# Supplementary material for: The Ragulator complex and lysosomal calcium release are crucial for cell migration
Source: Life Sci Alliance. 2025 Jun 10;8(8):e202403015. doi: 10.26508/lsa.202403015 (PMC12152492; doi:10.26508/lsa.202403015)
Supplement: Supplementary file 2 [file LSA-2024-03015_SdataF1.2.xlsx]

## Sheet: Figure 1A
The Western Blot shown in Figure 1A represents Replicate 1 (highlighted in yellow)
※ Flag IP/Input signal , expressed as fold change relative to the mean of the control group
EDTA	Cacl2	Replicate1	Replicate2	Replicate3	Replicate4	Mean	STDEV		p-value
−	0(μM)	0.871743	0.920402	1.24174	0.96624	1.00003	0.143494	A	0.00926523	**	A-B
−	50(μM)	1.6826	1.46141	1.33447	1.88975	1.59206	0.212274	B	0.00350922	**	A-C
−	100(μM)	1.99289	1.97144	1.42646	1.95371	1.83612	0.236928	C	0.00450741	**	C-D
＋	100(μM)	1.09026	0.805164	1.17157	1.12232	1.04733	0.142782	D

## Sheet: Figure 1B
The Immunofluorescence assay data( figure 1B represents Replicate 1 (highlighted in yellow)
※ Percent of colocalization signal of TRPML1 and Lamtor1
	Positive	Negative
Replicate1	0.43	0.002
Replicate2	0.52	0.004
Replicate3	0.42	0.003		Mann-Whitney
Replicate4	0.51	0.005		1.09182e-08	****
Replicate5	0.46	0.001
Replicate6	0.47	0.003
Replicate7	0.4	0.002
Replicate8	0.44	0.003

## Sheet: Figure 1C
The Western Blot shown in Figure 1C represents Replicate 1 (highlighted in yellow)
※ Flag IP/Input signal ,expressed as fold change relative to the mean of the control group
	Replicate 1	Replicate 2	Replicate 3	Replicate 4	Mean	STDEV	p-value
TRPML1 V5	1.03797	0.990095	1.059	0.912937	1	0.0561261	7.1919e-05	****
Ctrl	0.0717779	0.0733676	0.0855955	0.0630961	0.0734593	0.00802369

## Sheet: Figure 1D
The Western Blot shown in Figure 1D represents Replicate 1 (highlighted in yellow)
※ Flag IP/Input signal , expressed as fold change relative to the mean of the control group
MLSA-1	Replicate 1	Replicate 2	Replicate 3	Replicate 4	Mean	STDEV		p-value
0(μM)	0.729028	1.12738	1.08491	0.988689	0.9825	0.154728	A	0.0301196	*	A-B
20(μM)	1.40484	2.38972	3.01479	2.0772	2.22164	0.579948	B	0.00854325	**	A-C
50(μM)	1.6733	2.50994	2.91202	2.65235	2.4369	0.463838	C

## Sheet: Figure 1E
The Nanobret signal of Lamtor1/MPRIP with DMSO, MLSA-1, MLSI-3
	Sample1	Sample2	Sample3	Sample4	Sample5	Sample6	Sample7	Sample8	Sample9	Sample10	Sample11	Sample12	Mean	STDEV		p-value
DMSO	0.0234	0.026	0.0222	0.0246	0.0265	0.0229	0.0253	0.0262	0.0256	0.0265	0.0221	0.0252	0.0247083	0.00157557	A	0.024734	*	A-B
MLSI-3	0.0217	0.0254	0.0222	0.023	0.0272	0.0204	0.0235	0.0231	0.0219	0.024	0.0214	0.0218	0.0229667	0.00180154	B	0.00735365	**	A-C
MLSA-1	0.0239	0.0297	0.0312	0.0266	0.0329	0.0256	0.0294	0.0296	0.0276	0.0294	0.0225	0.0252	0.0278	0.00297097	C

## Sheet: Figure 1F
The chemotaxis in response to CCL2 with MLSA-1/MLSI-3
	MLSA-1	Replicate1	Replicate2	Replicate3	Replicate4	Replicate5	average	STDEV		p-value
CCL2: 0 (ng/mL)	0(μM)	1.1	1.6	0.42	1.15	1.3	1.114	0.388309	A	0.757924	ns	A-B
	2(μM)	0.98	1.04	1.21	1.12	0.89	1.048	0.110526	B	0.295037	ns	A-C
	4(μM)	0.98	1.86	1.41	1.25	1.43	1.386	0.286538	C	0.542329	ns	A-D
	8(μM)	0.811	1.31	0.91	1.71	1.69	1.2862	0.37698	D
		Replicate1	Replicate2	Replicate3	Replicate4	Replicate5	Mean	STDEV		p-value
CCL2: 25 (ng/mL)	0(μM)	9.23	8.42	10.35	9.22	7.15	8.874	1.05861	A	0.027598	*	A-B
	2(μM)	11.5	10.24	13.11	9.98	10.21	11.008	1.17846	B	0.00347976	**	A-C
	4(μM)	12.33	11.32	12.21	14.87	11.23	12.392	1.31734	C	0.00586622	**	A-D
	8(μM)	12.32	13.53	14.93	15.43	10.21	13.284	1.88435	D
CCL2: 0 (ng/mL)	MLSI-3	Replicate1	Replicate2	Replicate3	Replicate4	Replicate5	Mean	STDEV		p-value
	0(μM)	1.2	1.32	1.21	1.42	1.34	1.298	0.0830422	A	0.0901399	ns	A-B
	4(μM)	1.2	0.93	1.32	1.21	0.98	1.128	0.148243	B	0.177077	ns	A-C
	8(μM)	0.97	1.43	1.22	1.16	0.76	1.108	0.227631	C	0.131565	ns	A-D
	16(μM)	1.31	1.21	0.97	0.67	1.22	1.076	0.232172	D
CCL2: 25 (ng/mL)		Replicate1	Replicate2	Replicate3	Replicate4	Replicate5	Mean	STDEV		p-value
	0(μM)	8.73	10.23	9.31	9.34	11.4	9.802	0.931824	A	0.0348646	*	A-B
	4(μM)	6.83	9.52	7.2	6.2	9	7.75	1.28427	B	0.00167505	**	A-C
	8(μM)	7.1	7.2	7.32	4.6	5.1	6.264	1.16738	C	0.000267514	***	A-D
	16(μM)	5.34	6.2	7.1	6.2	4.6	5.888	0.85122	D

## Sheet: Figure1G
The Western Blot shown in Figure 1G represents Replicate 1 (highlighted in yellow)
※ PMLC/B-act signal , expressed as fold change relative to the mean of the control group
MLSA-1	Replicate 1	Replicate 2	Replicate 3	Replicate 4	Mean	STDEV	p-value
0	0.996863	0.961167	1.0239	1.01826	1.00005	0.0246091	0.00139198	**
8	1.46405	1.43864	1.37409	1.27484	1.38791	0.0730528	0.000234321	***
16	1.44598	1.56343	1.40075	1.45809	1.46706	0.0595976
MLSI-3	Replicate 1	Replicate 2	Replicate 3	Replicate 4	Mean	STDEV	p-value
0	1.09997	0.94894	0.925998	1.02509	1	0.0683864	0.346349	ns
16	1.09259	0.955857	0.800448	0.826179	0.918769	0.116364	2.9816e-05	****
32	0.283379	0.455851	0.348402	0.424809	0.37811	0.0672327

## Sheet: Figure 1H
Maximum length and Velocity of Dendritic Cells (DCs) in response to CCL19 in 3D collagen matrices with MLSA-1/MLSI-3/Blebbistatin
Type	Maximum length (μM)	Velocity of Cell
Control_1	43	2.9
Control_2	40	5.4
Control_3	41	5.3			Maximum of length	Mann-Whitney
Control_4	77	3.9			Control vs MLSA-1	P=0.0452	*
Control_5	37	6.2			Control vs MLSI-3	P=0.0153	*
Control_6	20	3.1			Control vs Blebbistatin	P<0.0001	****
Control_7	98	5.9
Control_8	70	6.3			Velocity of Average	Mann-Whitney
Control_9	51	6.3			Control vs MLSA-1	P=0.0035	**
Control_10	28	4.1			Control vs MLSI-3	P=0.0408	*
MLSA-1_1	18	11			Control vs Blebbistatin	P<0.0001	****
MLSA-1_2	41	11.2
MLSA-1_3	22	8.2
MLSA-1_4	44	5.9
MLSA-1_5	19	7.8
MLSA-1_6	21	7.2
MLSA-1_7	19	5.7
MLSA-1_8	60	7.9
MLSA-1_9	22	5.3
MLSA-1_10	39	8.2
MLSI-3 _1	122	2.2
MLSI-3 _2	113	2
MLSI-3 _3	119	4.2
MLSI-3 _4	98	4.5
MLSI-3 _5	35	6
MLSI-3 _6	83	3.9
MLSI-3 _7	47	2.2
MLSI-3 _8	95	4.4
MLSI-3 _9	90	2.1
MLSI-3 _10	65	3.1
Blebbistatin_1	133	1
Blebbistatin_2	128	1
Blebbistatin_3	145	1.2
Blebbistatin_4	135	0.9
Blebbistatin_5	132	2.5
Blebbistatin_6	130	1.2
Blebbistatin_7	100	0.5
Blebbistatin_8	110	0.3
Blebbistatin_9	100	0.2
Blebbistatin_10	125	0.9
