# Supplementary material for: The Ragulator complex and lysosomal calcium release are crucial for cell migration
Source: Life Sci Alliance. 2025 Jun 10;8(8):e202403015. doi: 10.26508/lsa.202403015 (PMC12152492; doi:10.26508/lsa.202403015)
Supplement: Supplementary file 3 [file LSA-2024-03015_SdataFS1.1.xlsx]

## Sheet: FigureS1A
The Western Blot shown in Figure S1A represents Replicate 1 (highlighted in yellow)
※ Flag IP/Input signal , expressed as fold change relative to the mean of the control group
A23187	Replicate1	Replicate2	Replicate3	Replicate4	Replicate5	average	STDEV		p-value
0(μM)	0.997857	1.02835	1.02834	1.09638	0.849083	1	0.0820676	A	0.0635378	ns	B-A
2(μM)	1.12534	1.27642	1.1934	1.05365	1.02033	1.13383	0.0930218	B	0.911	ns	C-A
5(μM)	1.45874	0.8656	1.04126	1.30223	1.06816	1.1472	0.208738	C

## Sheet: FigureS1B
The percent of Adhesion in response to VCAM-1 (pretreament with MLSA-1/MLSI-3) Figure S1B
MLSA-1		Replicate 1	Replicate 2	Replicate 3	Replicate 4	average	STDEV		p-value
VCAM 0 (ng/ML)	0(μM)	3	6.4	7.3	9.3	6.5	2.27706	A	0.610531	ns	A-B
	8(μM)	3.3	3.2	7.2	8.3	5.5	2.28364	B	0.895484	ns	A-C
	16(μM)	3.1	4.2	7.1	6.7	5.275	1.67686	C
VCAM 25 (ng/ML)		Replicate 1	Replicate 2	Replicate 3	Replicate 4	average	STDEV		p-value
	0(μM)	73	54	66	78	67.75	9.01041	A	0.736079	ns	A-B
	8(μM)	72	62	57	71	65.5	6.26498	B	0.677947	ns	A-C
	16(μM)	65	71	63	62	65.25	3.49106	C
MLSI-3		Replicate 1	Replicate 2	Replicate 3	Replicate 4	average	STDEV		p-value
VCAM 0 (ng/ML)	0(μM)	4	6.2	8.2	7.3	6.425	1.56904	A	0.228095	ns	A-B
	16(μM)	3.3	3.2	7.2	5	4.675	1.62385	B	0.625552	ns	A-C
	32(μM)	3.1	4.2	7.1	8.2	5.65	2.07425	C
VCAM 25 (ng/ML)		Replicate 1	Replicate 2	Replicate 3	Replicate 4	average	STDEV		p-value
	0(μM)	76	59	61	73	67.25	7.36122	A	0.700895	ns	A-B
	16(μM)	62	73	48	74	64.25	10.497	B	0.696811	ns	A-C
	32(μM)	79	77	53	72	70.25	10.2804	C

## Sheet: FigureS1C
The ratio of lysosomal localization area in tail and body, The ratio of Figure S1C is shown in Replicate 1 (highlighted in yellow)
	Replicate 1	Replicate 2	Replicate 3	Replicate 4	Replicate 5	Replicate 6	Replicate 7	Replicate 8	Mean	STDEV	p-value
Ctrol	0.2433	0.1943	0.2033	0.1915	0.1833	0.1844	0.1532	0.1622	0.189437	0.0255913	0.643824	ns
MLSI-3	0.1583	0.1933	0.2242	0.2014	0.1811	0.1721	0.1694	0.1691	0.183613	0.0201549
