# Supplementary material for: The Ragulator complex and lysosomal calcium release are crucial for cell migration
Source: Life Sci Alliance. 2025 Jun 10;8(8):e202403015. doi: 10.26508/lsa.202403015 (PMC12152492; doi:10.26508/lsa.202403015)
Supplement: Supplementary file 11 [file LSA-2024-03015_Supplemental_Data_1.xlsx]

## Sheet: All measurements
																										Group Name	THP1 WT		THP1 P18Full		THP1 P18KO		THP1 G2A					Group Name	THP1WT		THP1P18Full		THP1P18KO		THP1G2A		THP1WT		THP1P18Full
		THP1P18Full1 vs THP1WT1	THP1P18KO1 vs THP1WT1	THP1G2A1 vs THP1WT1	THP1P18KO1 vs THP1P18Full1	THP1G2A1 vs THP1P18Full1	THP1G2A1 vs THP1P18KO1	THP1P18Full2 vs THP1WT2	THP1P18KO2 vs THP1WT2	THP1G2A2 vs THP1WT2	THP1P18KO2 vs THP1P18Full2	THP1G2A2 vs THP1P18Full2	THP1G2A2 vs THP1P18KO2	THP1P18Full vs THP1WT		THP1P18KO vs THP1WT		THP1G2A vs THP1WT		THP1P18KO vs THP1P18Full		THP1G2A vs THP1P18KO		THP1G2A vs THP1P18Full		Sample Name	THP1WT1	THP1WT2	THP1P18Full1	THP1P18Full2	THP1P18KO1	THP1P18KO2	THP1G2A1	THP1G2A2				Sample Name	THP1WT1, THP1WT2		THP1P18FUll1, THP1P18Full2		THP1P18KO1, THP1P18KOl2		THP1G2A1, THP1G2A2		THP1WT1	THP1WT2	THP1P18Full1
Ensembl ID	gene name	Fold Change	Fold Change	Fold Change	Fold Change	Fold Change	Fold Change	Fold Change	Fold Change	Fold Change	Fold Change	Fold Change	Fold Change	Fold Change	Student's t-test p-value	Fold Change	Student's t-test p-value	Fold Change	Student's t-test p-value	Fold Change	Student's t-test p-value	Fold Change	Student's t-test p-value	Fold Change	Student's t-test p-value	gene name	Processed log2	Processed log2	Processed log2	Processed log2	Processed log2	Processed log2	Processed log2	Processed log2	genename	biotype	description	gene name	Normalized FPKM	Geometric Mean	Normalized FPKM	Geometric Mean	Normalized FPKM	Geometric Mean	Normalized FPKM	Geometric Mean	Normalized FPKM	Normalized FPKM	Normalized FPKM
ENSG00000000003	TSPAN6	2.73966	-1.34486	1.64728	-3.68445	-1.66314	2.21536	1.55361	-3.41939	1.34484	-5.3124	-1.15523	4.59855	2.06309	0.139395	-2.14443	0.156934	1.4884	0.387747	-4.42417	0.0121189	-1.38611	0.247248	3.19178	0.0465408	TSPAN6	-0.565837	0.30685	0.888158	0.942473	-0.993292	-1.46689	0.154249	0.734289	TSPAN6	protein_coding	tetraspanin 6	TSPAN6	0.560632	0.535933	1.10587	1.10568	0.253292	0.249918	0.813855	0.797682	0.396057	0.725208	1.08506
ENSG00000000005	TNMD	1	1	1	1	1	1	1	1	1	1	1	1	1		1		1		1		1		1		TNMD	0	0	0	0	0	0	0	0	TNMD	protein_coding	tenomodulin	TNMD	0	0.1	0	0.1	0	0.1	0	0.1	0	0	0
ENSG00000000419	DPM1	1.02639	-1.02408	1.03087	-1.05111	1.00436	1.05569	1.0671	-1.09664	-1.23645	-1.17023	-1.31942	-1.1275	1.04655	0.757149	-1.05974	0.596479	-1.09518	0.420082	-1.10907	0.447079	-1.14617	0.333964	-1.03345	0.647295	DPM1	-0.0790144	0.153633	-0.0414286	0.247334	-0.113344	0.0205468	-0.0351519	-0.152575	DPM1	protein_coding	dolichyl-phosphate mannosyltransferase subunit 1, catalytic	DPM1	40.5089	40.3775	42.4689	42.2572	38.1424	38.1014	36.8988	36.8683	37.2497	43.768	38.2329
ENSG00000000457	SCYL3	1.32369	1.38784	1.18062	1.04847	-1.12118	-1.17552	1.0122	1.03118	1.14435	1.01875	1.13056	1.10975	1.15751	0.304888	1.19629	0.276047	1.16234	0.0530564	1.0335	0.85116	1.00417	0.971518	-1.02921	0.829418	SCYL3	-0.217983	-0.125334	0.18658	-0.10784	0.254861	-0.0810414	0.0215617	0.0691964	SCYL3	protein_coding	SCY1 like pseudokinase 3	SCYL3	3.94394	3.94191	4.58659	4.56282	4.74766	4.71567	4.58249	4.58186	3.81735	4.07054	5.05298
ENSG00000000460	C1orf112	-1.0594	1.06541	-1.15565	1.12869	-1.09086	-1.23125	-1.04222	1.01207	-1.05549	1.0548	-1.01273	-1.06822	-1.05077	0.18166	1.0384	0.538235	-1.10444	0.0906806	1.09112	0.213391	-1.05107	0.211913	-1.14684	0.121322	C1orf112	0.0703842	0.00981793	-0.0128564	-0.0498439	0.161795	0.0271223	-0.138326	-0.0680929	C1orf112	protein_coding	FIGNL1 interacting regulator of recombination and mitosis	C1orf112	16.1595	16.156	15.3766	15.3753	16.7946	16.7763	14.6326	14.6283	16.4987	15.8204	15.5737
ENSG00000000938	FGR	1.01612	1.12236	1.08852	1.10456	1.07125	-1.0311	-2.06375	1.51351	1.29922	3.12351	2.68126	-1.16494	-1.42514	0.543292	1.30335	0.146949	1.18921	0.248228	1.85745	0.324758	1.69478	0.383659	-1.09598	0.189758	FGR	0.122697	-0.183259	0.145768	-1.22853	0.289237	0.414642	0.245059	0.194382	FGR	protein_coding	FGR proto-oncogene, Src family tyrosine kinase	FGR	3.20549	3.18755	2.4952	2.23667	4.15841	4.15449	3.79125	3.79067	3.54412	2.86686	3.60125
ENSG00000000971	CFH	1	1	1	1	1	1	1	1	1	1	1	1	1		1		1		1		1		1		CFH	0	0	0	0	0	0	0	0	CFH	protein_coding	complement factor H	CFH	0.0056717	0.1	0	0.1	0.0266811	0.1	0.0377765	0.1	0.0113434	0	0
ENSG00000001036	FUCA2	1.08384	1.27552	1.18914	1.17685	1.09715	-1.07264	1.11894	1.21144	1.10476	1.08267	-1.01283	-1.09656	1.10125	0.0960757	1.24307	0.00695227	1.14618	0.0369028	1.12878	0.0626763	1.04079	0.398255	-1.08453	0.0918416	FUCA2	-0.181819	-0.143118	-0.0656662	0.0190143	0.169262	0.133608	0.0681003	0.00061906	FUCA2	protein_coding	alpha-L-fucosidase 2	FUCA2	51.4383	51.4337	56.6658	56.6414	63.9404	63.9355	58.9682	58.952	50.7484	52.1282	55.0032
ENSG00000001084	GCLC	-1.14065	-1.64488	-1.11259	-1.44206	1.02522	1.47842	-1.49627	-1.86856	-1.40487	-1.24881	1.06506	1.33006	-1.30641	0.282047	-1.75315	0.0391649	-1.25022	0.308065	-1.34196	0.292122	1.04495	0.870978	1.40228	0.219361	GCLC	0.440818	0.318053	0.250965	-0.26332	-0.277162	-0.583871	0.286895	-0.172379	GCLC	protein_coding	glutamate-cysteine ligase catalytic subunit	GCLC	20.3744	20.356	15.8298	15.5816	11.6768	11.6111	16.4887	16.282	21.2408	19.5081	18.6217
ENSG00000001167	NFYA	-1.09011	-1.1689	-1.08704	-1.07228	1.00282	1.07531	-1.21713	-1.22108	-1.0745	-1.00324	1.13274	1.13641	-1.15187	0.172588	-1.1947	0.0376872	-1.08075	0.0274497	-1.03719	0.673669	1.0658	0.442458	1.10544	0.0987461	NFYA	0.160083	0.126249	0.0356133	-0.157234	-0.0650729	-0.161904	0.0396812	0.0225847	NFYA	protein_coding	nuclear transcription factor Y subunit alpha	NFYA	58.5356	58.5315	50.928	50.8144	49.02	48.9925	54.1592	54.1582	59.2219	57.8492	54.3267
ENSG00000001460	STPG1	1.12171	1.23847	-1.20453	1.10409	-1.35113	-1.49177	1.03159	1.03273	1.03762	1.00111	1.00584	1.00473	1.07571	0.772037	1.13093	0.683821	-1.07743	0.636845	1.05134	0.876635	-1.159	0.491647	-1.2185	0.473101	STPG1	0.148806	-0.236407	0.314508	-0.191533	0.45736	-0.189937	-0.119662	-0.183135	STPG1	protein_coding	sperm tail PG-rich repeat containing 1	STPG1	4.03026	3.99461	4.36329	4.29704	4.63179	4.51763	3.70843	3.70753	4.56515	3.49538	5.12078
ENSG00000001461	NIPAL3	1.02397	-1.01682	-1.06399	-1.04119	-1.08948	-1.04639	-1.00872	1.01926	-1.00134	1.02814	1.00737	-1.02062	1.00753	0.948896	1.0012	0.989408	-1.03219	0.707882	-1.00632	0.952401	-1.03996	0.699561	-1.03342	0.628848	NIPAL3	0.101721	-0.0851438	0.135888	-0.0976649	0.0776588	-0.0576255	0.0122426	-0.0870759	NIPAL3	protein_coding	NIPA like domain containing 3	NIPAL3	12.9414	12.9144	13.0542	13.0116	12.9441	12.9298	12.5191	12.5116	13.7784	12.1045	14.1086
ENSG00000001497	LAS1L	1.07401	1.03125	-1.0171	-1.04147	-1.09237	-1.04888	1.0637	1.04891	-1.03619	-1.0141	-1.1022	-1.08687	1.06884	0.0134386	1.04004	0.153891	-1.0266	0.074866	-1.02769	0.231125	-1.09727	0.00118337	-1.06771	0.0546433	LAS1L	-0.0393335	-0.018071	0.0636712	0.0710175	0.00505631	0.0508166	-0.0637911	-0.069366	LAS1L	protein_coding	LAS1 like ribosome biogenesis factor	LAS1L	61.9023	61.9006	66.162	66.1618	64.3871	64.3791	60.2967	60.2966	61.4461	62.3584	65.9936
ENSG00000001561	ENPP4	-1.44504	1.01534	-1.18616	1.4672	1.21825	-1.20436	-1.27947	-1.24278	1.06969	1.02952	1.36864	1.32939	-1.35974	0.227567	-1.10635	0.400009	-1.05303	0.843416	1.22903	0.314585	1.29126	0.430438	1.05063	0.837912	ENPP4	0.0329225	0.298916	-0.498185	-0.0566281	0.0548852	-0.0146495	-0.213376	0.396115	ENPP4	protein_coding	ectonucleotide pyrophosphatase/phosphodiesterase 4	ENPP4	2.11849	2.10952	1.56963	1.55142	1.90731	1.90675	2.04814	2.00329	1.92375	2.31324	1.33128
ENSG00000001617	SEMA3F	-1.00873	-1.35798	-1.26141	-1.34623	-1.25049	1.07656	-1.24357	-1.05926	-1.22884	1.174	1.01198	-1.1601	-1.12001	0.725394	-1.19936	0.323364	-1.24502	0.363308	-1.07084	0.805576	-1.11161	0.73692	-1.03807	0.796148	SEMA3F	0.386145	-0.0151748	0.373605	-0.329661	-0.0553208	-0.0982313	0.0511132	-0.312476	SEMA3F	protein_coding	semaphorin 3F	SEMA3F	5.09114	5.04229	4.63639	4.502	4.20463	4.20416	4.08217	4.04997	5.79472	4.38756	5.74457
ENSG00000001626	CFTR	1	1	1	1	1	1	1	1	1	1	1	1	1		1		1		1		1		1		CFTR	0	0	0	0	0	0	0	0	CFTR	protein_coding	CF transmembrane conductance regulator	CFTR	0	0.1	0	0.1	0.0420152	0.1	0	0.1	0	0	0
ENSG00000001629	ANKIB1	1.04006	1.31603	1.11641	1.26534	1.07341	-1.17881	-1.17022	-1.10794	1.09873	1.05622	1.28576	1.21733	-1.06073	0.645311	1.08987	0.708863	1.10754	0.0436615	1.15606	0.589276	1.1748	0.283758	1.01621	0.94341	ANKIB1	-0.0306007	-0.0626254	0.026065	-0.289408	0.36559	-0.2105	0.128263	0.0732163	ANKIB1	protein_coding	ankyrin repeat and IBR domain containing 1	ANKIB1	9.8892	9.88859	9.3782	9.32243	10.9928	10.7773	10.954	10.952	9.99895	9.77944	10.3995
ENSG00000001630	CYP51A1	-1.06009	-1.20098	1.16703	-1.1329	1.23716	1.40158	1.25231	-1.41725	-1.01327	-1.77484	-1.26893	1.39869	1.08689	0.751674	-1.30464	0.0724797	1.0732	0.450172	-1.418	0.249129	-1.01276	0.958774	1.40014	0.00110137	CYP51A1	-0.0684195	0.149188	-0.152608	0.473783	-0.332633	-0.353906	0.154421	0.130175	CYP51A1	protein_coding	cytochrome P450 family 51 subfamily A member 1	CYP51A1	20.7276	20.6687	22.9961	22.4646	15.8429	15.8425	22.1824	22.1816	19.1673	22.2878	18.0808
ENSG00000001631	KRIT1	1.28087	1.09874	-1.13775	-1.16576	-1.45732	-1.2501	-1.00267	-1.12017	-1.01854	-1.11718	-1.01583	1.09977	1.13025	0.302755	-1.0097	0.907621	-1.0765	0.612715	-1.14121	0.258835	-1.21671	0.272774	-1.06616	0.649321	KRIT1	-0.0942959	0.0661167	0.262831	0.0622676	0.0415572	-0.0975992	-0.280485	0.0396076	KRIT1	protein_coding	KRIT1 ankyrin repeat containing	KRIT1	20.6941	20.6622	23.4098	23.3534	20.4874	20.4636	19.312	19.1938	19.5448	21.8434	25.0344
ENSG00000002016	RAD52	1.176	1.11022	-1.04643	-1.05925	-1.2306	-1.16177	-1.07725	-1.02854	1.45632	1.04736	1.56882	1.49789	1.04483	0.857146	1.03895	0.841106	1.1797	0.392859	-1.00566	0.983879	1.12909	0.660269	1.13548	0.583754	RAD52	0.0273593	-0.205763	0.261246	-0.313121	0.178206	-0.246368	-0.0381193	0.33656	RAD52	protein_coding	RAD52 homolog, DNA repair protein	RAD52	4.92566	4.90963	5.23168	5.12971	5.15616	5.10084	5.84079	5.79189	5.32276	4.52856	6.25956
ENSG00000002079	MYH16	1	1	1	1	1	1	1	1	1	1	1	1	1		1		1		1		1		1		MYH16	0	0	0	0	0	0	0	0	MYH16	unitary_pseudogene	myosin heavy chain 16 (pseudogene)	MYH16	0.00366759	0.1	0.00658485	0.1	0	0.1	0	0.1	0.00733517	0	0
ENSG00000002330	BAD	1.12618	1.03229	1.0795	-1.09095	-1.04324	1.04574	1.12435	1.40903	1.33959	1.2532	1.19143	-1.05184	1.12526	0.300211	1.20604	0.238893	1.20253	0.138224	1.07178	0.602997	1.06867	0.481283	-1.00291	0.980801	BAD	-0.090337	-0.26297	0.0810952	-0.0938759	-0.0444946	0.231736	0.0200292	0.158817	BAD	protein_coding	BCL2 associated agonist of cell death	BAD	25.7284	25.6824	28.9526	28.8995	31.116	30.974	30.9197	30.884	27.2659	24.1909	30.7062
ENSG00000002549	LAP3	-1.08156	1.55878	-1.02674	1.68591	1.05339	-1.60046	-1.03455	1.4052	-1.22685	1.45375	-1.18587	-1.72397	-1.05779	0.370599	1.48	0.00885847	-1.12234	0.244217	1.56553	0.0138419	-1.06102	0.537878	-1.66106	0.0204552	LAP3	-0.110884	-0.0481287	-0.223994	-0.0971361	0.529533	0.442646	-0.14895	-0.343085	LAP3	protein_coding	leucine aminopeptidase 3	LAP3	45.6936	45.6827	43.2285	43.1868	67.6411	67.6104	40.7953	40.7031	44.6999	46.6872	41.3292
ENSG00000002586	CD99	-1.04805	-1.11011	-1.13413	-1.05921	-1.08214	-1.02165	1.18869	1.07376	-1.16515	-1.10703	-1.385	-1.2511	1.06498	0.549406	-1.01678	0.827923	-1.14954	0.0956023	-1.08286	0.527531	-1.22424	0.161567	-1.13057	0.237064	CD99	0.0702455	-0.00312945	0.00254314	0.246238	-0.0804513	0.0995479	-0.111346	-0.223648	CD99	protein_coding	CD99 molecule (Xg blood group)	CD99	110.17	110.134	117.71	117.291	108.528	108.317	95.88	95.8075	112.971	107.369	107.792
ENSG00000002587	HS3ST1	1	1	1	1	1	1	1	1	1	1	1	1	1		1		1		1		1		1		HS3ST1	0	0	0	0	0	0	0	0	HS3ST1	protein_coding	heparan sulfate-glucosamine 3-sulfotransferase 1	HS3ST1	0	0.1	0	0.1	0.0054072	0.1	0	0.1	0	0	0
ENSG00000002726	AOC1	-3.57942	-1.09687	-4.73772	3.2633	-1.3236	-4.31931	-3.90271	1.12698	-3.91907	4.39829	-1.00419	-4.41673	-3.73757	0.0221321	1.01363	0.919358	-4.309	0.00667794	3.78853	0.0143717	-1.15289	0.473905	-4.36775	0.000304967	AOC1	1.16737	0.827587	-0.672352	-1.13689	1.03398	1.00005	-1.07682	-1.14293	AOC1	protein_coding	amine oxidase copper containing 1	AOC1	11.3633	11.285	3.05855	3.01933	11.4396	11.4388	2.61962	2.61893	12.6953	10.0313	3.54675
ENSG00000002745	WNT16	1	1	1	1	1	1	1	1	1	1	1	1	1		1		1		1		1		1		WNT16	0	0	0	0	0	0	0	0	WNT16	protein_coding	Wnt family member 16	WNT16	0	0.1	0.00715175	0.1	0.0195248	0.1	0	0.1	0	0	0.0143035
ENSG00000002746	HECW1	1.10235	1.22049	1.22701	1.10718	1.11309	1.00534	2.63396	-1.40835	-1.9322	-3.70955	-5.08935	-1.37196	1.70398	0.411383	-1.07421	0.764523	-1.25488	0.595855	-1.83043	0.384655	-2.13829	0.346884	-1.16819	0.738038	HECW1	-0.194735	0.0256926	-0.0541577	1.42293	0.0927273	-0.468316	0.100416	-0.924554	HECW1	protein_coding	HECT, C2 and WW domain containing E3 ubiquitin protein ligase 1	HECW1	0.282021	0.2812	0.543326	0.479159	0.266738	0.261774	0.238373	0.224085	0.260518	0.303524	0.287181
ENSG00000002822	MAD1L1	1.24543	-1.40774	-1.21357	-1.75324	-1.51142	1.16	1.87554	1.2051	1.59381	-1.55633	-1.17676	1.32255	1.52835	0.207356	-1.08081	0.769554	1.14601	0.640857	-1.65185	0.00717171	-1.33363	0.10849	1.23861	0.18184	MAD1L1	0.156818	-0.505058	0.473466	0.402246	-0.336558	-0.235902	-0.122435	0.167423	MAD1L1	protein_coding	mitotic arrest deficient 1 like 1	MAD1L1	30.3496	29.5682	45.2043	45.1906	27.3742	27.3575	34.0564	33.8853	37.1918	23.5073	46.3199
ENSG00000002834	LASP1	1.13033	1.08193	1.14274	-1.04473	1.01099	1.05621	1.13296	1.15032	1.1295	1.01532	-1.00306	-1.01843	1.13164	0.00988448	1.1156	0.0424084	1.1361	0.0188814	-1.01438	0.595607	1.00394	0.840369	1.01838	0.558317	LASP1	-0.116635	-0.143531	0.0601047	0.0365653	-0.00303066	0.0585035	0.0758666	0.0321566	LASP1	protein_coding	LIM and SH3 protein 1	LASP1	52.471	52.4687	59.3778	59.3758	58.5474	58.5341	59.6168	59.6099	52.9601	51.9819	59.8622
ENSG00000002919	SNX11	-1.13721	1.1941	1.06164	1.35794	1.2073	-1.12477	-1.15452	1.1077	-1.13388	1.27885	1.01819	-1.256	-1.14583	0.0276602	1.15008	0.034296	-1.03347	0.705923	1.3178	0.00607005	1.10872	0.298043	-1.18857	0.14843	SNX11	-0.0178616	0.038934	-0.203361	-0.168353	0.238056	0.186496	0.0684293	-0.14234	SNX11	protein_coding	sorting nexin 11	SNX11	22.3156	22.3113	19.4732	19.4717	25.6639	25.6599	21.6464	21.5888	21.8764	22.7548	19.2369
ENSG00000002933	TMEM176A	1.30844	-1.96898	-1.79731	-2.57629	-2.35168	1.09551	-1.02566	-1.8671	-1.508	-1.82039	-1.47027	1.23813	1.12947	0.418985	-1.91736	0.00968676	-1.64631	0.054972	-2.16561	0.0271005	-1.85946	0.0647844	1.16464	0.36508	TMEM176A	0.326853	0.414502	0.714702	0.377952	-0.650594	-0.486297	-0.518988	-0.178131	TMEM176A	protein_coding	transmembrane protein 176A	TMEM176A	1.72602	1.72523	1.96189	1.9486	0.901252	0.899793	1.05526	1.04794	1.67361	1.77844	2.18982
ENSG00000003056	M6PR	1.21831	1.26387	1.36683	1.0374	1.12191	1.08146	1.0173	1.21518	1.45312	1.19452	1.42841	1.1958	1.11328	0.504415	1.23929	0.0881073	1.40931	0.0120879	1.11319	0.523217	1.26591	0.206295	1.13719	0.154865	M6PR	-0.185802	-0.293858	0.099074	-0.269108	0.152051	-0.0126828	0.265029	0.245298	M6PR	protein_coding	mannose-6-phosphate receptor, cation dependent	M6PR	115.517	115.436	129.56	128.512	143.292	143.059	162.69	162.686	119.841	111.193	146.003
ENSG00000003096	KLHL13	-1.09392	-1.0336	1.14814	1.05836	1.25598	1.18672	1.20412	-1.09232	1.39833	-1.31528	1.16129	1.52742	1.04916	0.810898	-1.06255	0.231357	1.26708	0.228455	-1.11479	0.593816	1.20771	0.478427	1.34634	0.156153	KLHL13	-0.131218	-0.0303819	-0.260729	0.237596	-0.178899	-0.157774	0.0680816	0.453324	KLHL13	protein_coding	kelch like family member 13	KLHL13	1.12545	1.12476	1.19769	1.18005	1.05857	1.05854	1.43788	1.42515	1.08613	1.16476	0.992876
ENSG00000003137	CYP26B1	-3.36694	1.05133	-10.0468	3.53976	-2.98396	-10.5625	-1.0805	2.23452	-1.79087	2.4144	-1.65745	-4.00174	-1.90735	0.31737	1.53272	0.476922	-4.24176	0.142773	2.92342	0.0156445	-2.2239	0.177795	-6.50142	0.0418074	CYP26B1	1.29384	-0.0937705	-0.457596	-0.20547	1.36606	1.0662	-2.03482	-0.934432	CYP26B1	protein_coding	cytochrome P450 family 26 subfamily B member 1	CYP26B1	0.694333	0.621114	0.326887	0.325643	0.957138	0.951993	0.156819	0.146428	1.00468	0.383986	0.298396
ENSG00000003147	ICA1	1.20331	1.19375	1.06453	-1.00801	-1.13037	-1.12138	1.14831	1.11111	1.07708	-1.03348	-1.06614	-1.0316	1.17549	0.0200865	1.15169	0.0584943	1.07078	0.00757073	-1.02067	0.678813	-1.09778	0.0603687	-1.07555	0.182184	ICA1	-0.1341	-0.133738	0.132908	0.0657745	0.121396	0.0182611	-0.0438833	-0.0266188	ICA1	protein_coding	islet cell autoantigen 1	ICA1	9.71593	9.71593	11.424	11.421	11.1968	11.1897	10.4039	10.4037	9.71471	9.71715	11.6898
ENSG00000003249	DBNDD1	1.0886	-1.53899	-1.28751	-1.67535	-1.40159	1.19532	1.02982	-1.27692	-1.19999	-1.315	-1.23578	1.06411	1.0588	0.674092	-1.40185	0.0430735	-1.24298	0.101792	-1.48428	0.0573987	-1.31608	0.112802	1.12781	0.100948	DBNDD1	0.277533	0.0818172	0.400008	0.124214	-0.344455	-0.270852	-0.0870559	-0.181209	DBNDD1	protein_coding	dysbindin domain containing 1	DBNDD1	1.54047	1.53693	1.63475	1.62731	1.09672	1.09636	1.23714	1.23649	1.6448	1.43614	1.79053
ENSG00000003393	ALS2	1.14942	1.08282	1.89084	-1.0615	1.64503	1.74621	1.67458	1.26967	2.11383	-1.31892	1.2623	1.66487	1.38737	0.156558	1.17253	0.402958	1.99923	0.050622	-1.18323	0.160855	1.44102	0.0634585	1.70506	0.0348723	ALS2	-0.224759	-0.625952	-0.0238505	0.117849	-0.10996	-0.281504	0.694267	0.45391	ALS2	protein_coding	alsin Rho guanine nucleotide exchange factor ALS2	ALS2	4.34534	4.30367	5.97799	5.97079	5.05509	5.04617	8.63388	8.60402	4.94566	3.74501	5.68465
ENSG00000003400	CASP10	-1.08673	1.03553	1.26239	1.12533	1.37187	1.21908	1.05606	-1.20704	-1.16086	-1.27471	-1.22594	1.03978	-1.01441	0.923236	-1.07964	0.434668	1.04281	0.804304	-1.0643	0.689043	1.05784	0.789068	1.12586	0.515657	CASP10	-0.0572007	0.0925615	-0.177188	0.171254	-0.00683444	-0.178912	0.278956	-0.122637	CASP10	protein_coding	caspase 10	CASP10	4.26268	4.25694	4.22709	4.19645	3.94993	3.94292	4.48226	4.43919	4.04163	4.48373	3.71909
ENSG00000003402	CFLAR	1.10506	-1.10534	1.25964	-1.22147	1.13989	1.39234	-1.04237	-1.36328	1.04398	-1.30787	1.08821	1.42324	1.02963	0.619987	-1.22756	0.123767	1.14675	0.188798	-1.26393	0.10573	1.11375	0.279779	1.4077	0.0705719	CFLAR	-0.0317367	0.0597942	0.112382	-7.81189e-05	-0.176233	-0.387293	0.30128	0.121884	CFLAR	protein_coding	CASP8 and FADD like apoptosis regulator	CFLAR	22.6132	22.6018	23.2891	23.2715	18.4613	18.412	25.9688	25.9187	21.8961	23.3303	24.1964
ENSG00000003436	TFPI	-1.57954	1.0464	-6.55186	1.65282	-4.14796	-6.85585	-2.20776	1.35947	-2.04391	3.00139	1.08017	-2.77864	-1.86742	0.242039	1.19271	0.423125	-3.65943	0.100354	2.22728	0.143703	-1.95962	0.333888	-4.36462	0.0703043	TFPI	0.877263	0.381947	0.217761	-0.760636	0.942694	0.824996	-1.83464	-0.649384	TFPI	protein_coding	tissue factor pathway inhibitor	TFPI	0.55999	0.551839	0.312661	0.295509	0.658729	0.658182	0.113702	0.150799	0.655186	0.464793	0.414796
ENSG00000003509	NDUFAF7	1.02942	-1.17635	-1.09827	-1.21096	-1.13058	1.0711	-1.16093	-1.06252	-1.1668	1.09262	-1.00506	-1.09814	-1.06196	0.47691	-1.11799	0.29316	-1.13201	0.0382287	-1.05276	0.656046	-1.06597	0.430257	-1.01255	0.883791	NDUFAF7	0.0716809	0.14158	0.113509	-0.0736977	-0.162639	0.0540919	-0.0635524	-0.0809722	NDUFAF7	protein_coding	NADH:ubiquinone oxidoreductase complex assembly factor 7	NDUFAF7	11.6287	11.6252	10.9701	10.947	10.4277	10.3984	10.2697	10.2695	11.347	11.9103	11.6808
ENSG00000003756	RBM5	-1.02063	-1.05705	-1.16622	-1.03568	-1.14265	-1.10328	-1.06275	1.16675	1.05284	1.23996	1.1189	-1.10819	-1.04148	0.813729	1.05061	0.661208	-1.05247	0.650004	1.09419	0.522463	-1.01055	0.936658	-1.10573	0.0101974	RBM5	0.154654	-0.124061	0.125187	-0.211859	0.0746103	0.0984328	-0.0671919	-0.0497726	RBM5	protein_coding	RNA binding motif protein 5	RBM5	100.071	99.6055	96.2919	95.6387	104.65	104.646	94.6415	94.6398	109.707	90.4342	107.489
ENSG00000003987	MTMR7	1.15202	1.27139	1.00647	1.10362	-1.14462	-1.26322	1.92539	-1.41623	-1.00089	-2.72679	-1.9271	1.41497	1.48932	0.483053	-1.05543	0.822718	1.00278	0.991995	-1.57187	0.419151	-1.48519	0.484593	1.05836	0.811293	MTMR7	-0.378211	0.12779	-0.174047	1.07294	-0.0318083	-0.374263	-0.368913	0.12651	MTMR7	protein_coding	myotubularin related protein 7	MTMR7	0.426532	0.420056	0.684938	0.6256	0.400803	0.397997	0.427449	0.421225	0.35249	0.500574	0.406075
ENSG00000003989	SLC7A2	-2.36006	-4.24088	-1.8926	-1.79694	1.24699	2.24076	-2.31905	-3.04095	-1.2934	-1.31129	1.79298	2.35112	-2.33946	0.00281456	-3.59114	0.0109927	-1.56458	0.1058	-1.53503	0.0844159	1.49527	0.124092	2.29528	0.0543071	SLC7A2	0.981081	0.877116	-0.25774	-0.336416	-1.10328	-0.727407	0.0607081	0.505942	SLC7A2	protein_coding	solute carrier family 7 member 2	SLC7A2	1.68107	1.67997	0.71837	0.718103	0.471786	0.467811	1.08656	1.07376	1.74161	1.62052	0.737953
ENSG00000004059	ARF5	1.04289	-1.08645	1.01278	-1.13305	-1.02974	1.10033	-1.05885	-1.10748	-1.08368	-1.04593	-1.02345	1.02197	-1.00762	0.914907	-1.09691	0.0650212	-1.03441	0.628813	-1.08862	0.323561	-1.02659	0.78692	1.06042	0.446925	ARF5	0.0657378	0.0308683	0.12633	-0.051626	-0.0538816	-0.116415	0.0840541	-0.085068	ARF5	protein_coding	ADP ribosylation factor 5	ARF5	63.0489	63.0443	62.6866	62.5676	57.4877	57.4742	61.0517	60.947	63.8108	62.287	66.5479
ENSG00000004139	SARM1	3.44406	4.61616	3.34866	1.34032	-1.02849	-1.37851	1.18995	-1.97549	1.67059	-2.35073	1.40392	3.30024	2.02441	0.204275	1.52863	0.669534	2.36522	0.10711	-1.32433	0.768062	1.16835	0.571122	1.54728	0.64105	SARM1	-1.15626	-0.279603	0.627855	-0.0287047	1.05044	-1.26181	0.587329	0.460757	SARM1	protein_coding	sterile alpha and TIR motif containing 1	SARM1	0.15257	0.145789	0.302812	0.295138	0.293092	0.222858	0.345155	0.344823	0.107591	0.197549	0.37055
ENSG00000004142	POLDIP2	-1.25329	-1.32019	-1.30431	-1.05337	-1.04071	1.01217	-1.29239	-1.24883	-1.31825	1.03488	-1.02001	-1.05559	-1.27269	0.0658193	-1.28401	0.0234998	-1.31126	0.0418292	-1.0089	0.88479	-1.03031	0.704835	-1.02122	0.681391	POLDIP2	0.329301	0.220449	0.00357648	-0.14959	-0.0714405	-0.100132	-0.053985	-0.178179	POLDIP2	protein_coding	DNA polymerase delta interacting protein 2	POLDIP2	63.2514	63.2065	49.7336	49.6637	49.2281	49.2257	48.2474	48.2027	65.6365	60.8664	52.3712
ENSG00000004399	PLXND1	-1.0653	-1.20893	-1.00632	-1.13483	1.05861	1.20134	1.17731	-1.13304	-1.04504	-1.33394	-1.23034	1.0842	1.05126	0.600485	-1.17037	0.166418	-1.02549	0.836138	-1.23036	0.0701884	-1.07806	0.519645	1.14127	0.283438	PLXND1	0.142649	-0.0470671	0.0513929	0.188428	-0.131083	-0.227261	0.133565	-0.110624	PLXND1	protein_coding	plexin D1	PLXND1	61.3265	61.1941	64.4035	64.3309	52.3152	52.2862	59.8866	59.6728	65.3529	57.3	61.3471
ENSG00000004455	AK2	1.13794	1.42369	1.19759	1.25111	1.05242	-1.1888	1.06753	1.43691	1.20089	1.34601	1.12492	-1.19654	1.10217	0.228134	1.43028	0.00536639	1.19924	0.02362	1.2977	0.0419687	1.08807	0.271807	-1.19266	0.0199283	AK2	-0.199716	-0.259669	-0.0132908	-0.165394	0.309923	0.263296	0.0604182	0.00443261	AK2	protein_coding	adenylate kinase 2	AK2	248.781	248.728	274.522	274.141	355.798	355.752	298.34	298.284	253.95	243.613	288.98
ENSG00000004468	CD38	1.25426	1.65821	1.03786	1.32207	-1.2085	-1.59771	1.04535	1.96274	1.08711	1.87759	1.03994	-1.80547	1.14505	0.589027	1.80406	0.0267635	1.0622	0.671672	1.57553	0.138172	-1.078	0.746737	-1.69842	0.0197759	CD38	-0.142604	-0.424256	0.184229	-0.360265	0.587025	0.548616	-0.0889853	-0.303759	CD38	protein_coding	CD38 molecule	CD38	8.00159	7.96362	9.28159	9.11875	14.3681	14.3669	8.48241	8.45897	8.78018	7.223	11.0126
ENSG00000004478	FKBP4	-1.18813	-1.40203	-1.30552	-1.18003	-1.0988	1.07392	-1.20628	-1.1641	-1.338	1.03623	-1.1092	-1.14939	-1.19717	0.0427297	-1.27754	0.0796257	-1.32166	0.0222391	-1.06713	0.484195	-1.10399	0.169267	-1.03454	0.706909	FKBP4	0.287205	0.220472	0.0385104	-0.0500946	-0.200312	0.00125184	-0.0974214	-0.199611	FKBP4	protein_coding	FKBP prolyl isomerase 4	FKBP4	27.1018	27.0946	22.6428	22.6321	21.2601	21.2084	20.5132	20.5003	27.7285	26.4751	23.3379
ENSG00000004487	KDM1A	1.03105	-1.04314	-1.01101	-1.07553	-1.04241	1.03178	1.07996	-1.04264	-1.13866	-1.12602	-1.22972	-1.09209	1.05522	0.45596	-1.04289	0.404534	-1.07294	0.236366	-1.10049	0.244626	-1.1322	0.174987	-1.02881	0.570648	KDM1A	-0.0195482	0.0618542	0.0245686	0.172839	-0.0804817	0.00160706	-0.0353525	-0.125486	KDM1A	protein_coding	lysine demethylase 1A	KDM1A	55.2625	55.2406	58.3682	58.2912	52.99	52.9686	51.5102	51.4851	53.7039	56.8212	55.3715
ENSG00000004534	RBM6	1.06457	1.02746	1.12627	-1.03612	1.05795	1.09617	-1.29374	-1.13335	-1.05641	1.14152	1.22466	1.07283	-1.10239	0.483742	-1.05027	0.55043	1.03254	0.695849	1.04963	0.650762	1.13826	0.299982	1.08444	0.0555594	RBM6	-0.0574888	0.140089	0.0327872	-0.231464	-0.0184032	-0.0405042	0.114064	0.0609192	RBM6	protein_coding	RNA binding motif protein 6	RBM6	44.2411	44.1376	40.206	40.038	42.0264	42.0252	45.5814	45.5736	41.2164	47.2658	43.8779
ENSG00000004660	CAMKK1	-1.33193	-1.46853	-1.15905	-1.10255	1.14916	1.26701	-1.12918	-1.02345	1.1517	1.10331	1.30048	1.17871	-1.22637	0.109942	-1.22595	0.257333	-1.00318	0.977996	1.00034	0.997762	1.22248	0.107283	1.22206	0.259384	CAMKK1	0.253999	0.0424457	-0.15952	-0.13283	-0.300369	0.00900195	0.0410591	0.246213	CAMKK1	protein_coding	calcium/calmodulin dependent protein kinase kinase 1	CAMKK1	1.75207	1.74737	1.42489	1.42483	1.43352	1.42531	1.74623	1.74183	1.8803	1.62384	1.41171
ENSG00000004700	RECQL	-1.00652	1.15189	-1.04653	1.15941	-1.03975	-1.2055	-1.24437	-1.06391	-1.45229	1.16962	-1.16709	-1.36505	-1.11915	0.462783	1.04053	0.781834	-1.23283	0.248811	1.16451	0.0326972	-1.10158	0.15797	-1.2828	0.0321536	RECQL	-0.0767205	0.280251	-0.0861029	-0.0351686	0.127288	0.190875	-0.14234	-0.258082	RECQL	protein_coding	RecQ like helicase	RECQL	21.6558	21.4911	19.2061	19.2031	22.3676	22.3621	17.4463	17.4323	18.9902	24.3214	18.8671
ENSG00000004766	VPS50	-1.18592	-1.0858	-1.14627	1.09221	1.0346	-1.05569	-1.25662	1.05119	-1.19344	1.32094	1.05294	-1.25452	-1.22076	0.0379821	-1.01633	0.898127	-1.16961	0.0678668	1.20114	0.224124	1.04373	0.179347	-1.15082	0.318135	VPS50	0.078326	0.190265	-0.167685	-0.139282	-0.0404369	0.262285	-0.118618	-0.0648551	VPS50	protein_coding	VPS50 subunit of EARP/GARPII complex	VPS50	5.9452	5.94073	4.86665	4.86642	5.87747	5.84527	5.0801	5.07922	5.71467	6.17573	4.81875
ENSG00000004776	HSPB6	1	1	1	1	1	1	1.03391	1.60962	1.03558	1.55683	1.00162	-1.55432	1.01681	0.42265	1.26871	0.42265	1.01763	0.42265	1.24773	0.451513	1.00081	0.976386	-1.24672	0.453006	HSPB6	-0.0981587	-0.0981587	-0.0981587	-0.0500481	-0.0981587	0.588561	-0.0981587	-0.0477197	HSPB6	protein_coding	heat shock protein family B (small) member 6	HSPB6	0.0783891	0.1	0.0793172	0.101681	0.129844	0.126871	0.0781405	0.101763	0.0819598	0.0748183	0.0552434
ENSG00000004777	ARHGAP33	-1.27944	-1.51056	-1.86998	-1.18065	-1.46157	-1.23794	-1.10184	1.22192	1.10462	1.34636	1.21712	-1.10619	-1.18732	0.629915	-1.11185	0.718933	-1.3011	0.438155	1.06788	0.755162	-1.09583	0.703298	-1.17021	0.340253	ARHGAP33	0.5552	-0.164994	0.199691	-0.304905	-0.0398853	0.124157	-0.347826	-0.0214379	ARHGAP33	protein_coding	Rho GTPase activating protein 33	ARHGAP33	20.4102	19.7905	16.9237	16.6682	17.8283	17.7995	15.3079	15.2105	25.4013	15.419	19.8535
ENSG00000004779	NDUFAB1	1.10879	-1.01542	-1.12651	-1.12589	-1.24906	-1.1094	-1.01438	1.05966	-1.0463	1.0749	-1.03147	-1.10873	1.0455	0.415843	1.02155	0.75555	-1.08567	0.304805	-1.02344	0.767636	-1.13506	0.20704	-1.10906	0.325066	NDUFAB1	-0.0226698	0.0344832	0.126317	0.0138779	-0.044747	0.118086	-0.194527	-0.0308198	NDUFAB1	protein_coding	NADH:ubiquinone oxidoreductase subunit AB1	NDUFAB1	134.561	134.535	140.762	140.656	137.653	137.434	124.118	123.919	131.896	137.226	146.245
ENSG00000004799	PDK4	1.5491	-2.31403	-1.15625	-3.58467	-1.79115	2.00132	1.15545	-1.10234	1.16753	-1.27371	1.01045	1.28701	1.33788	0.217371	-1.59714	0.317805	1.00487	0.974534	-2.13678	0.191001	-1.3314	0.307345	1.60491	0.33813	PDK4	0.0856607	0.0386091	0.717094	0.24707	-1.12475	-0.101961	-0.123791	0.262064	PDK4	protein_coding	pyruvate dehydrogenase kinase 4	PDK4	0.596305	0.596226	0.808284	0.797678	0.397008	0.373309	0.604491	0.599126	0.606028	0.586582	0.9388
ENSG00000004809	SLC22A16	-1.02842	-1.21703	1.03695	-1.1834	1.06642	1.26199	1.13071	-1.10665	-1.0216	-1.25131	-1.15514	1.08325	1.04855	0.50773	-1.16053	0.0488463	1.00748	0.89916	-1.21688	0.0885855	-1.04077	0.643006	1.16921	0.107428	SLC22A16	0.0619339	0.00587737	0.0215062	0.18311	-0.221427	-0.140326	0.114279	-0.0249537	SLC22A16	protein_coding	solute carrier family 22 member 16	SLC22A16	43.0136	43.0054	45.1643	45.0936	37.0714	37.0568	43.3777	43.3273	43.8491	42.178	42.6374
ENSG00000004838	ZMYND10	1.80799	1.33442	-1.3549	-1.35489	-2.44965	-1.808	1.47724	1.65298	1.47966	1.11897	1.00164	-1.11714	1.63427	0.228019	1.48518	0.119077	1.04503	0.876001	-1.10038	0.738125	-1.56386	0.295871	-1.42119	0.230149	ZMYND10	-0.126076	-0.545336	0.728311	0.0175679	0.290133	0.179735	-0.564264	0.019929	ZMYND10	protein_coding	zinc finger MYND-type containing 10	ZMYND10	0.79689	0.788551	1.328	1.28871	1.172	1.17114	0.841005	0.824057	0.911874	0.681907	1.64866
ENSG00000004846	ABCB5	1	1	1	1	1	1	1	1	1	1	1	1	1		1		1		1		1		1		ABCB5	0	0	0	0	0	0	0	0	ABCB5	protein_coding	ATP binding cassette subfamily B member 5	ABCB5	0	0.1	0	0.1	0	0.1	0	0.1	0	0	0
ENSG00000004848	ARX	1.47004	2.1382	1.83485	1.45452	1.24816	-1.16533	1.9253	2.89653	2.21267	1.50446	1.14926	-1.30907	1.68234	0.0369854	2.48865	0.014397	2.01492	0.0178163	1.47928	0.0302571	1.19769	0.0461022	-1.23511	0.065781	ARX	-0.632407	-0.905872	-0.076547	0.0392088	0.463992	0.628453	0.243257	0.239915	ARX	protein_coding	aristaless related homeobox	ARX	0.469356	0.467256	0.786717	0.786084	1.16473	1.16284	0.941485	0.941485	0.513707	0.425005	0.755172
ENSG00000004864	SLC25A13	-1.077	-1.08717	1.28045	-1.00945	1.37904	1.39208	1.06069	1.173	1.21142	1.10588	1.1421	1.03275	-1.00766	0.940119	1.03872	0.81659	1.24546	0.00987555	1.04668	0.81052	1.25499	0.122345	1.19903	0.331092	SLC25A13	-0.12026	-0.0599814	-0.227275	0.0250271	-0.240844	0.170226	0.236394	0.216713	SLC25A13	protein_coding	solute carrier family 25 member 13	SLC25A13	10.9729	10.9705	10.9288	10.8872	11.5112	11.3953	13.6636	13.6633	10.7437	11.2021	9.9756
ENSG00000004866	ST7	1.10792	1.25361	1.38091	1.1315	1.2464	1.10154	1.06631	1.08246	1.25682	1.01515	1.17867	1.16108	1.08691	0.155049	1.1649	0.099185	1.31741	0.0170972	1.07175	0.24089	1.21206	0.0104413	1.13092	0.096707	ST7	-0.233805	-0.135267	-0.0859515	-0.0426446	0.0922889	-0.0209479	0.231811	0.194516	ST7	protein_coding	suppression of tumorigenicity 7	ST7	17.9305	17.92	19.4797	19.4776	20.8911	20.8751	23.61	23.608	17.3184	18.5426	19.1874
ENSG00000004897	CDC27	-1.3805	-1.09162	-1.19839	1.26464	1.15196	-1.09781	-1.23072	-1.23388	-1.20041	-1.00257	1.02525	1.02789	-1.30346	0.0393046	-1.16057	0.148052	-1.1994	0.000882139	1.12312	0.302082	1.08676	0.264592	-1.03345	0.661892	CDC27	0.219749	0.210002	-0.245447	-0.0895021	0.0932794	-0.0932053	-0.0413533	-0.053523	CDC27	protein_coding	cell division cycle 27	CDC27	65.0788	65.0785	50.0003	49.9274	56.1915	56.0744	54.2597	54.2592	65.2987	64.859	47.3006
ENSG00000004939	SLC4A1	1	1	1	1	1	1	1	1	1	1	1	1	1		1		1		1		1		1		SLC4A1	0	0	0	0	0	0	0	0	SLC4A1	protein_coding	solute carrier family 4 member 1 (Diego blood group)	SLC4A1	0	0.1	0.0158835	0.1	0	0.1	0.016841	0.1	0	0	0
ENSG00000004948	CALCR	1	1	1	1	1	1	1	1	1	1	1	1	1		1		1		1		1		1		CALCR	0	0	0	0	0	0	0	0	CALCR	protein_coding	calcitonin receptor	CALCR	0	0.1	0	0.1	0	0.1	0	0.1	0	0	0
ENSG00000004961	HCCS	-1.08081	1.14067	-1.03747	1.23285	1.04178	-1.1834	-1.01631	1.0164	-1.12665	1.03298	-1.10856	-1.14513	-1.04807	0.213414	1.07674	0.362125	-1.08114	0.237205	1.1285	0.216928	-1.03155	0.617231	-1.16411	0.191501	HCCS	0.0259576	0.0108437	-0.0861583	-0.0125005	0.215836	0.0343185	-0.0271075	-0.161189	HCCS	protein_coding	holocytochrome c synthase	HCCS	26.1357	26.1353	24.9448	24.9367	28.1968	28.1411	24.2001	24.1739	26.2726	25.9988	24.3082
ENSG00000004975	DVL2	-1.25054	-1.48995	-1.33677	-1.19145	-1.06896	1.11459	-1.3333	-1.19244	-1.02978	1.11813	1.29474	1.15795	-1.29126	0.291345	-1.33292	0.120985	-1.17328	0.289943	-1.03227	0.844083	1.10055	0.573535	1.13606	0.0243372	DVL2	0.412485	0.0944719	0.089937	-0.320529	-0.162779	-0.159444	-0.00627099	0.052129	DVL2	protein_coding	dishevelled segment polarity protein 2	DVL2	17.5739	17.4677	13.6648	13.5277	13.1049	13.1048	14.891	14.8879	19.503	15.6448	15.5957
ENSG00000005001	PRSS22	1	1	1	1	1	1	1	1	1	1	1	1	1		1		1		1		1		1		PRSS22	0	0	0	0	0	0	0	0	PRSS22	protein_coding	serine protease 22	PRSS22	0	0.1	0	0.1	0	0.1	0	0.1	0	0	0
ENSG00000005007	UPF1	-1.02522	-1.0989	-1.05177	-1.07186	-1.02589	1.04481	1.04107	1.14193	1.10035	1.09689	1.05695	-1.03779	1.0077	0.952546	1.01939	0.861432	1.02284	0.83909	1.0116	0.876127	1.01502	0.843705	1.00338	0.917389	UPF1	0.119732	-0.155408	0.0837973	-0.0973414	-0.0163256	0.0360711	0.0469154	-0.017441	UPF1	protein_coding	UPF1 RNA helicase and ATPase	UPF1	33.7572	33.6044	33.9299	33.8631	34.2617	34.2561	34.3803	34.3718	36.9665	30.548	36.0571
ENSG00000005020	SKAP2	-1.08506	1.36872	-1.01187	1.48515	1.07233	-1.38497	1.34076	1.77217	1.56045	1.32176	1.16385	-1.13568	1.1116	0.667662	1.55744	0.189397	1.24183	0.413902	1.40108	0.0582557	1.11715	0.0633079	-1.25415	0.113688	SKAP2	0.0283433	-0.580483	-0.089435	-0.157428	0.481172	0.245035	0.0113154	0.0614795	SKAP2	protein_coding	src kinase associated phosphoprotein 2	SKAP2	27.7355	27.1294	30.1654	30.157	42.3939	42.2523	33.6951	33.6901	33.5025	21.9686	30.8761
ENSG00000005022	SLC25A5	1.08185	1.14381	1.13664	1.05727	1.05064	-1.00631	-1.08009	1.08341	1.00679	1.17019	1.08742	-1.07611	1.00081	0.989553	1.1132	0.108837	1.06974	0.2651	1.1123	0.126059	1.06887	0.291177	-1.04062	0.2588	SLC25A5	-0.117032	-0.00954564	-0.00352963	-0.120699	0.0768131	0.106038	0.0677413	0.000213801	SLC25A5	protein_coding	solute carrier family 25 member 5	SLC25A5	312.625	312.408	312.92	312.662	347.791	347.773	334.288	334.196	300.984	324.265	325.62
ENSG00000005059	CCDC109B	1.29226	-3.56276	1.10488	-4.60403	-1.16959	3.93644	-1.06032	-1.42977	1.07483	-1.34843	1.13966	1.53676	1.10397	0.56292	-2.25698	0.317605	1.08975	0.699684	-2.49163	0.267467	-1.01305	0.92979	2.45955	0.280088	CCDC109B	0.0203087	0.433538	0.390208	0.349035	-1.81269	-0.0822484	0.164202	0.537645	CCDC109B	protein_coding	mitochondrial calcium uniporter dominant negative subunit beta	CCDC109B	0.673715	0.666865	0.736273	0.736198	0.350216	0.295468	0.732812	0.726717	0.577884	0.769547	0.746778
ENSG00000005073	HOXA11	1.08637	1.089	1.06543	1.00242	-1.01966	-1.02212	1.35085	1.26267	1.10554	-1.06984	-1.2219	-1.14213	1.21142	0.13469	1.17263	0.09565	1.0853	0.24529	-1.03308	0.695813	-1.11621	0.256941	-1.08046	0.18865	HOXA11	-0.0932383	-0.219028	0.026283	0.214844	0.0297693	0.117451	-0.00179903	-0.0742812	HOXA11	protein_coding	homeobox A11	HOXA11	13.526	13.5132	16.405	16.3701	15.8532	15.8459	14.6705	14.6658	14.1153	12.9367	15.3345
ENSG00000005075	POLR2J	1.08738	-1.10891	-1.09783	-1.2058	-1.19375	1.01009	1.16489	1.18427	1.04018	1.01664	-1.11989	-1.13853	1.12547	0.392945	1.03342	0.778596	-1.02734	0.805721	-1.08907	0.361575	-1.15623	0.150921	-1.06167	0.360829	POLR2J	0.0888867	-0.178408	0.20974	0.0417843	-0.0602527	0.0655907	-0.0457633	-0.121577	POLR2J	protein_coding	RNA polymerase II subunit J	POLR2J	56.4596	56.2182	63.3788	63.2716	58.1523	58.0971	54.7411	54.7222	61.6749	51.2442	67.0639
ENSG00000005100	DHX33	-1.49009	-1.7744	-1.76087	-1.1908	-1.18172	1.00768	-1.62869	-1.60213	-1.60246	1.01658	1.01637	-1.0002	-1.55785	0.0782876	-1.68607	0.0177318	-1.6798	0.0185125	-1.0823	0.559993	-1.07828	0.578933	1.00373	0.904208	DHX33	0.633988	0.436767	0.0585888	-0.266948	-0.193344	-0.243228	-0.182304	-0.243521	DHX33	protein_coding	DEAH-box helicase 33	DHX33	11.5231	11.4962	7.42657	7.37955	6.81938	6.81837	6.84535	6.84381	12.3095	10.7367	8.26091
ENSG00000005102	MEOX1	1	1	1	1	1	1	1	1	1	1	1	1	1		1		1		1		1		1		MEOX1	0	0	0	0	0	0	0	0	MEOX1	protein_coding	mesenchyme homeobox 1	MEOX1	0.00809295	0.1	0	0.1	0	0.1	0	0.1	0	0.0161859	0
ENSG00000005108	THSD7A	1.01056	1.56332	1.23229	1.54699	1.21942	-1.26863	1.10236	1.42442	1.21005	1.29216	1.09769	-1.17716	1.05546	0.614918	1.49226	0.00977152	1.22112	0.0560364	1.41385	0.0528967	1.15696	0.23925	-1.22204	0.0230125	THSD7A	-0.292417	-0.179369	-0.277267	-0.0387796	0.3522	0.331008	0.00892755	0.0956967	THSD7A	protein_coding	thrombospondin type 1 domain containing 7A	THSD7A	12.6189	12.6093	13.3541	13.3086	18.8168	18.8163	15.4044	15.3974	12.1248	13.1131	12.2528
ENSG00000005156	LIG3	1.0687	-1.09161	-1.23546	-1.1666	-1.32034	-1.13178	-1.16506	-1.30565	-1.28285	-1.12068	-1.1011	1.01778	-1.04411	0.717154	-1.19384	0.167783	-1.25893	0.00368456	-1.14341	0.418761	-1.20575	0.214022	-1.05452	0.59269	LIG3	0.153441	0.171604	0.249297	-0.0487976	0.0269839	-0.21317	-0.151612	-0.187746	LIG3	protein_coding	DNA ligase 3	LIG3	22.4634	22.463	21.6289	21.514	18.8808	18.8156	17.8442	17.8429	22.322	22.6048	23.8555
ENSG00000005175	RPAP3	-1.3878	-1.25185	-1.11375	1.1086	1.24606	1.12399	-1.38569	-1.37619	-1.33219	1.0069	1.04016	1.03302	-1.38674	0.169262	-1.31255	0.162449	-1.21809	0.217255	1.05653	0.705371	1.13846	0.365366	1.07755	0.368545	RPAP3	0.129682	0.444661	-0.343116	-0.0259423	-0.194379	-0.0160171	-0.0257452	0.0308563	RPAP3	protein_coding	RNA polymerase II associated protein 3	RPAP3	49.3879	49.0951	35.6173	35.4032	37.4759	37.4045	40.3129	40.3051	44.0179	54.758	31.7178
ENSG00000005187	ACSM3	-1.17935	-2.29893	1.25014	-1.94932	1.47435	2.87397	-1.17612	-1.52726	2.00228	-1.29856	2.35493	3.058	-1.17774	0.339975	-1.87378	0.0494547	1.58212	0.114201	-1.591	0.0844045	1.86333	0.0666108	2.96456	0.02631	ACSM3	0.25533	-0.015276	0.0173357	-0.249315	-0.945633	-0.626222	0.577414	0.986366	ACSM3	protein_coding	acyl-CoA synthetase medium chain family member 3	ACSM3	1.94651	1.93798	1.65254	1.64551	1.0406	1.03426	3.09698	3.06613	2.12853	1.76449	1.80483
ENSG00000005189	AC004381.6	-1.06208	-1.13388	-1.11606	-1.0676	-1.05083	1.01597	1.20994	1.07109	-1.10686	-1.12964	-1.33923	-1.18555	1.06734	0.547096	-1.02889	0.753138	-1.11145	0.420023	-1.09818	0.221629	-1.1863	0.189395	-1.08024	0.412036	AC004381.6	0.134882	-0.0851252	0.047992	0.189811	-0.046385	0.0139536	-0.023531	-0.231597	AC004381.6	protein_coding	RNA exonuclease 5	AC004381.6	17.4347	17.3841	18.5772	18.5548	16.8997	16.896	15.6816	15.641	18.7615	16.1079	17.6649
ENSG00000005194	CIAPIN1	1.09869	1.01016	-1.03659	-1.08764	-1.13889	-1.04712	1.00681	-1.10741	-1.03501	-1.11495	-1.04205	1.06996	1.05175	0.271648	-1.04703	0.368356	-1.0358	0.512779	-1.10121	0.0745137	-1.0894	0.129759	1.01084	0.814874	CIAPIN1	-0.0338543	0.0559839	0.10193	0.0657764	-0.0192729	-0.0912065	-0.0857026	0.00634617	CIAPIN1	protein_coding	cytokine induced apoptosis inhibitor 1	CIAPIN1	50.4361	50.4117	53.0245	53.0204	48.1623	48.1473	48.6942	48.6694	48.8663	52.006	53.6889
ENSG00000005206	SPPL2B	1.0222	-1.20971	-1.11983	-1.23656	-1.14469	1.08026	1.06582	1.27306	1.24485	1.19443	1.16797	-1.02266	1.04378	0.831098	1.02585	0.886092	1.05434	0.739294	-1.01748	0.912726	1.01012	0.939936	1.02778	0.781716	SPPL2B	0.15108	-0.238574	0.182758	-0.146606	-0.123576	0.109721	-0.0121971	0.0773949	SPPL2B	protein_coding	signal peptide peptidase like 2B	SPPL2B	57.9861	57.4613	60.3684	59.9772	59.1395	58.9467	60.6133	60.584	65.7695	50.2027	67.2296
ENSG00000005238	FAM214B	1.14507	1.55154	-1.01093	1.35498	-1.15758	-1.56849	-1.00561	1.86847	1.14999	1.87896	1.15645	-1.62477	1.06709	0.736647	1.70265	0.0216835	1.06657	0.497345	1.5956	0.0889915	-1.00049	0.997681	-1.59638	0.00101688	FAM214B	-0.125625	-0.351591	0.0698078	-0.359668	0.508077	0.550267	-0.141303	-0.149965	FAM214B	protein_coding	atos homolog B	FAM214B	5.59995	5.58282	6.02347	5.95736	9.5066	9.50558	5.95448	5.95445	6.03761	5.16229	6.91347
ENSG00000005243	COPZ2	1.39141	-1.74322	1.3269	-2.42553	-1.04861	2.31309	-1.16045	-1.8996	-1.02193	-1.63695	1.13555	1.85884	1.095	0.711674	-1.81973	0.00282421	1.13949	0.41235	-1.99261	0.0827725	1.04063	0.885763	2.07356	0.0280555	COPZ2	0.0952224	0.176982	0.571768	-0.037703	-0.706534	-0.748712	0.503286	0.145691	COPZ2	protein_coding	COPI coat complex subunit zeta 2	COPZ2	8.47201	8.46862	9.48077	9.27313	4.65427	4.65377	9.7241	9.64989	8.23202	8.71201	11.4541
ENSG00000005249	PRKAR2B	-1.75546	1.21454	-1.64172	2.13207	1.06928	-1.99394	-1.06792	-1.14609	-1.16884	-1.0732	-1.0945	-1.01985	-1.3692	0.221927	1.02943	0.927464	-1.38525	0.115738	1.40949	0.375615	-1.01172	0.950343	-1.42601	0.323968	PRKAR2B	0.362882	0.0779348	-0.448968	-0.0168729	0.64329	-0.118792	-0.35233	-0.147144	PRKAR2B	protein_coding	protein kinase cAMP-dependent type II regulatory subunit beta	PRKAR2B	10.0481	9.99931	7.38509	7.30305	10.6547	10.2936	7.23668	7.21842	11.0372	9.05902	6.28735
ENSG00000005302	MSL3	-1.13151	-1.06997	-1.22156	1.05752	-1.07958	-1.14168	1.10385	-1.0209	-1.3556	-1.12692	-1.49638	-1.32785	-1.01245	0.88989	-1.04515	0.517858	-1.28684	0.15699	-1.03229	0.680411	-1.27101	0.181504	-1.23125	0.187578	MSL3	0.183627	0.0390689	0.00537655	0.181609	0.0860584	0.00922588	-0.105098	-0.399868	MSL3	protein_coding	MSL complex subunit 3	MSL3	11.3737	11.3595	11.2407	11.2198	10.8727	10.8688	8.87355	8.82744	11.9431	10.8044	10.555
ENSG00000005339	CREBBP	-1.11096	1.0403	-1.05711	1.15573	1.05094	-1.09971	-1.10261	-1.03105	1.14195	1.0694	1.25913	1.17741	-1.10678	0.426197	1.00447	0.976132	1.03935	0.665448	1.11173	0.501	1.15034	0.195992	1.03473	0.787695	CREBBP	0.128206	-0.0860817	-0.0236075	-0.22701	0.185201	-0.130202	0.0480744	0.10542	CREBBP	protein_coding	CREB binding protein	CREBBP	16.6714	16.6255	15.0588	15.0215	16.7997	16.6998	17.2831	17.2797	17.9072	15.4355	16.1186
ENSG00000005379	BZRAP1	-1.15122	-2.33238	-1.63565	-2.02602	-1.4208	1.42597	-1.11224	-2.68908	-1.34987	-2.41772	-1.21365	1.99211	-1.13156	0.225664	-2.50439	0.0231217	-1.4859	0.0294112	-2.21322	0.0280396	-1.31315	0.0394464	1.68543	0.0607463	BZRAP1	0.60274	0.434314	0.399582	0.280852	-0.619063	-0.992798	-0.107124	0.00149749	BZRAP1	protein_coding	TSPO associated protein 1	BZRAP1	33.2497	33.1932	29.3589	29.3341	13.3653	13.254	22.3545	22.3387	35.1884	31.3111	30.5663
ENSG00000005381	MPO	-1.01598	-2.2549	-1.79022	-2.21943	-1.76207	1.25956	1.20713	-1.71393	-1.29227	-2.06893	-1.55994	1.32629	1.09002	0.405083	-1.96589	0.0284329	-1.521	0.0979262	-2.14286	0.0316467	-1.65793	0.0880056	1.2925	0.291411	MPO	0.397098	0.330829	0.374228	0.602408	-0.775963	-0.446479	-0.443042	-0.0390788	MPO	protein_coding	myeloperoxidase	MPO	2.73615	2.73543	2.991	2.98167	1.40053	1.39144	1.81609	1.79844	2.79898	2.67332	2.75496
ENSG00000005421	PON1	1	1	1	1	1	1	1	1	1	1	1	1	1		1		1		1		1		1		PON1	0	0	0	0	0	0	0	0	PON1	protein_coding	paraoxonase 1	PON1	0	0.1	0	0.1	0	0.1	0	0.1	0	0	0
ENSG00000005436	GCFC2	-1.10074	1.14981	1.08156	1.26564	1.19052	-1.0631	-1.21025	-1.37294	-1.1034	-1.13442	1.09684	1.24428	-1.1542	0.556137	-1.09273	0.667069	-1.01004	0.961605	1.05625	0.722839	1.14272	0.447786	1.08186	0.512238	GCFC2	-0.152919	0.327544	-0.291396	0.0522341	0.0484765	-0.129727	-0.0398015	0.185589	GCFC2	protein_coding	GC-rich sequence DNA-binding factor 2	GCFC2	10.1281	9.98932	8.7162	8.65475	9.15905	9.14161	9.92017	9.88998	8.45705	11.7992	7.68304
ENSG00000005448	WDR54	1.08647	1.18206	-1.2171	1.08798	-1.32234	-1.43868	1.08493	1.10518	-1.36735	1.01866	-1.48347	-1.51116	1.0857	0.0231783	1.14297	0.0903482	-1.29004	0.0634562	1.05275	0.356997	-1.40059	0.0378767	-1.47447	0.0390726	WDR54	0.0264745	0.00152614	0.146124	0.119124	0.267773	0.145802	-0.256972	-0.449852	WDR54	protein_coding	WD repeat domain 54	WDR54	13.0867	13.0862	14.2082	14.2076	14.9704	14.9571	10.1667	10.144	13.1998	12.9735	14.3412
ENSG00000005469	CROT	1.17889	1.41445	1.11795	1.19981	-1.0545	-1.26521	1.54168	1.79388	1.31694	1.16359	-1.17065	-1.36216	1.34814	0.104864	1.59291	0.044101	1.21338	0.194834	1.18156	0.0530624	-1.11106	0.114048	-1.31279	0.00910897	CROT	-0.202255	-0.488572	0.0351703	0.135935	0.297982	0.354514	-0.0413932	-0.0913811	CROT	protein_coding	carnitine O-octanoyltransferase	CROT	1.37339	1.36665	1.84356	1.84243	2.17736	2.17695	1.65851	1.65826	1.50922	1.23755	1.7792
ENSG00000005471	ABCB4	-1.0814	2.12937	1.04792	2.3027	1.13322	-2.032	1.99093	2.45124	1.67505	1.2312	-1.18858	-1.46338	1.35686	0.382926	2.28464	0.044909	1.32489	0.250591	1.68377	0.163775	-1.02413	0.929184	-1.72441	0.0427093	ABCB4	-0.280962	-0.738093	-0.393859	0.255348	0.809465	0.555419	-0.213432	0.00611316	ABCB4	protein_coding	ATP binding cassette subfamily B member 4	ABCB4	0.422252	0.417008	0.580203	0.565821	0.956409	0.952714	0.554088	0.552487	0.488595	0.355909	0.451818
ENSG00000005483	KMT2E	-1.15282	1.00151	-1.06845	1.15456	1.07896	-1.07007	-1.07449	1.13931	1.1545	1.22418	1.24049	1.01333	-1.11296	0.513696	1.06819	0.642427	1.03949	0.763189	1.18886	0.196106	1.15691	0.199904	-1.02762	0.628905	KMT2E	0.162594	-0.160915	-0.0425684	-0.264561	0.164776	0.0272499	0.0670735	0.0463503	KMT2E	protein_coding	lysine methyltransferase 2E (inactive)	KMT2E	16.8214	16.7163	15.0641	15.0196	17.8765	17.8562	17.3768	17.3764	18.6996	14.9433	16.2208
ENSG00000005486	RHBDD2	1.03961	1.21478	-1.18865	1.1685	-1.23573	-1.44395	1.06008	1.27755	-1.05959	1.20515	-1.12325	-1.35368	1.04979	0.42121	1.24577	0.0331878	-1.12227	0.115569	1.18668	0.0332668	-1.17815	0.0415888	-1.39808	0.00472344	RHBDD2	0.000734014	-0.111095	0.056771	-0.0269267	0.281426	0.242283	-0.248593	-0.1946	RHBDD2	protein_coding	rhomboid domain containing 2	RHBDD2	13.0893	13.0795	13.7365	13.7308	16.2955	16.2941	11.6566	11.6546	13.5964	12.5823	14.1349
ENSG00000005513	SOX8	1	1	1	1	1	1	1	1	1	1	1	1	1		1		1		1		1		1		SOX8	0	0	0	0	0	0	0	0	SOX8	protein_coding	SRY-box transcription factor 8	SOX8	0	0.1	0	0.1	0	0.1	0	0.1	0	0	0
ENSG00000005700	IBTK	-1.05745	1.30174	1.16805	1.37653	1.23515	-1.11446	-1.08399	-1.09878	1.00042	-1.01364	1.08444	1.09924	-1.07064	0.714737	1.08845	0.591781	1.08099	0.605324	1.16533	0.339456	1.15735	0.336783	-1.0069	0.933144	IBTK	-0.208161	0.140082	-0.288747	0.0237301	0.172284	0.0041815	0.0159442	0.140686	IBTK	protein_coding	inhibitor of Bruton tyrosine kinase	IBTK	16.2003	16.083	15.1101	15.0219	17.5353	17.5055	17.4018	17.3856	14.2545	18.1461	13.4801
ENSG00000005801	ZNF195	1.22502	1.02318	1.0626	-1.19727	-1.15285	1.03853	-1.11406	1.18129	1.16708	1.31603	1.3002	-1.01218	1.04862	0.811915	1.09939	0.234298	1.11362	0.0861219	1.04842	0.819474	1.06198	0.765803	1.01294	0.850319	ZNF195	-0.0629971	-0.117227	0.229806	-0.273053	-0.0299441	0.123137	0.0246026	0.105676	ZNF195	protein_coding	zinc finger protein 195	ZNF195	23.0067	23.0026	24.4882	24.1209	25.3245	25.2889	25.6261	25.616	23.439	22.5743	28.7132
ENSG00000005810	MYCBP2	1.01615	1.11368	-1.07338	1.09597	-1.09072	-1.1954	-1.13262	1.009	-1.08961	1.14281	1.03948	-1.09941	-1.05575	0.40697	1.06005	0.236789	-1.08146	0.115894	1.11915	0.165845	-1.02435	0.672395	-1.1464	0.0456037	MYCBP2	-0.00799231	0.0615578	0.0151267	-0.118105	0.147339	0.0744805	-0.110157	-0.0622491	MYCBP2	protein_coding	MYC binding protein 2	MYCBP2	30.93	30.921	29.3194	29.2881	32.7882	32.7777	28.5957	28.5918	30.1846	31.6754	30.6722
ENSG00000005812	FBXL3	-1.05377	1.05993	1.19561	1.11692	1.25989	1.128	-1.17259	-1.06098	-1.02962	1.1052	1.13886	1.03046	-1.11159	0.469209	-1.0005	0.997011	1.0776	0.556775	1.11104	0.280671	1.19785	0.0777082	1.07813	0.259146	FBXL3	-0.14275	0.165514	-0.218308	-0.0641873	-0.0587819	0.0801162	0.114991	0.123406	FBXL3	protein_coding	F-box and leucine rich repeat protein 3	FBXL3	11.6319	11.5658	10.4196	10.4047	11.5735	11.5601	12.4634	12.4633	10.3939	12.8699	9.86355
ENSG00000005844	ITGAL	-1.60188	1.24214	-2.93256	1.98976	-1.83069	-3.64264	1.0177	1.75576	-2.41391	1.72522	-2.45664	-4.23826	-1.2546	0.322248	1.47679	0.0904572	-2.66063	0.0120068	1.85278	0.0553687	-2.1207	0.0316682	-3.92918	0.00232884	ITGAL	0.449517	0.13875	-0.230252	0.164065	0.762339	0.950849	-1.10264	-1.13262	ITGAL	protein_coding	integrin subunit alpha L	ITGAL	26.3951	26.2427	21.1129	20.9172	38.8376	38.7549	9.86389	9.86336	29.227	23.5632	18.2454
ENSG00000005882	PDK2	1.19809	-1.26343	-1.34148	-1.5137	-1.60722	-1.06178	1.32755	1.05048	-1.08723	-1.26375	-1.44336	-1.14212	1.26116	0.406844	-1.09668	0.667779	-1.20769	0.437834	-1.38309	0.139198	-1.52309	0.107451	-1.10122	0.376961	PDK2	0.27881	-0.243492	0.53955	0.165274	-0.0585312	-0.172437	-0.145019	-0.364155	PDK2	protein_coding	pyruvate dehydrogenase kinase 2	PDK2	16.4267	16.1612	20.5537	20.3819	14.748	14.7365	13.4206	13.382	19.3682	13.4853	23.2049
ENSG00000005884	ITGA3	1.74281	1.12308	-1.08258	-1.55182	-1.88673	-1.21582	1.77159	3.48879	3.40403	1.9693	1.92146	-1.0249	1.75714	0.599637	1.97944	0.406286	1.77323	0.470659	1.12651	0.87075	1.00916	0.989941	-1.11629	0.313894	ITGA3	0.280377	-1.59273	1.08179	-0.767685	0.447832	0.209999	0.1659	0.174516	ITGA3	protein_coding	integrin subunit alpha 3	ITGA3	0.815608	0.669511	1.42648	1.17642	1.32976	1.32526	1.18721	1.1872	1.28141	0.349806	2.23325
ENSG00000005889	ZFX	1.12376	1.29869	1.1878	1.15566	1.05699	-1.09335	1.00648	-1.09167	1.08801	-1.09875	1.081	1.18774	1.06351	0.689202	1.0907	0.574702	1.13681	0.453039	1.02557	0.793349	1.06892	0.561589	1.04227	0.700147	ZFX	-0.26941	0.0698678	-0.10107	0.079193	0.107646	-0.0566669	-0.021114	0.191555	ZFX	protein_coding	zinc finger protein X-linked	ZFX	7.18971	7.14029	7.60859	7.59376	7.80058	7.78794	8.13921	8.11715	6.34818	8.03123	7.13386
ENSG00000005893	LAMP2	1.0211	1.00779	1.26008	-1.01321	1.23404	1.25034	-1.03406	-1.06575	1.25118	-1.03065	1.29379	1.33345	-1.00632	0.796044	-1.02835	0.386969	1.25563	0.0130074	-1.02189	0.330397	1.26356	0.00591744	1.29123	0.00784164	LAMP2	-0.0989249	-0.0405647	-0.068796	-0.0888779	-0.0877272	-0.132434	0.234595	0.28273	LAMP2	protein_coding	lysosomal associated membrane protein 2	LAMP2	99.7213	99.7009	99.0769	99.0746	96.9637	96.952	125.204	125.187	97.7046	101.738	99.7665
ENSG00000005961	ITGA2B	-6.05609	-5.05223	-4.26637	1.1987	1.4195	1.1842	-1.4573	1.47816	-1.62656	2.15413	-1.11615	-2.40433	-2.97078	0.267473	-1.84876	0.509479	-2.6343	0.326913	1.60691	0.243406	1.12773	0.65774	-1.4249	0.44171	ITGA2B	1.99592	-0.0685088	-0.60247	-0.611805	-0.341004	0.495298	-0.0970917	-0.770335	ITGA2B	protein_coding	integrin subunit alpha 2b	ITGA2B	0.981334	0.774497	0.260707	0.260705	0.436648	0.418928	0.302045	0.294005	1.58397	0.378698	0.26155
ENSG00000005981	ASB4	1	1	1	1	1	1	1	1	1	1	1	1	1		1		1		1		1		1		ASB4	0	0	0	0	0	0	0	0	ASB4	protein_coding	ankyrin repeat and SOCS box containing 4	ASB4	0	0.1	0	0.1	0	0.1	0	0.1	0	0	0
ENSG00000006007	GDE1	-1.066	1.04444	1.01259	1.11338	1.07942	-1.03145	1.08698	-1.01859	-1.12599	-1.10719	-1.22393	-1.10543	1.00979	0.921329	1.01261	0.629697	-1.05451	0.43191	1.00279	0.977699	-1.06483	0.598345	-1.0678	0.361424	GDE1	-0.00726582	0.0294799	-0.0994731	0.149809	0.0554696	0.00290265	0.0107894	-0.141711	GDE1	protein_coding	glycerophosphodiester phosphodiesterase 1	GDE1	35.3569	35.3541	35.8336	35.7003	35.8058	35.7999	33.5735	33.5267	34.9067	35.8072	32.7455
ENSG00000006015	C19orf60	1.09044	-1.54133	-1.27174	-1.68072	-1.38676	1.21198	1.23795	1.3333	1.42115	1.07703	1.14799	1.06589	1.16185	0.571052	-1.07519	0.80279	1.05711	0.821294	-1.24921	0.405566	-1.09908	0.624072	1.13659	0.596522	C19orf60	0.221016	-0.316999	0.345924	-0.00905192	-0.403158	0.0980027	-0.12579	0.190057	C19orf60	protein_coding	required for excision 1-B domain containing	C19orf60	42.5979	41.868	49.013	48.6444	39.529	38.9402	44.5245	44.259	50.45	34.7458	55.0126
ENSG00000006016	CRLF1	1.12613	1.19426	1.11907	1.0605	-1.00631	-1.06719	-1.18807	-1.15181	-1.1971	1.03148	-1.0076	-1.03932	-1.02713	0.840242	1.01826	0.902289	-1.03428	0.801363	1.04589	0.81507	-1.00696	0.96918	-1.05316	0.788216	CRLF1	-0.0330226	0.0635927	0.138355	-0.185031	0.223098	-0.140316	0.129278	-0.195954	CRLF1	protein_coding	cytokine receptor like factor 1	CRLF1	2.48583	2.48443	2.43401	2.4188	2.54989	2.5298	2.41737	2.40209	2.40262	2.56903	2.70567
ENSG00000006025	OSBPL7	-1.43224	-1.39554	-1.31251	1.0263	1.09122	1.06325	-1.65571	-1.03617	-1.49605	1.59791	1.10672	-1.44382	-1.53993	0.0863254	-1.20251	0.234705	-1.40128	0.120877	1.2806	0.257691	1.09894	0.638567	-1.1653	0.421022	OSBPL7	0.419912	0.267916	-0.0983652	-0.459535	-0.0609098	0.21665	0.0275778	-0.313245	OSBPL7	protein_coding	oxysterol binding protein like 7	OSBPL7	10.5816	10.5669	6.91579	6.86196	8.82812	8.78743	7.59358	7.54091	11.1385	10.0247	7.77696
ENSG00000006042	TMEM98	1	1	1	1	1	1	1	1	1	1	1	1	1		1		1		1		1		1		TMEM98	0	0	0	0	0	0	0	0	TMEM98	protein_coding	transmembrane protein 98	TMEM98	0	0.1	0.0424156	0.1	0	0.1	0	0.1	0	0	0.0582853
ENSG00000006047	YBX2	1	1	1.99164	1	1.99164	1.99164	1.33443	-1.77363	-1.77363	-2.36678	-2.36678	1	1.15517	0.806563	-1.33178	0.42265	1.05968	0.908902	-1.53843	0.42265	-1.09012	0.890052	1.41125	0.42265	YBX2	-0.382948	0.443757	-0.382948	0.859977	-0.382948	-0.382948	0.611008	-0.382948	YBX2	protein_coding	Y-box binding protein 2	YBX2	0.131252	0.133178	0.162301	0.153843	0.075206	0.1	0.149554	0.141125	0.0851408	0.177363	0.0879235
ENSG00000006059	KRT33A	-1.31491	-1.05374	1.52495	1.24785	2.00517	1.6069	-3.39753	-3.28881	-1.84019	1.03306	1.8463	1.78722	-2.11363	0.164454	-1.8616	0.263171	-1.09851	0.823351	1.13538	0.727962	1.92409	0.139878	1.69466	0.262689	KRT33A	0.0917977	0.964107	-0.303163	-0.800379	0.0162798	-0.753461	0.700563	0.0842552	KRT33A	protein_coding	keratin 33A	KRT33A	0.282817	0.270367	0.12982	0.127916	0.150432	0.145234	0.251758	0.246123	0.199829	0.365805	0.151972
ENSG00000006062	MAP3K14	-1.73956	-1.49576	-1.76937	1.16299	-1.01713	-1.18292	-1.48055	-1.29784	-1.18015	1.14078	1.25454	1.09972	-1.60484	0.105128	-1.39329	0.192183	-1.44504	0.14754	1.15183	0.316756	1.11059	0.352315	-1.03714	0.738618	MAP3K14	0.641097	0.204919	-0.157627	-0.361214	0.0602143	-0.171195	-0.182138	-0.0340564	MAP3K14	protein_coding	mitogen-activated protein kinase kinase kinase 14	MAP3K14	1.87936	1.85809	1.16069	1.15781	1.33789	1.3336	1.28754	1.28585	2.16132	1.59741	1.24245
ENSG00000006071	ABCC8	-2.39565	-2.39565	-2.39565	1	1	1	1	1	1	1	1	1	-1.54779	0.42265	-1.54779	0.42265	-1.54779	0.42265	1		1		1		ABCC8	1.10287	-0.157552	-0.157552	-0.157552	-0.157552	-0.157552	-0.157552	-0.157552	ABCC8	protein_coding	ATP binding cassette subfamily C member 8	ABCC8	0.119783	0.154779	0	0.1	0	0.1	0.0495576	0.1	0.239565	0	0
ENSG00000006116	CACNG3	1	1	1	1	1	1	1	1	1	1	1	1	1		1		1		1		1		1		CACNG3	0	0	0	0	0	0	0	0	CACNG3	protein_coding	calcium voltage-gated channel auxiliary subunit gamma 3	CACNG3	0	0.1	0	0.1	0	0.1	0	0.1	0	0	0
ENSG00000006118	TMEM132A	1.21601	-2.52025	-1.12307	-3.06465	-1.36567	2.24407	1.13752	-1.17254	3.71424	-1.3338	3.2652	4.35511	1.17611	0.765475	-1.71904	0.237792	1.81857	0.360071	-2.02178	0.188249	1.54626	0.496903	3.1262	0.104293	TMEM132A	0.381549	-0.539162	0.663701	-0.353266	-0.952019	-0.768803	0.214095	1.35391	TMEM132A	protein_coding	transmembrane protein 132A	TMEM132A	0.594964	0.565908	0.70734	0.66557	0.329863	0.3292	1.11049	1.02915	0.778622	0.411306	0.94681
ENSG00000006125	AP2B1	-1.09408	-1.06604	-1.201	1.0263	-1.09772	-1.12659	-1.11503	-1.2482	-1.25575	-1.11943	-1.1262	-1.00605	-1.1045	0.00471059	-1.15353	0.190991	-1.22807	0.00720318	-1.04439	0.613364	-1.11187	0.0247368	-1.06462	0.491687	AP2B1	0.153214	0.169707	0.0234977	0.0126273	0.0609461	-0.150136	-0.111019	-0.158838	AP2B1	protein_coding	adaptor related protein complex 2 subunit beta 1	AP2B1	49.928	49.9272	45.2036	45.2033	43.398	43.2821	40.6607	40.6551	49.6426	50.2134	45.3739
ENSG00000006128	TAC1	1	1	1	1	1	1	1	1	1	1	1	1	1		1		1		1		1		1		TAC1	0	0	0	0	0	0	0	0	TAC1	protein_coding	tachykinin precursor 1	TAC1	0	0.1	0	0.1	0	0.1	0	0.1	0	0	0
ENSG00000006194	ZNF263	1.06076	1.08674	1.07335	1.02449	1.01187	-1.01247	-1.07831	1.03135	-1.1187	1.11212	-1.03746	-1.15377	-1.00824	0.880508	1.05868	0.302599	-1.0209	0.781462	1.0674	0.168643	-1.01256	0.852405	-1.08081	0.285488	ZNF263	-0.0668443	0.0465482	0.0182558	-0.0622185	0.0531607	0.0910878	0.0352814	-0.115271	ZNF263	protein_coding	zinc finger protein 263	ZNF263	32.4438	32.4188	32.1665	32.154	34.3242	34.3213	31.7982	31.755	31.1695	33.7182	33.0634
ENSG00000006210	CX3CL1	1	1	1	1	1	1	1	1	1	1	1	1	1		1		1		1		1		1		CX3CL1	0	0	0	0	0	0	0	0	CX3CL1	protein_coding	C-X3-C motif chemokine ligand 1	CX3CL1	0	0.1	0.00639915	0.1	0	0.1	0.0135074	0.1	0	0	0
ENSG00000006282	SPATA20	1.22016	-1.14679	1.04621	-1.39927	-1.16627	1.19979	-1.13638	1.01235	1.16632	1.15041	1.32538	1.15209	1.03621	0.898635	-1.06433	0.480724	1.10463	0.314682	-1.10287	0.718432	1.06603	0.812323	1.1757	0.0125556	SPATA20	0.0784024	-0.130867	0.365473	-0.315311	-0.119202	-0.113163	0.143576	0.0910917	SPATA20	protein_coding	spermatogenesis associated 20	SPATA20	22.5883	22.529	23.9976	23.3447	21.1673	21.1673	24.8904	24.8863	24.2237	20.9529	29.5568
ENSG00000006283	CACNA1G	1	1	1	1	1	1	1	1	1	1	1	1	1		1		1		1		1		1		CACNA1G	0	0	0	0	0	0	0	0	CACNA1G	protein_coding	calcium voltage-gated channel subunit alpha1 G	CACNA1G	0.0443629	0.1	0.0565278	0.1	0.0275028	0.1	0.0488833	0.1	0.013751	0.0749748	0.0391632
ENSG00000006327	TNFRSF12A	-1.29228	1.10731	1.3195	1.43096	1.70517	1.19163	-1.79556	1.12636	-1.14985	2.02244	1.56156	-1.29514	-1.52327	0.115446	1.11679	0.0254982	1.07123	0.764579	1.70118	0.0778256	1.63178	0.19443	-1.04253	0.855295	TNFRSF12A	0.0759997	0.0982688	-0.293918	-0.746162	0.223061	0.269932	0.475994	-0.103176	TNFRSF12A	protein_coding	TNF receptor superfamily member 12A	TNFRSF12A	2.51823	2.51815	1.67346	1.65312	2.81263	2.81225	2.75205	2.69753	2.49879	2.53766	1.93363
ENSG00000006377	DLX6	1	1	1	1	1	1	1	1	1	1	1	1	1		1		1		1		1		1		DLX6	0	0	0	0	0	0	0	0	DLX6	protein_coding	distal-less homeobox 6	DLX6	0.0406253	0.1	0	0.1	0	0.1	0	0.1	0.0620222	0.0192284	0
ENSG00000006432	MAP3K9	-1.43393	1.06129	-1.12255	1.52182	1.27739	-1.19135	-1.39542	-1.13118	-1.28704	1.2336	1.08421	-1.13778	-1.41455	0.0558068	-1.0324	0.869903	-1.20198	0.347124	1.37015	0.200021	1.17684	0.379207	-1.16426	0.541122	MAP3K9	0.29948	0.106402	-0.220496	-0.374299	0.385297	-0.0714281	0.132697	-0.257652	MAP3K9	protein_coding	mitogen-activated protein kinase kinase kinase 9	MAP3K9	0.266014	0.26542	0.187903	0.187636	0.260317	0.257089	0.222841	0.220818	0.283788	0.24824	0.197909
ENSG00000006451	RALA	1.17159	1.25356	-1.234	1.06996	-1.44575	-1.5469	-1.04018	1.21812	-1.12246	1.26706	-1.07911	-1.36729	1.06129	0.522019	1.23571	0.151383	-1.17691	0.365814	1.16435	0.140499	-1.24905	0.21216	-1.45432	0.107118	RALA	-0.143993	0.0659139	0.0844792	0.00908387	0.182041	0.350565	-0.447335	-0.100756	RALA	protein_coding	RAS like proto-oncogene A	RALA	11.3949	11.3648	12.0655	12.0614	14.0676	14.0436	9.72622	9.65648	10.5674	12.2224	12.3807
ENSG00000006453	BAIAP2L1	1.10167	2.90106	1.42498	2.63332	1.29347	-2.03586	-1.00091	2.54656	1.3431	2.54886	1.34432	-1.89603	1.04913	0.374735	2.71804	0.00340083	1.38343	0.00522448	2.59075	0.00558881	1.31865	0.0281043	-1.9647	0.00837932	BAIAP2L1	-0.505311	-0.484696	-0.365615	-0.486001	1.03127	0.863853	0.0056281	-0.0591275	BAIAP2L1	protein_coding	BAR/IMD domain containing adaptor protein 2 like 1	BAIAP2L1	0.902427	0.902403	0.947564	0.94674	2.45689	2.45277	1.24873	1.24842	0.895979	0.908874	0.987076
ENSG00000006459	KDM7A	2.28244	-1.33312	1.18997	-3.04277	-1.91807	1.58637	1.51035	1.60533	3.7578	1.06289	2.48804	2.34083	1.85669	0.0519106	1.09736	0.864944	2.11463	0.382145	-1.69196	0.392726	1.13893	0.865396	1.92702	0.506781	KDM7A	-0.660324	-0.393259	0.530254	0.201622	-1.07513	0.28961	-0.409402	1.51663	KDM7A	protein_coding	lysine demethylase 7A	KDM7A	0.146867	0.14624	0.273285	0.271522	0.173133	0.160477	0.380736	0.309244	0.133312	0.160422	0.304277
ENSG00000006468	ETV1	1.89858	2.64885	-2.12841	1.39517	-4.04097	-5.63784	2.69729	1.45954	-1.15533	-1.84805	-3.11626	-1.68624	2.26297	0.144127	1.96624	0.0850671	-1.56813	0.439905	-1.15091	0.729833	-3.54862	0.147807	-3.08331	0.140937	ETV1	-0.582201	-0.170106	0.342721	1.26141	0.823163	0.375405	-1.67198	-0.378409	ETV1	protein_coding	ETS variant transcription factor 1	ETV1	0.653601	0.646991	1.53896	1.46412	1.28748	1.27214	0.454751	0.412589	0.560882	0.746319	1.06488
ENSG00000006530	AGK	1.0874	-1.13053	1.07337	-1.22935	-1.01307	1.21348	1.04227	-1.1499	1.10159	-1.1985	1.05691	1.26671	1.0646	0.0632995	-1.14017	0.0165358	1.08739	0.123217	-1.21383	0.00216896	1.02141	0.542103	1.23981	0.0181834	AGK	-0.0279201	0.0169569	0.0929689	0.0766864	-0.204921	-0.184546	0.0742309	0.156545	AGK	protein_coding	acylglycerol kinase	AGK	12.1111	12.1096	12.892	12.8918	10.6211	10.6208	13.1732	13.1678	11.9227	12.2994	12.9648
ENSG00000006534	ALDH3B1	-1.03217	-1.31903	-1.3097	-1.27792	-1.26887	1.00713	-1.13272	-1.03063	-1.01643	1.09906	1.11441	1.01397	-1.08128	0.741775	-1.16595	0.332489	-1.15378	0.359298	-1.0783	0.696852	-1.06706	0.735976	1.01054	0.228255	ALDH3B1	0.309837	-0.0395294	0.264152	-0.219322	-0.0896416	-0.083056	-0.0793971	-0.0630435	ALDH3B1	protein_coding	aldehyde dehydrogenase 3 family member B1	ALDH3B1	34.1945	33.9454	31.8355	31.3937	29.114	29.114	29.4214	29.4209	38.3147	30.0743	37.1204
ENSG00000006555	TTC22	1	1	1	1	1	1	1	1	1	1	1	1	1		1		1		1		1		1		TTC22	0	0	0	0	0	0	0	0	TTC22	protein_coding	tetratricopeptide repeat domain 22	TTC22	0	0.1	0	0.1	0	0.1	0	0.1	0	0	0
ENSG00000006576	PHTF2	-1.00137	1.14403	1.09136	1.1456	1.09286	-1.04827	-1.26787	-1.2291	-1.28394	1.03154	-1.01267	-1.04462	-1.12677	0.494834	-1.03651	0.827646	-1.08465	0.630736	1.08708	0.153905	1.03883	0.399623	-1.04644	0.362369	PHTF2	-0.119781	0.290361	-0.121759	-0.0520482	0.0743476	-0.00724598	0.00634412	-0.0702183	PHTF2	protein_coding	putative homeodomain transcription factor 2	PHTF2	5.60226	5.54614	4.92359	4.92215	5.3529	5.35076	5.1151	5.1133	4.81125	6.39327	4.80466
ENSG00000006606	CCL26	1	1	1	1	1	1	1	1	1	1	1	1	1		1		1		1		1		1		CCL26	0	0	0	0	0	0	0	0	CCL26	protein_coding	C-C motif chemokine ligand 26	CCL26	0	0.1	0	0.1	0	0.1	0	0.1	0	0	0
ENSG00000006607	FARP2	1.20976	1.15076	1.06698	-1.05127	-1.13382	-1.07852	-1.2069	1.12174	1.19241	1.35383	1.43912	1.063	1.00118	0.995649	1.13616	0.0145432	1.12795	0.151311	1.13482	0.578555	1.12662	0.609934	-1.00728	0.907477	FARP2	-0.0861736	-0.0936108	0.188544	-0.364923	0.116415	0.0721258	0.0073571	0.160264	FARP2	protein_coding	FERM, ARH/RhoGEF and pleckstrin domain protein 2	FARP2	18.5061	18.506	18.8698	18.5279	21.0282	21.0258	20.9032	20.8739	18.5538	18.4584	22.4456
ENSG00000006611	USH1C	-1.9005	-1.98641	-3.48755	-1.04521	-1.83508	-1.7557	-1.32383	-1.17442	-1.7518	1.12722	-1.32329	-1.49164	-1.58617	0.118287	-1.52738	0.162651	-2.47174	0.0653663	1.03849	0.711323	-1.55831	0.12078	-1.61829	0.128412	USH1C	0.89718	0.393885	-0.0291959	-0.0108323	-0.0929858	0.161941	-0.905036	-0.414957	USH1C	protein_coding	USH1 protein network component harmonin	USH1C	1.67758	1.65237	1.04176	1.04174	1.08606	1.08184	0.678172	0.668506	1.96726	1.38789	1.03513
ENSG00000006625	GGCT	-1.0466	1.15034	1.15508	1.20395	1.2089	1.00412	-1.14336	-1.07832	-1.13803	1.06031	1.00469	-1.05537	-1.09391	0.531058	1.03286	0.78487	1.00747	0.951732	1.12985	0.177142	1.10207	0.289349	-1.0252	0.532577	GGCT	-0.131564	0.167625	-0.197271	-0.0256521	0.0705005	0.0588395	0.0764286	-0.0189072	GGCT	protein_coding	gamma-glutamylcyclotransferase	GGCT	59.2866	58.9694	54.0024	53.907	60.9074	60.9069	59.442	59.4096	53.1611	65.4122	50.7942
ENSG00000006634	DBF4	-1.02626	1.1494	1.13088	1.17959	1.16057	-1.01638	1.07565	-1.10295	1.06177	-1.18638	-1.01307	1.17107	1.02378	0.85504	1.02084	0.830037	1.09578	0.240326	-1.00288	0.983241	1.07032	0.577175	1.07341	0.417838	DBF4	-0.123348	0.0255345	-0.160743	0.130745	0.0775377	-0.115827	0.0540953	0.112005	DBF4	protein_coding	DBF4 zinc finger	DBF4	23.6815	23.65	24.3361	24.2124	24.1972	24.1429	25.9203	25.9151	22.4606	24.9023	21.8859
ENSG00000006638	TBXA2R	1.25818	1.6884	-1.91345	1.34194	-2.40746	-3.23067	1.11215	2.30794	-1.13292	2.0752	-1.25999	-2.61472	1.18291	0.27905	1.97401	0.0301004	-1.47234	0.224402	1.66877	0.0799582	-1.74166	0.1493	-2.90642	0.04911	TBXA2R	-0.103196	-0.229485	0.228138	-0.0761287	0.65246	0.977119	-1.03937	-0.409536	TBXA2R	protein_coding	thromboxane A2 receptor	TBXA2R	0.759149	0.758422	0.902141	0.897148	1.50662	1.49713	0.527433	0.515112	0.792354	0.725943	0.996921
ENSG00000006652	IFRD1	-1.19301	-1.44996	-1.26794	-1.21539	-1.06281	1.14356	-1.30701	-1.6202	-1.34734	-1.23963	-1.03086	1.20252	-1.24871	0.0264442	-1.53272	0.00896744	-1.30703	0.0173756	-1.22745	0.0118938	-1.04671	0.0570653	1.17267	0.0165065	IFRD1	0.279626	0.381787	0.0250249	-0.00448024	-0.25639	-0.314387	-0.0628579	-0.0483217	IFRD1	protein_coding	interferon related developmental regulator 1	IFRD1	29.3742	29.3558	23.5102	23.509	19.1566	19.1527	22.4601	22.4599	28.3346	30.4138	23.7506
ENSG00000006659	LGALS14	1	1	1	1	1	1	1	1	1	1	1	1	1		1		1		1		1		1		LGALS14	0	0	0	0	0	0	0	0	LGALS14	protein_coding	galectin 14	LGALS14	0	0.1	0	0.1	0	0.1	0	0.1	0	0	0
ENSG00000006695	COX10	-1.32292	-1.09623	-1.38817	1.20679	-1.04932	-1.26631	-1.50393	-1.06467	-1.28638	1.41258	1.16912	-1.20824	-1.41053	0.0259819	-1.08034	0.481295	-1.33631	0.117813	1.30564	0.0641884	1.05554	0.624652	-1.23694	0.212226	COX10	0.175759	0.337224	-0.227971	-0.251517	0.0432096	0.246813	-0.297421	-0.0260975	COX10	protein_coding	cytochrome c oxidase assembly factor heme A:farnesyltransferase COX10	COX10	7.20953	7.19826	5.10341	5.10324	6.67957	6.66298	5.41052	5.38668	6.80651	7.61255	5.14505
ENSG00000006704	GTF2IRD1	1.17928	-1.11187	1.21711	-1.3112	1.03208	1.35326	1.35056	-1.2173	-1.06653	-1.64403	-1.44041	1.14136	1.26202	0.0482214	-1.16339	0.147594	1.06826	0.701667	-1.46822	0.0412578	-1.18137	0.398409	1.2428	0.309928	GTF2IRD1	-0.0273897	-0.0789432	0.210517	0.354614	-0.180373	-0.362626	0.256071	-0.171871	GTF2IRD1	protein_coding	GTF2I repeat domain containing 1	GTF2IRD1	4.18608	4.18541	5.28864	5.28206	3.60478	3.5976	4.52038	4.47111	4.26086	4.11129	5.02475
ENSG00000006712	PAF1	-1.07327	-1.05327	-1.16177	1.01899	-1.08245	-1.10301	1.10077	1.2475	1.0521	1.1333	-1.04625	-1.18572	1.01273	0.919644	1.0883	0.528143	-1.05082	0.692348	1.07462	0.196296	-1.0642	0.138825	-1.14361	0.0448747	PAF1	0.13881	-0.173212	0.0367965	-0.034703	0.063931	0.145823	-0.0775092	-0.0999369	PAF1	protein_coding	PAF1 homolog, Paf1/RNA polymerase II complex component	PAF1	33.5127	33.3177	33.7521	33.7417	36.2742	36.2596	31.7071	31.7062	37.1226	29.9027	34.5883
ENSG00000006715	VPS41	-1.11111	1.14798	1.24447	1.27553	1.38274	1.08405	-1.0562	1.11829	1.25764	1.18113	1.32832	1.12462	-1.08331	0.075195	1.13304	0.101104	1.25104	0.0166746	1.22743	0.0300471	1.35526	0.00350364	1.10415	0.13405	VPS41	-0.0635367	-0.130406	-0.215533	-0.20929	0.135566	0.0308824	0.251999	0.200318	VPS41	protein_coding	VPS41 subunit of HOPS complex	VPS41	21.9327	21.9268	20.2407	20.2407	24.8603	24.8439	27.4357	27.4313	22.4409	21.4245	20.1969
ENSG00000006740	ARHGAP44	1.59654	1.6009	-1.70139	1.00273	-2.71634	-2.72375	-1.19915	1.49615	-1.33944	1.79411	-1.11699	-2.004	1.15386	0.597671	1.54764	0.14816	-1.5096	0.313766	1.34127	0.296575	-1.74187	0.22627	-2.33632	0.101833	ARHGAP44	-0.27717	0.155989	0.397782	-0.106028	0.40171	0.73724	-1.04388	-0.26564	ARHGAP44	protein_coding	Rho GTPase activating protein 44	ARHGAP44	0.564411	0.558111	0.653823	0.643981	0.869598	0.863752	0.383236	0.369707	0.480312	0.648511	0.766839
ENSG00000006744	ELAC2	-1.83269	-1.82219	-1.46998	1.00576	1.24675	1.2396	-1.50917	-1.45087	-1.67046	1.04019	-1.10687	-1.15135	-1.66308	0.0315697	-1.62596	0.036086	-1.56702	0.131986	1.02283	0.412092	1.0613	0.740334	1.03762	0.836821	ELAC2	0.654201	0.387387	-0.219762	-0.206371	-0.211469	-0.149529	0.0984049	-0.352861	ELAC2	protein_coding	elaC ribonuclease Z 2	ELAC2	32.5162	32.3776	19.4687	19.4684	19.9175	19.9129	20.9152	20.6619	35.5144	29.5179	19.3783
ENSG00000006747	SCIN	1.6429	1.28784	1.81399	-1.2757	1.10414	1.40855	1.54745	1.33447	1.85388	-1.15959	1.19802	1.38922	1.59446	0.0248446	1.31095	0.0213124	1.83382	0.00515764	-1.21626	0.103042	1.15012	0.185258	1.39885	0.00834238	SCIN	-0.432884	-0.536384	0.28336	0.0935088	-0.0679297	-0.120112	0.426279	0.354162	SCIN	protein_coding	scinderin	SCIN	2.70884	2.70709	4.3257	4.31635	3.54944	3.54886	4.96588	4.96433	2.80596	2.61171	4.60991
ENSG00000006756	ARSD	-1.02354	1.08801	1.03549	1.11362	1.05987	-1.05072	1.06593	-1.03761	-1.03749	-1.10603	-1.1059	1.00012	1.0205	0.708178	1.024	0.719548	-1.00097	0.979105	1.00343	0.967336	-1.02148	0.745289	-1.02499	0.743896	ARSD	-0.0203494	-0.0106958	-0.0539211	0.0814223	0.10134	-0.0639646	0.0299666	-0.0637978	ARSD	protein_coding	arylsulfatase D	ARSD	12.5237	12.5236	12.7944	12.7803	12.8452	12.8241	12.5182	12.5115	12.4818	12.5656	12.1947
ENSG00000006757	PNPLA4	1.35568	1.23436	1.18657	-1.09828	-1.14252	-1.04028	1.13039	1.24118	1.1624	1.098	1.02831	-1.06778	1.23792	0.0863654	1.23777	0.0447636	1.17442	0.0519564	-1.00013	0.998701	-1.05407	0.490978	-1.05394	0.32371	PNPLA4	-0.257528	-0.166275	0.181485	0.0105514	0.0462376	0.145436	-0.010734	0.0508268	PNPLA4	protein_coding	patatin like phospholipase domain containing 4	PNPLA4	7.76171	7.75783	9.62044	9.60358	9.60805	9.60237	9.11302	9.11095	7.51632	8.0071	10.1897
ENSG00000006788	MYH13	1	1	1	1	1	1	1	1	1	1	1	1	1		1		1		1		1		1		MYH13	0	0	0	0	0	0	0	0	MYH13	protein_coding	myosin heavy chain 13	MYH13	0	0.1	0	0.1	0	0.1	0	0.1	0	0	0
ENSG00000006831	ADIPOR2	1.03158	1.01914	1.0167	-1.01221	-1.01464	-1.0024	1.08084	-1.00811	1.06111	-1.08961	-1.0186	1.06971	1.05592	0.107281	1.00545	0.796044	1.03867	0.162916	-1.0502	0.200938	-1.01661	0.583197	1.03303	0.318574	ADIPOR2	-0.0289127	-0.041629	0.0159451	0.0705242	-0.00156645	-0.0532838	-0.0050197	0.0439424	ADIPOR2	protein_coding	adiponectin receptor 2	ADIPOR2	19.2871	19.2869	20.3692	20.3655	19.3952	19.3921	20.0356	20.0327	19.3721	19.2021	19.9839
ENSG00000006837	CDKL3	-1.47603	-1.31089	-1.86353	1.12598	-1.26253	-1.42157	1.50098	-1.18927	-1.39278	-1.78506	-2.09053	-1.17112	1.00842	0.979878	-1.2486	0.57638	-1.61105	0.235886	-1.25911	0.457653	-1.62461	0.113386	-1.29029	0.401038	CDKL3	0.624832	-0.126722	0.0631102	0.45918	0.234287	-0.376796	-0.273203	-0.604689	CDKL3	protein_coding	cyclin dependent kinase like 3	CDKL3	2.6646	2.5767	2.6229	2.59839	2.11013	2.06368	1.60996	1.59939	3.34337	1.98584	2.26511
ENSG00000007001	UPP2	1	1	1	1	1	1	1	1	1	1	1	1	1		1		1		1		1		1		UPP2	0	0	0	0	0	0	0	0	UPP2	protein_coding	uridine phosphorylase 2	UPP2	0.0109038	0.1	0.0097898	0.1	0	0.1	0.0265749	0.1	0.0218076	0	0
ENSG00000007038	PRSS21	1	1	1	1	1	1	1	1	1	1	1	1	1		1		1		1		1		1		PRSS21	0	0	0	0	0	0	0	0	PRSS21	protein_coding	serine protease 21	PRSS21	0	0.1	0	0.1	0	0.1	0	0.1	0	0	0
ENSG00000007047	MARK4	1.02802	-1.18045	-1.00416	-1.21353	-1.0323	1.17557	-1.04207	1.21304	-1.02009	1.26408	1.02155	-1.23741	-1.00681	0.97521	1.01371	0.927954	-1.01209	0.951015	1.02061	0.912718	-1.00525	0.981356	-1.02597	0.871902	MARK4	0.172874	-0.169132	0.212745	-0.228583	-0.0664669	0.109499	0.166889	-0.197826	MARK4	protein_coding	microtubule affinity regulating kinase 4	MARK4	13.2245	13.1321	13.1962	13.0433	13.3369	13.3122	13.0791	12.9753	14.7847	11.6643	15.199
ENSG00000007062	PROM1	-1.0722	-1.0722	-1.0722	1	1	1	1	1	1	1	1	1	-1.03547	0.42265	-1.03547	0.42265	-1.03547	0.42265	1		1		1		PROM1	0.0880023	-0.0125718	-0.0125718	-0.0125718	-0.0125718	-0.0125718	-0.0125718	-0.0125718	PROM1	protein_coding	prominin 1	PROM1	0.078922	0.103547	0.0558543	0.1	0	0.1	0.0113573	0.1	0.10722	0.0506241	0.0227193
ENSG00000007080	CCDC124	1.23118	-1.20117	-1.03466	-1.47885	-1.27385	1.16093	1.19358	1.03834	1.03916	-1.14951	-1.1486	1.00079	1.21223	0.0887334	-1.07556	0.473479	1.00217	0.956283	-1.30382	0.0998786	-1.2096	0.063903	1.07789	0.424817	CCDC124	0.00661953	-0.0944764	0.30666	0.160814	-0.25782	-0.0402012	-0.0425361	-0.0390608	CCDC124	protein_coding	coiled-coil domain containing 124	CCDC124	44.8064	44.779	54.3518	54.2825	41.7518	41.6333	44.8762	44.8762	46.3757	43.2372	57.0968
ENSG00000007129	CEACAM21	-1.07589	1.08365	-1.01456	1.16589	1.06045	-1.09943	1.49086	1.78618	1.46753	1.19808	-1.0159	-1.21713	1.17716	0.434749	1.39125	0.203132	1.20269	0.339423	1.18187	0.397343	1.02169	0.877605	-1.15678	0.392695	CEACAM21	-0.0531319	-0.435847	-0.158665	0.140299	0.0627616	0.401027	-0.0739881	0.117545	CEACAM21	protein_coding	CEA cell adhesion molecule 21	CEACAM21	3.31361	3.28468	3.88735	3.86658	4.60126	4.56982	3.95917	3.95046	3.75057	2.87666	3.48601
ENSG00000007168	PAFAH1B1	-1.2299	-1.27926	-1.24549	-1.04013	-1.01267	1.02712	-1.30004	-1.27836	-1.41089	1.01696	-1.08527	-1.10367	-1.26449	0.103104	-1.27881	0.0539774	-1.32561	0.12985	-1.01133	0.902871	-1.04834	0.743749	-1.0366	0.780097	PAFAH1B1	0.336034	0.213975	0.0374916	-0.164585	-0.0192783	-0.140325	0.0193232	-0.282635	PAFAH1B1	protein_coding	platelet activating factor acetylhydrolase 1b regulatory subunit 1	PAFAH1B1	46.5238	46.4822	36.8499	36.7598	36.3799	36.3479	35.2569	35.0647	48.4907	44.5569	39.4265
ENSG00000007171	NOS2	1	1	1	1	1	1	1	1	1	1	1	1	1		1		1		1		1		1		NOS2	0	0	0	0	0	0	0	0	NOS2	protein_coding	nitric oxide synthase 2	NOS2	0.0206011	0.1	0.0603578	0.1	0.0184241	0.1	0.0133878	0.1	0.0282591	0.0129431	0.0804784
ENSG00000007174	DNAH9	1	1	1	1	1	1	1	1	1	1	1	1	1		1		1		1		1		1		DNAH9	0	0	0	0	0	0	0	0	DNAH9	protein_coding	dynein axonemal heavy chain 9	DNAH9	0	0.1	0	0.1	0	0.1	0	0.1	0	0	0
ENSG00000007202	KIAA0100	-1.26048	-1.26619	-1.39341	-1.00454	-1.10546	-1.10047	-1.42741	-1.27794	-1.34613	1.11696	1.06037	-1.05336	-1.34135	0.123288	-1.27206	0.0648989	-1.36957	0.0247633	1.05447	0.691794	-1.02104	0.865621	-1.07666	0.307718	KIAA0100	0.368509	0.243773	0.0345393	-0.269622	0.0280091	-0.11005	-0.110111	-0.185048	KIAA0100	protein_coding	bridge-like lipid transfer protein family member 2	KIAA0100	97.6272	97.536	73.1194	72.715	76.7637	76.676	71.2407	71.2167	101.845	93.4094	80.7988
ENSG00000007216	SLC13A2	1	1	1	1	1	1	1	1	1	1	1	1	1		1		1		1		1		1		SLC13A2	0	0	0	0	0	0	0	0	SLC13A2	protein_coding	solute carrier family 13 member 2	SLC13A2	0	0.1	0	0.1	0	0.1	0	0.1	0	0	0
ENSG00000007237	GAS7	1.17182	1.4025	1.33635	1.19686	1.14041	-1.0495	-1.19419	1.41886	1.28062	1.69438	1.52931	-1.10794	-1.0095	0.976477	1.41065	0.126102	1.30819	0.225514	1.42406	0.336977	1.32062	0.441753	-1.07833	0.66808	GAS7	-0.075402	-0.359744	0.153346	-0.615777	0.412596	0.144984	0.342896	-0.00289961	GAS7	protein_coding	growth arrest specific 7	GAS7	5.1647	5.13972	5.2733	5.09134	7.28157	7.25036	6.77206	6.72372	5.67201	4.65738	6.64656
ENSG00000007255	TRAPPC6A	1.30607	-1.08399	1.04449	-1.41576	-1.25044	1.13221	1.35541	1.15152	1.02053	-1.17706	-1.32814	-1.12836	1.33051	0.0290816	1.03068	0.742758	1.03244	0.692415	-1.2909	0.0711254	-1.2887	0.0518868	1.00171	0.986151	TRAPPC6A	-0.0630328	-0.187782	0.322198	0.250943	-0.179381	0.0157573	-0.000237502	-0.158465	TRAPPC6A	protein_coding	trafficking protein particle complex subunit 6A	TRAPPC6A	32.1053	32.0753	42.6895	42.6765	33.135	33.0594	33.1656	33.1158	33.4925	30.7181	43.7435
ENSG00000007264	MATK	1.27163	-2.55175	1.11856	-3.24488	-1.13685	2.85427	-1.50523	-2.70241	-1.10673	-1.79534	1.36007	2.4418	-1.08798	0.750228	-2.626	0.0341497	1.00533	0.97454	-2.41364	0.0545076	1.09378	0.676154	2.63999	0.0149359	MATK	0.170345	0.58308	0.517024	-0.00690617	-1.18114	-0.851166	0.331983	0.43678	MATK	protein_coding	megakaryocyte-associated tyrosine kinase	MATK	6.73066	6.66238	6.22485	6.12362	2.55369	2.53709	6.70231	6.69789	5.7744	7.68692	7.3429
ENSG00000007306	CEACAM7	1	1	1	1	1	1	1	1	1	1	1	1	1		1		1		1		1		1		CEACAM7	0	0	0	0	0	0	0	0	CEACAM7	protein_coding	CEA cell adhesion molecule 7	CEACAM7	0	0.1	0	0.1	0	0.1	0	0.1	0	0	0
ENSG00000007312	CD79B	-1.90707	2.21899	-2.02207	4.23175	-1.0603	-4.48695	1.11632	2.43969	-1.89773	2.18547	-2.11847	-4.62987	-1.30704	0.502955	2.32672	0.188243	-1.95891	0.266008	3.04111	0.0593692	-1.49874	0.308913	-4.55785	0.0647564	CD79B	0.505612	-0.436584	-0.425743	-0.277832	1.65551	0.850113	-0.510222	-1.36086	CD79B	protein_coding	CD79b molecule	CD79B	1.81647	1.72375	1.32055	1.31882	4.16795	4.01069	0.918469	0.879952	2.3894	1.24354	1.25292
ENSG00000007314	SCN4A	-1.24965	-6.35826	-6.35826	-5.08804	-5.08804	1	-1.24026	-1.24026	1.75658	1	2.17861	2.17861	-1.24495	0.86684	-2.80818	0.333752	-1.90255	0.551054	-2.25567	0.42265	-1.52822	0.684456	1.47601	0.42265	SCN4A	1.86241	-0.495581	1.54089	-0.806224	-0.806224	-0.806224	-0.806224	0.317184	SCN4A	protein_coding	sodium voltage-gated channel alpha subunit 4	SCN4A	0.379926	0.280818	0.299308	0.225567	0.0497053	0.1	0.153455	0.147601	0.635826	0.124026	0.508804
ENSG00000007341	ST7L	-1.19861	-1.22818	-1.1801	-1.02467	1.01568	1.04074	1.09078	1.00722	1.12042	-1.08295	1.02718	1.11239	-1.04826	0.713544	-1.10425	0.45735	-1.02629	0.839591	-1.05341	0.179107	1.02141	0.651109	1.07597	0.143538	ST7L	0.218686	-0.0944343	-0.0426718	0.0309197	-0.0778318	-0.0840534	-0.0202205	0.0696057	ST7L	protein_coding	suppression of tumorigenicity 7 like	ST7L	16.6903	16.5926	15.8338	15.8286	15.0261	15.0261	16.1754	16.1676	18.4945	14.8862	15.43
ENSG00000007350	TKTL1	1.16008	1.0242	-1.11079	-1.13267	-1.2886	-1.13766	1.33222	1.01247	-1.12885	-1.31581	-1.50387	-1.14292	1.24317	0.0596578	1.01831	0.566627	-1.11978	0.0582922	-1.22081	0.0741551	-1.39208	0.0298655	-1.14029	0.0549681	TKTL1	-0.021497	-0.0669989	0.192724	0.346828	0.0129963	-0.0491252	-0.173077	-0.24185	TKTL1	protein_coding	transketolase like 1	TKTL1	126.899	126.883	157.963	157.737	129.237	129.207	113.343	113.311	128.9	124.898	149.534
ENSG00000007372	PAX6	2.06201	1.65094	-1.00687	-1.24899	-2.07619	-1.66229	-1.248	-1.76259	-1.58321	-1.41234	-1.2686	1.1133	1.2854	0.58523	-1.03326	0.943496	-1.26257	0.624541	-1.32816	0.260833	-1.62292	0.113479	-1.22193	0.45432	PAX6	-0.539636	0.550314	0.504415	0.230701	0.183652	-0.267386	-0.549521	-0.11254	PAX6	protein_coding	paired box 6	PAX6	0.210091	0.195944	0.253001	0.251867	0.191959	0.189637	0.156977	0.155194	0.134301	0.285882	0.27693
ENSG00000007376	RPUSD1	1.03687	-1.17363	-1.04754	-1.2169	-1.08616	1.12037	-1.13055	1.13127	1.12092	1.27896	1.26726	-1.00923	-1.0442	0.821015	-1.01855	0.871393	1.03443	0.687425	1.02518	0.895209	1.08016	0.662316	1.05363	0.532622	RPUSD1	0.114339	-0.094301	0.166572	-0.27133	-0.116639	0.0836364	0.04734	0.0703828	RPUSD1	protein_coding	RNA pseudouridine synthase domain containing 1	RPUSD1	34.8501	34.7592	33.672	33.2879	34.2083	34.1261	35.9573	35.9561	37.3657	32.3345	38.7433
ENSG00000007384	RHBDF1	1.33633	1.12488	1.16203	-1.18798	-1.15	1.03302	1.09205	1.38529	1.23533	1.26852	1.1312	-1.1214	1.20803	0.573245	1.24832	0.274071	1.19812	0.426042	1.03335	0.906652	-1.00828	0.978338	-1.0419	0.763731	RHBDF1	-0.00658111	-0.420124	0.411699	-0.293084	0.163193	0.0500675	0.210063	-0.115233	RHBDF1	protein_coding	rhomboid 5 homolog 1	RHBDF1	6.50963	6.44334	8.01713	7.78377	8.04951	8.04333	7.76898	7.71987	7.43628	5.58299	9.93735
ENSG00000007392	LUC7L	1.05368	-1.13531	1.01727	-1.19625	-1.03579	1.15492	-1.0238	-1.03882	-1.16039	-1.01467	-1.13341	-1.11702	1.01449	0.720843	-1.08599	0.224964	-1.06803	0.4969	-1.10173	0.241653	-1.0835	0.454625	1.01682	0.87407	LUC7L	0.0438946	0.0527125	0.119331	0.0187762	-0.139186	-0.00223722	0.0686021	-0.161893	LUC7L	protein_coding	LUC7 like	LUC7L	22.4962	22.4961	22.8359	22.822	20.7382	20.7148	21.1305	21.0633	22.4275	22.565	23.6314
ENSG00000007402	CACNA2D2	1	1	1.8453	1	1.8453	1.8453	1	1	1.08182	1	1.08182	1.08182	1		1		1.4129	0.324789	1		1.4129	0.324789	1.4129	0.324789	CACNA2D2	-0.124664	-0.124664	-0.124664	-0.124664	-0.124664	-0.124664	0.759191	-0.011204	CACNA2D2	protein_coding	calcium voltage-gated channel auxiliary subunit alpha2delta 2	CACNA2D2	0.0562732	0.1	0.0290101	0.1	0.0251569	0.1	0.146356	0.14129	0.0951223	0.0174241	0.0180405
ENSG00000007516	BAIAP3	1.53615	-1.07357	-1.29821	-1.64917	-1.99424	-1.20924	4.60793	-1.3839	1.37679	-6.37693	-3.34686	1.90535	2.66054	0.160773	-1.2189	0.539167	1.02982	0.901235	-3.24293	0.141367	-2.58349	0.17899	1.25525	0.526608	BAIAP3	-0.124423	-0.459844	0.494896	1.74428	-0.226841	-0.928587	-0.500944	0.00146836	BAIAP3	protein_coding	BAI1 associated protein 3	BAIAP3	0.226079	0.22456	0.654341	0.597452	0.189708	0.184232	0.234772	0.231257	0.252243	0.199916	0.387483
ENSG00000007520	TSR3	1.17603	-1.01463	-1.04689	-1.19323	-1.23117	-1.0318	1.14124	1.25036	1.00514	1.09562	-1.1354	-1.24397	1.1585	0.324558	1.1101	0.34893	-1.02056	0.835634	-1.0436	0.708644	-1.18232	0.233687	-1.13292	0.199694	TSR3	0.02113	-0.187929	0.25505	0.00267003	0.000173083	0.134419	-0.044985	-0.180528	TSR3	protein_coding	TSR3 ribosome maturation factor	TSR3	26.7649	26.6949	31.0444	30.926	29.6661	29.6341	26.186	26.1571	28.7008	24.8291	33.7529
ENSG00000007541	PIGQ	1.13828	-1.05907	-1.07143	-1.20552	-1.21958	-1.01166	1.18867	1.22871	1.12138	1.03368	-1.06001	-1.09572	1.1632	0.2892	1.07712	0.523477	1.02305	0.814041	-1.07992	0.431354	-1.137	0.180814	-1.05285	0.390323	PIGQ	0.0328662	-0.21194	0.21972	0.0374125	-0.0499351	0.0852076	-0.0666665	-0.0466653	PIGQ	protein_coding	phosphatidylinositol glycan anchor biosynthesis class Q	PIGQ	21.6452	21.5675	25.1375	25.0874	23.2562	23.2307	22.065	22.0645	23.4772	19.8131	26.7236
ENSG00000007545	CRAMP1	-1.01637	-1.03835	1.02054	-1.02163	1.03725	1.05968	-1.0268	-1.16861	1.00097	-1.13811	1.02779	1.16974	-1.02157	0.804825	-1.10156	0.508972	1.01071	0.905419	-1.0783	0.603923	1.03251	0.736016	1.11335	0.483028	CRAMP1	0.112324	-0.0348427	0.0889054	-0.0729997	0.0580372	-0.25964	0.141664	-0.0334482	CRAMP1	protein_coding	cramped chromatin regulator homolog 1	CRAMP1	12.4215	12.4054	12.1625	12.1434	11.33	11.2617	12.5613	12.5382	13.0545	11.7885	12.8443
ENSG00000007866	TEAD3	-1.30174	1.02795	-1.14318	1.33812	1.1387	-1.17514	-1.08386	1.22825	-1.0375	1.33125	1.04469	-1.27431	-1.18782	0.16594	1.12364	0.283062	-1.08906	0.423306	1.33468	0.00277409	1.09068	0.121208	-1.22372	0.024936	TEAD3	0.165644	-0.0640389	-0.214798	-0.180218	0.205413	0.232563	-0.0274148	-0.11715	TEAD3	protein_coding	TEA domain transcription factor 3	TEAD3	1.22441	1.22054	1.02763	1.02755	1.37152	1.37145	1.12127	1.12073	1.32167	1.12715	1.01531
ENSG00000007908	SELE	1	1	1	1	1	1	1	1	1	1	1	1	1		1		1		1		1		1		SELE	0	0	0	0	0	0	0	0	SELE	protein_coding	selectin E	SELE	0	0.1	0	0.1	0	0.1	0	0.1	0	0	0
ENSG00000007923	DNAJC11	1.03621	1.03507	1.08941	-1.0011	1.05134	1.0525	-1.05398	1.08533	1.02539	1.14392	1.08074	-1.05845	-1.00854	0.943133	1.0599	0.404661	1.05691	0.614149	1.06895	0.562079	1.06594	0.654534	-1.00282	0.976138	DNAJC11	0.0332122	-0.108971	0.0845304	-0.184823	0.0829378	0.00915739	0.156758	-0.072802	DNAJC11	protein_coding	DnaJ heat shock protein family (Hsp40) member C11	DNAJC11	37.5978	37.5522	37.3966	37.2342	39.8145	39.8015	39.8151	39.6894	39.449	35.7466	40.8775
ENSG00000007933	FMO3	1	1	1	1	1	1	1	1	1	1	1	1	1		1		1		1		1		1		FMO3	0	0	0	0	0	0	0	0	FMO3	protein_coding	flavin containing dimethylaniline monoxygenase 3	FMO3	0.0106969	0.1	0	0.1	0	0.1	0	0.1	0	0.0213937	0
ENSG00000007944	MYLIP	-1.41694	-1.32409	-1.10928	1.07012	1.27735	1.19365	-1.04245	1.05691	1.05144	1.10177	1.09608	-1.0052	-1.21535	0.333734	-1.11928	0.542696	-1.02713	0.891024	1.08583	0.0266204	1.18325	0.161831	1.08972	0.388534	MYLIP	0.343329	-0.102041	-0.159445	-0.162021	-0.0616702	-0.0221933	0.19371	-0.0296694	MYLIP	protein_coding	myosin regulatory light chain interacting protein	MYLIP	8.47781	8.37781	6.8933	6.8933	7.48567	7.48497	8.18094	8.15649	9.77609	7.17952	6.89946
ENSG00000007952	NOX1	1	1	1	1	1	1	1	1	2.17793	1	2.17793	2.17793	1		1		1.47578	0.42265	1		1.47578	0.42265	1.47578	0.42265	NOX1	-0.14037	-0.14037	-0.14037	-0.14037	-0.14037	-0.14037	-0.14037	0.982588	NOX1	protein_coding	NADPH oxidase 1	NOX1	0.0273844	0.1	0.039468	0.1	0.0188805	0.1	0.137263	0.147578	0	0.0547688	0
ENSG00000007968	E2F2	-1.18785	-1.106	1.08748	1.07401	1.29177	1.20276	-1.08251	-1.05781	-1.07423	1.02335	1.00771	-1.01552	-1.13396	0.0860012	-1.08164	0.0413152	1.00615	0.949568	1.04837	0.371456	1.14093	0.295151	1.08829	0.432065	E2F2	0.0825988	0.0602745	-0.165757	-0.0541102	-0.0627517	-0.0208122	0.203592	-0.0430348	E2F2	protein_coding	E2F transcription factor 2	E2F2	6.84321	6.84301	6.03913	6.03461	6.32719	6.32652	6.91024	6.88508	6.89616	6.79027	5.80557
ENSG00000008018	PSMB1	-1.00927	-1.1144	-1.08387	-1.10417	-1.07392	1.02817	-1.1131	-1.20217	-1.36931	-1.08002	-1.23018	-1.13903	-1.05991	0.508767	-1.15746	0.197442	-1.21826	0.143752	-1.09203	0.147795	-1.1494	0.113689	-1.05253	0.462808	PSMB1	0.0441037	0.245759	0.0307969	0.0911763	-0.112166	-0.0198858	-0.0720937	-0.20769	PSMB1	protein_coding	proteasome 20S subunit beta 1	PSMB1	320.236	319.456	301.464	301.399	276.139	275.998	262.512	262.223	297.892	342.581	295.157
ENSG00000008056	SYN1	1	1	1	1	1	1	1	1	1	1	1	1	1		1		1		1		1		1		SYN1	0	0	0	0	0	0	0	0	SYN1	protein_coding	synapsin I	SYN1	0.0074836	0.1	0.0484714	0.1	0.00683405	0.1	0.0219188	0.1	0.0149672	0	0.0700612
ENSG00000008083	JARID2	-1.22928	-1.04241	-1.07331	1.17927	1.14532	-1.02964	-1.07267	1.07438	1.05631	1.15245	1.13307	-1.01711	-1.14831	0.279351	1.01522	0.89114	-1.00801	0.941021	1.16578	0.0661819	1.13918	0.0706915	-1.02336	0.657354	JARID2	0.178885	-0.0842692	-0.118924	-0.185475	0.118966	0.0192339	0.0768205	-0.00523649	JARID2	protein_coding	jumonji and AT-rich interaction domain containing 2	JARID2	8.69107	8.65504	7.53923	7.53723	8.79202	8.78677	8.58971	8.58623	9.48152	7.90061	7.71309
ENSG00000008086	CDKL5	-2.34925	-2.01433	-1.71163	1.16626	1.37252	1.17685	-1.74852	-3.12183	-2.3761	-1.78541	-1.35892	1.31385	-2.02675	0.0306961	-2.50767	0.128348	-2.01668	0.155338	-1.23729	0.599467	1.00499	0.987835	1.24347	0.67526	CDKL5	1.01911	0.659635	-0.213084	-0.146502	0.00881085	-0.982759	0.243747	-0.588962	CDKL5	protein_coding	cyclin dependent kinase like 5	CDKL5	0.689013	0.6837	0.337428	0.337338	0.288901	0.272643	0.353239	0.339023	0.774413	0.603613	0.329643
ENSG00000008118	CAMK1G	1	1	1	1	1	1	1	1	1	1	1	1	1		1		1		1		1		1		CAMK1G	0	0	0	0	0	0	0	0	CAMK1G	protein_coding	calcium/calmodulin dependent protein kinase IG	CAMK1G	0	0.1	0	0.1	0	0.1	0	0.1	0	0	0
ENSG00000008128	CDK11A	-1.18299	-1.30009	-1.194	-1.09898	-1.00931	1.08885	-1.06554	1.07997	1.01047	1.15075	1.0767	-1.06878	-1.12273	0.485734	-1.09719	0.547857	-1.08703	0.563729	1.02328	0.809363	1.03284	0.695086	1.00935	0.88445	CDK11A	0.277072	-0.066469	0.0346322	-0.15805	-0.101539	0.0445248	0.0212669	-0.0514388	CDK11A	protein_coding	cyclin dependent kinase 11A	CDK11A	25.3479	25.1693	22.4679	22.4179	22.9692	22.9399	23.1616	23.1542	28.3517	22.3441	23.9661
ENSG00000008130	NADK	-1.02109	-1.04847	1.07072	-1.02682	1.09329	1.12261	-1.03681	1.02053	1.06214	1.0581	1.10123	1.04077	-1.02892	0.0479529	-1.0136	0.771448	1.06642	0.0108709	1.01512	0.744792	1.09726	0.000820462	1.08092	0.19286	NADK	-0.0171983	0.00111737	-0.0473033	-0.0510357	-0.0854836	0.0304382	0.0813791	0.0880862	NADK	protein_coding	NAD kinase	NADK	43.6698	43.6689	42.4416	42.4416	43.118	43.0832	46.5695	46.5693	43.3926	43.947	42.4965
ENSG00000008196	TFAP2B	1	1	1	1	1	1	1	1	1	1	1	1	1		1		1		1		1		1		TFAP2B	0	0	0	0	0	0	0	0	TFAP2B	protein_coding	transcription factor AP-2 beta	TFAP2B	0	0.1	0	0.1	0	0.1	0	0.1	0	0	0
ENSG00000008197	TFAP2D	1	1	1	1	1	1	1	1	1	1	1	1	1		1		1		1		1		1		TFAP2D	0	0	0	0	0	0	0	0	TFAP2D	protein_coding	transcription factor AP-2 delta	TFAP2D	0	0.1	0	0.1	0	0.1	0	0.1	0	0	0
ENSG00000008226	DLEC1	2.19909	-1.38578	-1.02736	-3.04746	-2.25926	1.34888	-1.88945	1.03963	-1.19435	1.96434	1.58199	-1.24169	1.07883	0.936908	-1.15453	0.40882	-1.10771	0.71017	-1.24555	0.818451	-1.19504	0.855575	1.04227	0.861806	DLEC1	0.244579	-0.121866	1.38149	-1.03983	-0.226119	-0.06579	0.205638	-0.378094	DLEC1	protein_coding	DLEC1 cilia and flagella associated protein	DLEC1	0.230942	0.229092	0.339402	0.247152	0.198735	0.198428	0.211062	0.206815	0.260115	0.201769	0.572017
ENSG00000008256	CYTH3	-1.07801	-1.07004	1.02536	1.00745	1.10535	1.09717	-1.08126	1.18267	1.12074	1.27877	1.21181	-1.05526	-1.07964	0.649469	1.05131	0.674784	1.07199	0.611463	1.13503	0.348763	1.15735	0.34082	1.01967	0.774021	CYTH3	0.131105	-0.162069	0.0227317	-0.274784	0.0334366	0.0799735	0.167229	0.00237753	CYTH3	protein_coding	cytohesin 3	CYTH3	6.05527	6.02415	5.60949	5.5798	6.33407	6.33325	6.46835	6.4578	6.66842	5.44213	6.18585
ENSG00000008277	ADAM22	-1.51381	-1.07508	-1.09262	1.40809	1.38549	-1.01631	1.17702	1.26406	1.05515	1.07395	-1.1155	-1.19798	-1.13408	0.60511	1.08433	0.679047	-1.0176	0.936635	1.22972	0.230745	1.11447	0.556356	-1.10342	0.422148	ADAM22	0.265248	-0.220304	-0.33294	0.0148376	0.160798	0.117759	0.137451	-0.14285	ADAM22	protein_coding	ADAM metallopeptidase domain 22	ADAM22	1.37881	1.35952	1.2075	1.19878	1.47433	1.47417	1.34231	1.336	1.60867	1.14895	1.06266
ENSG00000008282	SYPL1	-1.04738	1.03439	1.09287	1.0834	1.14466	1.05654	-1.11199	-1.18639	-1.20286	-1.06691	-1.08172	-1.01389	-1.0792	0.637108	-1.07096	0.60298	-1.04911	0.715983	1.0077	0.934238	1.02868	0.772325	1.02082	0.521753	SYPL1	-0.0916	0.230618	-0.158388	0.0774795	-0.0428253	-0.0159579	0.0365263	-0.0358524	SYPL1	protein_coding	synaptophysin like 1	SYPL1	49.8856	49.5762	46.0914	45.9378	46.2934	46.2914	47.2701	47.2552	44.3378	55.4334	42.332
ENSG00000008283	CYB561	-1.06185	1.13378	-1.14997	1.20391	-1.08298	-1.30381	1.16001	1.62464	1.23534	1.40054	1.06494	-1.31514	1.0452	0.885346	1.3572	0.335782	1.03645	0.896833	1.29851	0.210832	-1.00844	0.959211	-1.30946	0.083224	CYB561	0.202026	-0.480056	0.11544	-0.265919	0.383165	0.220063	0.00043436	-0.175152	CYB561	protein_coding	cytochrome b561	CYB561	3.67866	3.57822	3.77265	3.73994	4.8641	4.85634	3.71552	3.70866	4.53242	2.8249	4.2684
ENSG00000008294	SPAG9	-1.05242	-1.1104	-1.0837	-1.05509	-1.02972	1.02464	-1.09631	-1.22046	-1.01913	-1.11325	1.07574	1.19756	-1.07414	0.240737	-1.16413	0.156881	-1.05092	0.15501	-1.08378	0.404125	1.0221	0.646667	1.10773	0.266464	SPAG9	0.125484	0.0715639	0.0517666	-0.0610945	-0.0255981	-0.215866	0.00951245	0.0442315	SPAG9	protein_coding	sperm associated antigen 9	SPAG9	35.5391	35.5328	33.1054	33.0801	30.5894	30.523	33.8137	33.8112	36.2031	34.875	34.3997
ENSG00000008300	CELSR3	-1.78557	-2.31147	-2.02063	-1.29453	-1.13164	1.14394	1.59531	1.64603	1.85192	1.03179	1.16085	1.12508	-1.05795	0.925442	-1.18502	0.78664	-1.04456	0.943804	-1.12011	0.491301	1.01282	0.929485	1.13447	0.567022	CELSR3	0.865801	-0.671263	0.0294148	0.00257557	-0.34301	0.0477283	-0.149002	0.217756	CELSR3	protein_coding	cadherin EGF LAG seven-pass G-type receptor 3	CELSR3	0.956028	0.834758	0.789066	0.789032	0.710895	0.704426	0.805615	0.79915	1.42204	0.490015	0.796406
ENSG00000008311	AASS	-4.36738	-1.97254	-5.45798	2.21408	-1.24972	-2.76698	-4.82731	-3.62623	-8.96977	1.33122	-1.85813	-2.47358	-4.59159	0.0100828	-2.67449	0.0454941	-6.99692	0.00807741	1.71681	0.105783	-1.52385	0.0979693	-2.61617	0.0442013	AASS	1.417	1.79548	-0.709763	-0.475736	0.436947	-0.0629867	-1.03136	-1.36959	AASS	protein_coding	aminoadipate-semialdehyde synthase	AASS	0.793488	0.78671	0.171901	0.171337	0.298579	0.294153	0.104489	0.112437	0.689998	0.896977	0.157989
ENSG00000008323	PLEKHG6	-1.40291	-1.42516	-1.42516	-1.01586	-1.01586	1	1	1	1	1	1	1	-1.18444	0.440507	-1.1938	0.42265	-1.1938	0.42265	-1.0079	0.42265	-1.0079	0.42265	1		PLEKHG6	0.444396	-0.0667282	-0.0440266	-0.0667282	-0.0667282	-0.0667282	-0.0667282	-0.0667282	PLEKHG6	protein_coding	pleckstrin homology and RhoGEF domain containing G6	PLEKHG6	0.071258	0.11938	0.050793	0.10079	0.0337983	0.1	0.0177243	0.1	0.142516	0	0.101586
ENSG00000008324	SS18L2	1.143	1.1396	1.20241	-1.00299	1.05198	1.05512	-1.02904	-1.14213	-1.06581	-1.10989	-1.03573	1.0716	1.05392	0.751909	-1.00111	0.994182	1.06215	0.69916	-1.05509	0.422976	1.00781	0.899823	1.06333	0.0311398	SS18L2	-0.234665	0.154089	-0.0418362	0.112786	-0.046139	-0.0376359	0.0312662	0.0621344	SS18L2	protein_coding	SS18 like 2	SS18L2	30.766	30.4888	32.1788	32.1327	30.4551	30.455	32.3855	32.3837	26.6457	34.8862	30.4561
ENSG00000008382	MPND	1.09647	1.03392	1.10451	-1.0605	1.00734	1.06828	1.109	1.1691	-1.0878	1.05419	-1.20638	-1.27174	1.10272	0.199371	1.09943	0.1704	1.00765	0.960643	-1.00299	0.947626	-1.09434	0.573887	-1.09108	0.579391	MPND	-0.0154813	-0.128931	0.117385	0.0203352	0.0326401	0.0964653	0.12793	-0.250344	MPND	protein_coding	MPN domain containing	MPND	12.1303	12.1209	13.3735	13.366	13.3294	13.3261	12.3188	12.2137	12.607	11.6536	13.8232
ENSG00000008394	MGST1	1.06157	-1.15275	-1.15731	-1.22373	-1.22857	-1.00396	-1.29765	-1.06563	1.00263	1.21773	1.30106	1.06843	-1.10561	0.673827	-1.10833	0.131178	-1.07438	0.307994	-1.00246	0.991382	1.02908	0.901247	1.03161	0.445622	MGST1	0.158906	0.0394647	0.245109	-0.336437	-0.0461743	-0.0522414	-0.0518745	0.0432476	MGST1	protein_coding	microsomal glutathione S-transferase 1	MGST1	192.294	192.13	177.318	173.776	173.351	173.35	178.927	178.829	200.25	184.339	212.58
ENSG00000008405	CRY1	1.27435	1.10372	1.28207	-1.1546	1.00605	1.16159	-1.18411	-1.23275	-1.05031	-1.04108	1.12739	1.1737	1.03741	0.830647	-1.05684	0.719322	1.10483	0.531462	-1.09637	0.35521	1.06499	0.49351	1.16763	0.0308625	CRY1	-0.219458	0.160933	0.130308	-0.0828677	-0.0770898	-0.140952	0.139012	0.0901161	CRY1	protein_coding	cryptochrome circadian regulator 1	CRY1	3.69659	3.6647	3.81216	3.80178	3.46845	3.4676	4.04946	4.04887	3.21206	4.18112	4.0933
ENSG00000008438	PGLYRP1	1	1	1	1	1	1	1	2.98338	1.6002	2.98338	1.6002	-1.86438	1		1.72725	0.42265	1.26499	0.42265	1.72725	0.42265	1.26499	0.42265	-1.36542	0.652836	PGLYRP1	-0.2819	-0.2819	-0.2819	-0.2819	-0.2819	1.29505	-0.2819	0.396352	PGLYRP1	protein_coding	peptidoglycan recognition protein 1	PGLYRP1	0.0402716	0.1	0	0.1	0.187532	0.172725	0.08001	0.126499	0.0805432	0	0
ENSG00000008441	NFIX	1.08052	-1.22888	-1.07969	-1.32783	-1.16663	1.13818	-1.02114	-1.20749	1.03873	-1.18249	1.06069	1.25425	1.02866	0.753115	-1.21814	0.0222968	-1.01953	0.682562	-1.25305	0.0974033	-1.04875	0.616222	1.19481	0.0388082	NFIX	0.104193	0.0317113	0.215917	0.00152712	-0.193149	-0.240302	-0.00642431	0.0865271	NFIX	protein_coding	nuclear factor I X	NFIX	9.28276	9.27983	9.57217	9.54581	7.61906	7.61804	9.10681	9.10209	9.51589	9.04962	10.2821
ENSG00000008513	ST3GAL1	1.08896	1.15142	1.19658	1.05736	1.09883	1.03923	1.02769	1.33876	1.55277	1.30269	1.51094	1.15986	1.05788	0.778045	1.24156	0.195986	1.36309	0.107152	1.17363	0.374205	1.28851	0.20971	1.09789	0.142276	ST3GAL1	-0.0538628	-0.366242	0.069084	-0.326839	0.149546	0.0546527	0.205056	0.268604	ST3GAL1	protein_coding	ST3 beta-galactoside alpha-2,3-sialyltransferase 1	ST3GAL1	11.1598	11.0947	11.8476	11.7369	13.7822	13.7747	15.1268	15.1231	12.3633	9.95632	13.4631
ENSG00000008516	MMP25	1.08752	-1.61246	-1.24469	-1.75358	-1.35362	1.29547	1.02706	-1.25466	1.0168	-1.28862	-1.0101	1.27573	1.05686	0.465549	-1.42235	0.0746513	-1.1064	0.397387	-1.50323	0.069052	-1.16931	0.279454	1.28556	0.201419	MMP25	0.182583	0.104606	0.303622	0.143131	-0.506681	-0.222691	-0.133205	0.128636	MMP25	protein_coding	matrix metallopeptidase 25	MMP25	2.37544	2.37457	2.51347	2.50959	1.67756	1.66947	2.15505	2.14621	2.43962	2.31126	2.65313
ENSG00000008517	IL32	1.79055	-1.42256	1.04949	-2.54717	-1.70611	1.49297	2.06072	3.11448	5.69184	1.51136	2.76207	1.82754	1.92089	0.690882	1.47965	0.751439	2.44409	0.486699	-1.29821	0.820635	1.27237	0.830031	1.6518	0.290257	IL32	0.799438	-2.1976	1.63984	-1.15445	0.29095	-0.558608	0.869132	0.311296	IL32	protein_coding	interleukin 32	IL32	0.615668	0.38728	1.1209	0.743924	0.598056	0.573038	0.964291	0.946546	1.09427	0.137065	1.95935
ENSG00000008710	PKD1	-1.14167	-1.3505	-1.33085	-1.18292	-1.1657	1.01477	-1.03491	1.08171	1.13043	1.11947	1.1699	1.04505	-1.08698	0.681395	-1.11736	0.542368	-1.08503	0.65553	-1.02795	0.81967	1.0018	0.988766	1.0298	0.724513	PKD1	0.310408	-0.111329	0.119258	-0.160835	-0.123091	0.00198091	-0.10194	0.0655482	PKD1	protein_coding	polycystin 1, transient receptor potential channel interacting	PKD1	36.1754	35.7923	33.0834	32.9282	32.063	32.033	33.043	32.9874	41.4255	30.9252	36.2849
ENSG00000008735	MAPK8IP2	1.43554	1	1.09699	-1.43554	-1.30862	1.09699	-1.40746	1.01412	-1.40746	1.42733	1	-1.42733	1.00993	0.971935	1.00703	0.979912	-1.1327	0.554461	-1.00287	0.992005	-1.14395	0.545944	-1.14067	0.548307	MAPK8IP2	-0.207695	0.285399	0.313899	-0.207695	-0.207695	0.305624	-0.0741442	-0.207695	MAPK8IP2	protein_coding	mitogen-activated protein kinase 8 interacting protein 2	MAPK8IP2	0.119287	0.118636	0.103073	0.119814	0.117661	0.119471	0.0756992	0.104737	0.0978284	0.140746	0.143554
ENSG00000008838	MED24	-1.14532	-1.32211	-1.17887	-1.15436	-1.0293	1.12151	-1.34055	-1.1691	-1.27288	1.14666	1.05316	-1.08877	-1.2391	0.159577	-1.24325	0.0442096	-1.22497	0.0740273	-1.00335	0.977622	1.01153	0.927315	1.01492	0.854294	MED24	0.254251	0.203828	0.0585041	-0.219001	-0.148591	-0.0215661	0.0168474	-0.144272	MED24	protein_coding	mediator complex subunit 24	MED24	53.5152	53.507	43.3822	43.1823	43.0797	43.038	43.7482	43.6801	54.4503	52.5801	47.5417
ENSG00000008853	RHOBTB2	1.16273	1.43819	1.27322	1.23691	1.09503	-1.12956	1.15646	1.27344	1.27495	1.10115	1.10246	1.00119	1.15959	0.156161	1.35331	0.120789	1.27409	0.0635477	1.16706	0.317615	1.09874	0.290393	-1.06218	0.653995	RHOBTB2	-0.183951	-0.315831	0.0335593	-0.106119	0.340303	0.0328963	0.164536	0.0346065	RHOBTB2	protein_coding	Rho related BTB domain containing 2	RHOBTB2	11.1003	11.0887	12.8734	12.8583	15.0917	15.0065	14.1423	14.128	11.6073	10.5933	13.4961
ENSG00000008869	HEATR5B	-1.0277	1.33976	-1.03083	1.37686	-1.00305	-1.38106	-1.13786	1.14211	1.07916	1.29956	1.22793	-1.05833	-1.08137	0.325449	1.23699	0.139948	1.02317	0.662679	1.33765	0.112963	1.10643	0.30742	-1.20898	0.1959	HEATR5B	-0.0438287	-0.0696833	-0.0832418	-0.256003	0.378143	0.122022	-0.0876343	0.0402264	HEATR5B	protein_coding	HEAT repeat containing 5B	HEATR5B	8.4367	8.43636	7.8155	7.80151	10.4769	10.4357	8.64034	8.63186	8.51229	8.3611	8.28289
ENSG00000008952	SEC62	1.13594	1.02039	1.13329	-1.11324	-1.00233	1.11065	1.0496	-1.00946	1.10337	-1.05953	1.05123	1.11381	1.09192	0.0894243	1.0054	0.842377	1.11823	0.0443677	-1.08605	0.0474547	1.0241	0.342301	1.11223	0.0125342	SEC62	-0.106511	-0.0414156	0.0773703	0.0284289	-0.0773905	-0.0549963	0.0740126	0.100501	SEC62	protein_coding	SEC62 homolog, preprotein translocation factor	SEC62	48.2745	48.2622	52.7059	52.6983	48.5243	48.5228	53.9706	53.9684	47.1856	49.3634	53.5998
ENSG00000008988	RPS20	-1.017	-1.11152	1.02822	-1.09294	1.0457	1.14289	1.05121	-1.11283	-1.02857	-1.16982	-1.08124	1.08192	1.01668	0.596607	-1.11217	0.0123994	-1.00017	0.996779	-1.13072	0.0441905	-1.01685	0.741143	1.11198	0.103963	RPS20	0.0441989	0.0206796	0.0198759	0.0927359	-0.108334	-0.133548	0.0843475	-0.019956	RPS20	protein_coding	ribosomal protein S20	RPS20	2226.73	2226.66	2264.52	2263.8	2002.15	2002.08	2227.74	2226.28	2244.88	2208.58	2207.35
ENSG00000009307	CSDE1	-1.09956	-1.01982	-1.17376	1.07819	-1.06748	-1.15095	-1.11028	-1.04001	-1.03893	1.06756	1.06868	1.00104	-1.10491	0.278809	-1.02987	0.72058	-1.10429	0.174847	1.07286	0.445757	1.00056	0.992495	-1.07226	0.348073	CSDE1	0.147908	0.016842	0.0109859	-0.134084	0.119595	-0.0397608	-0.0832258	-0.0382601	CSDE1	protein_coding	cold shock domain containing E1	CSDE1	348.591	348.231	315.567	315.168	338.648	338.132	315.383	315.344	364.414	332.767	331.419
ENSG00000009335	UBE3C	1.04917	1.06506	1.08751	1.01514	1.03655	1.02109	-1.11715	-1.12984	1.03296	-1.01135	1.15397	1.16707	-1.03189	0.648437	-1.02996	0.71832	1.05988	0.160509	1.00187	0.984343	1.09369	0.23191	1.09164	0.315047	UBE3C	-0.0373891	0.0393762	0.0318551	-0.120448	0.0535402	-0.136736	0.0836455	0.0861561	UBE3C	protein_coding	ubiquitin protein ligase E3C	UBE3C	36.7182	36.7052	35.6204	35.5708	35.7149	35.6374	38.9032	38.9032	35.7415	37.6948	37.4988
ENSG00000009413	REV3L	-1.09076	1.20125	1.15758	1.31028	1.26264	-1.03773	1.18394	-1.31927	1.24005	-1.56194	1.04739	1.63595	1.04184	0.84751	-1.04797	0.824001	1.1981	0.216999	-1.09182	0.761752	1.14999	0.557385	1.25558	0.368952	REV3L	-0.138804	0.0126615	-0.264138	0.256262	0.125735	-0.387078	0.0723067	0.323055	REV3L	protein_coding	REV3 like, DNA directed polymerase zeta catalytic subunit	REV3L	7.28877	7.27874	7.70695	7.58328	7.05553	6.94555	8.75363	8.72068	6.90651	7.67104	6.33183
ENSG00000009694	TENM1	1	1	1	1	1	1	1	1	3.42188	1	3.42188	3.42188	1		1		1.84983	0.42265	1		1.84983	0.42265	1.84983	0.42265	TENM1	-0.221849	-0.221849	-0.221849	-0.221849	-0.221849	-0.221849	-0.221849	1.55294	TENM1	protein_coding	teneurin transmembrane protein 1	TENM1	0.0271188	0.1	0.0425383	0.1	0.0348579	0.1	0.192824	0.184983	0.0283087	0.0259288	0.0469821
ENSG00000009709	PAX7	1	1	1	1	1	1	1	1	1	1	1	1	1		1		1		1		1		1		PAX7	0	0	0	0	0	0	0	0	PAX7	protein_coding	paired box 7	PAX7	0	0.1	0	0.1	0	0.1	0	0.1	0	0	0
ENSG00000009724	MASP2	-1.5986	-1.03214	-1.31907	1.54882	1.21191	-1.278	-1.31299	-1.26753	1.06129	1.03586	1.39347	1.34522	-1.44877	0.0358145	-1.1438	0.526542	-1.11485	0.469295	1.26664	0.297107	1.29952	0.143308	1.02596	0.907999	MASP2	0.311653	0.131105	-0.365156	-0.261752	0.266016	-0.210919	-0.0878712	0.216925	MASP2	protein_coding	MBL associated serine protease 2	MASP2	1.83777	1.83417	1.26683	1.26602	1.62554	1.60358	1.6544	1.64522	1.95261	1.72292	1.22145
ENSG00000009765	IYD	-1.24855	-1.24855	-1.24855	1	1	1	1	1	1	1	1	1	-1.11739	0.42265	-1.11739	0.42265	-1.11739	0.42265	1		1		1		IYD	0.280222	-0.0400317	-0.0400317	-0.0400317	-0.0400317	-0.0400317	-0.0400317	-0.0400317	IYD	protein_coding	iodotyrosine deiodinase	IYD	0.0624275	0.111739	0	0.1	0	0.1	0	0.1	0.124855	0	0
ENSG00000009780	FAM76A	1.82859	1.17556	1.55815	-1.5555	-1.17356	1.32545	1.3003	1.03585	1.73412	-1.2553	1.33363	1.67411	1.54198	0.143057	1.1035	0.332236	1.64378	0.00719553	-1.39736	0.23471	1.06602	0.766288	1.48961	0.0439733	FAM76A	-0.351889	-0.390054	0.518845	-0.0112151	-0.118535	-0.339245	0.287948	0.404146	FAM76A	protein_coding	family with sequence similarity 76 member A	FAM76A	2.13929	2.1391	3.35426	3.29845	2.3674	2.36049	3.51906	3.51621	2.16758	2.11099	3.96362
ENSG00000009790	TRAF3IP3	-1.01455	2.3412	-1.90137	2.37527	-1.8741	-4.4515	1.35053	2.82754	-1.28949	2.09365	-1.7415	-3.6461	1.15376	0.406451	2.5729	0.00632971	-1.56583	0.122672	2.23002	0.0346897	-1.80658	0.114001	-4.02872	0.0174581	TRAF3IP3	-0.198756	-0.262651	-0.2196	0.170873	1.02849	1.2369	-1.1258	-0.629457	TRAF3IP3	protein_coding	TRAF3 interacting protein 3	TRAF3IP3	12.4951	12.492	14.5449	14.4127	32.2246	32.1407	8.09621	7.97789	12.7717	12.2184	12.5885
ENSG00000009830	POMT2	-1.46291	-1.53272	-1.45361	-1.04772	1.00639	1.05442	-1.03468	1.12799	1.23045	1.16711	1.27313	1.09083	-1.2303	0.555188	-1.16568	0.634931	-1.08691	0.791778	1.05544	0.653532	1.13193	0.356551	1.07247	0.0405573	POMT2	0.558906	-0.2387	0.0100688	-0.287891	-0.0571887	-0.0649468	0.0192651	0.0604858	POMT2	protein_coding	protein O-mannosyltransferase 2	POMT2	9.35533	9.00893	7.3616	7.32253	7.72851	7.72848	8.28945	8.2886	11.8775	6.83316	8.11911
ENSG00000009844	VTA1	-1.03833	1.12113	1.02791	1.16411	1.06731	-1.09069	-1.15957	-1.1564	-1.06486	1.00273	1.08894	1.08597	-1.09728	0.472344	-1.01561	0.893687	-1.01781	0.887258	1.08041	0.282839	1.07807	0.376319	-1.00217	0.975026	VTA1	-0.0945678	0.185439	-0.148835	-0.028146	0.0703889	-0.0242072	-0.0548485	0.0947762	VTA1	protein_coding	vesicle trafficking 1	VTA1	56.6563	56.3906	51.4364	51.3914	55.5538	55.5239	55.4782	55.4037	51.1754	62.1372	49.2862
ENSG00000009950	MLXIPL	-1.87776	-1.05937	-1.58079	1.77252	1.18786	-1.4922	2.44803	4.66988	1.17427	1.90761	-2.08472	-3.97683	1.1418	0.828753	2.09956	0.320702	-1.16025	0.731696	1.83882	0.403078	-1.32477	0.550853	-2.43602	0.17538	MLXIPL	0.275095	-0.798572	-0.633915	0.49305	0.191886	1.42481	-0.385553	-0.566804	MLXIPL	protein_coding	MLX interacting protein like	MLXIPL	0.779957	0.728909	0.896559	0.832266	1.67224	1.53039	0.629472	0.628233	1.05749	0.502424	0.563167
ENSG00000009954	BAZ1B	-1.0016	1.14452	1.00138	1.14635	1.00298	-1.14294	-1.01601	1.03953	-1.033	1.05617	-1.01673	-1.07384	-1.00878	0.59267	1.09076	0.1472	-1.01567	0.365223	1.10034	0.116494	-1.00683	0.432382	-1.10785	0.102882	BAZ1B	-0.0408882	-0.00426397	-0.0431915	-0.027174	0.153853	0.0516709	-0.0388955	-0.0511105	BAZ1B	protein_coding	bromodomain adjacent to zinc finger domain 1B	BAZ1B	35.1748	35.172	34.8665	34.866	38.3884	38.3643	34.6298	34.6295	34.7284	35.6213	34.673
ENSG00000010017	RANBP9	-1.48454	-1.33272	-1.52368	1.11391	-1.02637	-1.14328	-1.18481	-1.07754	-1.21208	1.09955	-1.02301	-1.12486	-1.32623	0.138648	-1.19836	0.265439	-1.35898	0.12106	1.10671	0.0145847	-1.02469	0.0533369	-1.13403	0.00873048	RANBP9	0.447458	0.108002	-0.122554	-0.136658	0.0330807	0.000260013	-0.160104	-0.169484	RANBP9	protein_coding	RAN binding protein 9	RANBP9	18.373	18.2466	13.7584	13.7582	15.2273	15.2263	13.4268	13.4267	20.5246	16.2214	13.8256
ENSG00000010030	ETV7	1.5173	2.89462	1	1.90774	-1.5173	-2.89462	-1.02468	1.35144	-1.94158	1.38479	-1.89482	-2.62393	1.21686	0.631255	1.97785	0.179	-1.39341	0.42265	1.62537	0.057212	-1.69559	0.041529	-2.75595	0.00233665	ETV7	-0.675738	0.281493	-0.0742313	0.246323	0.857636	0.715992	-0.675738	-0.675738	ETV7	protein_coding	ETS variant transcription factor 7	ETV7	0.13717	0.139341	0.170606	0.169559	0.275927	0.275595	0.0543119	0.1	0.0801822	0.194158	0.15173
ENSG00000010072	SPRTN	-1.16822	1.05255	-1.31086	1.22961	-1.12211	-1.37975	-1.04182	1.33296	-1.32474	1.38872	-1.27156	-1.76583	-1.10321	0.676096	1.18449	0.439183	-1.31778	0.373932	1.30674	0.161738	-1.1945	0.481572	-1.5609	0.13399	SPRTN	0.317989	-0.170208	0.0936785	-0.22932	0.391875	0.244431	-0.0725295	-0.575915	SPRTN	protein_coding	SprT-like N-terminal domain	SPRTN	13.6906	13.497	12.311	12.2343	16.0079	15.987	10.3985	10.2422	15.9852	11.3961	13.6834
ENSG00000010165	METTL13	1.06927	1.00803	1.04713	-1.06076	-1.02115	1.03879	-1.11864	-1.01434	-1.04396	1.10283	1.07153	-1.0292	-1.02282	0.775624	-1.00312	0.922516	1.00152	0.966224	1.01964	0.796442	1.02437	0.755828	1.00465	0.864724	METTL13	-0.0271235	0.0445597	0.0695024	-0.117181	-0.0155906	0.0240251	0.0393105	-0.0175028	METTL13	protein_coding	methyltransferase 13, eEF1A N-terminus and K55	METTL13	40.7836	40.771	39.9447	39.8612	40.6478	40.644	40.8407	40.8328	39.7706	41.7966	42.5255
ENSG00000010219	DYRK4	1.05363	-1.28909	-1.47765	-1.35823	-1.5569	-1.14627	1.03729	-1.49684	-1.56329	-1.55267	-1.62159	-1.04439	1.04543	0.757878	-1.38909	0.210996	-1.51987	0.097875	-1.4522	0.180907	-1.58892	0.0871025	-1.09415	0.69095	DYRK4	0.376167	0.130825	0.45154	0.18365	0.00980989	-0.451096	-0.187134	-0.513762	DYRK4	protein_coding	dual specificity tyrosine phosphorylation regulated kinase 4	DYRK4	4.63125	4.61456	4.84502	4.82421	3.36448	3.32201	3.05564	3.03617	5.0241	4.23841	5.29356
ENSG00000010244	ZNF207	-1.11849	-1.00375	-1.04616	1.11431	1.06913	-1.04226	-1.08776	-1.04259	1.00452	1.04332	1.09267	1.0473	-1.10301	0.010259	-1.02299	0.464538	-1.02052	0.415597	1.07823	0.101524	1.08084	0.0647273	1.00242	0.945439	ZNF207	0.059124	0.0426467	-0.102424	-0.0787096	0.0537249	-0.0175243	-0.00598603	0.0491485	ZNF207	protein_coding	zinc finger protein 207	ZNF207	152.525	152.523	138.282	138.278	149.141	149.096	149.483	149.456	153.396	151.654	137.146
ENSG00000010256	UQCRC1	1.07253	1.00592	1.00113	-1.06622	-1.07132	-1.00479	1.03659	-1.06274	-1.02992	-1.10162	-1.0676	1.03187	1.0544	0.0772759	-1.02785	0.365311	-1.01428	0.45903	-1.08377	0.0459034	-1.06946	0.000491981	1.01339	0.532857	UQCRC1	-0.0265629	0.0183913	0.0744548	0.0702308	-0.018046	-0.0693976	-0.0249356	-0.0241347	UQCRC1	protein_coding	ubiquinol-cytochrome c reductase core protein 1	UQCRC1	182.718	182.695	192.635	192.635	177.773	177.744	180.124	180.124	179.871	185.564	192.917
ENSG00000010270	STARD3NL	1.11066	1.05829	1.1356	-1.04948	1.02246	1.07305	1.14927	-1.0102	1.07519	-1.16098	-1.06889	1.08616	1.1298	0.0719742	1.02353	0.432163	1.10498	0.035592	-1.10383	0.115164	-1.02246	0.581164	1.07958	0.0793807	STARD3NL	-0.109203	-0.0676169	0.0422111	0.133095	-0.0274652	-0.082252	0.074252	0.0369793	STARD3NL	protein_coding	STARD3 N-terminal like	STARD3NL	31.2938	31.2905	35.3695	35.352	32.0326	32.0268	34.5784	34.5756	30.8428	31.7448	34.2558
ENSG00000010278	CD9	-2.3248	-10.8566	-1.10202	-4.66991	2.10959	9.85159	-1.76311	-8.46553	-1.71925	-4.80148	1.02551	4.92398	-2.02457	0.0930575	-9.58681	0.00922872	-1.37646	0.189972	-4.73524	0.0348473	1.47085	0.276635	6.96484	0.0160546	CD9	1.0704	1.29941	-0.146701	0.481287	-2.3701	-1.78219	0.930261	0.51763	CD9	protein_coding	CD9 molecule	CD9	1.17904	1.17534	0.594341	0.580537	0.117538	0.122599	0.862631	0.853885	1.08566	1.27242	0.466991
ENSG00000010282	HHATL	1	1	1	1	1	1	1	1	1	1	1	1	1		1		1		1		1		1		HHATL	0	0	0	0	0	0	0	0	HHATL	protein_coding	hedgehog acyltransferase like	HHATL	0	0.1	0	0.1	0	0.1	0	0.1	0	0	0
ENSG00000010292	NCAPD2	-1.10728	-1.08749	-1.30438	1.01819	-1.17801	-1.19944	-1.04407	-1.00352	1.07658	1.04041	1.12403	1.08038	-1.07521	0.600128	-1.04467	0.733455	-1.10072	0.511331	1.02924	0.773426	-1.02373	0.835374	-1.05366	0.62862	NCAPD2	0.215744	-0.0626859	0.0687242	-0.124908	0.0947359	-0.0677603	-0.167622	0.0437726	NCAPD2	protein_coding	non-SMC condensin I complex subunit D2	NCAPD2	64.4425	64.1437	59.7912	59.6568	61.4985	61.4012	58.4305	58.274	70.6418	58.2433	63.7976
ENSG00000010295	IFFO1	1.12301	1.23975	1.42584	1.10395	1.26966	1.1501	1.08789	1.50766	1.43473	1.38586	1.31883	-1.05083	1.10531	0.443009	1.36716	0.0509188	1.43028	0.0596627	1.2369	0.137018	1.29401	0.130733	1.04617	0.588114	IFFO1	-0.182362	-0.373603	-0.0149878	-0.252076	0.12769	0.218706	0.329455	0.147178	IFFO1	protein_coding	intermediate filament family orphan 1	IFFO1	12.3054	12.2784	13.6173	13.5715	16.7949	16.7865	17.5967	17.5616	13.1198	11.491	14.7337
ENSG00000010310	GIPR	-1.36635	1.55297	-1.36706	2.1219	-1.00052	-2.12301	-1.14984	1.96342	1.24486	2.25762	1.43139	-1.57723	-1.25343	0.151867	1.74618	0.0310826	-1.04794	0.831787	2.18871	0.000807707	1.19609	0.39668	-1.82988	0.0692697	GIPR	0.0400759	-0.24546	-0.410253	-0.446892	0.675103	0.72791	-0.411005	0.0705204	GIPR	protein_coding	gastric inhibitory polypeptide receptor	GIPR	2.60175	2.58906	2.06575	2.06558	4.52172	4.52096	2.50511	2.47063	2.85838	2.34512	2.09198
ENSG00000010318	PHF7	1.14053	1.19794	1.32132	1.05033	1.15851	1.103	1.05809	-1.06161	1.31743	-1.12328	1.2451	1.39859	1.09854	0.0964526	1.06227	0.588325	1.31937	0.0227287	-1.03414	0.744025	1.20102	0.0259155	1.24203	0.147771	PHF7	-0.200066	-0.111228	-0.0103593	-0.0297617	0.0604839	-0.19748	0.201913	0.286497	PHF7	protein_coding	PHD finger protein 7	PHF7	13.1712	13.165	14.4626	14.4622	14.0406	13.9847	17.377	17.3695	12.7658	13.5766	14.5598
ENSG00000010319	SEMA3G	1.15694	-1.23548	1.03711	-1.42937	-1.11553	1.28133	1.14816	-1.06108	1.05276	-1.21829	-1.09062	1.11706	1.15254	0.351061	-1.14497	0.238463	1.04491	0.727817	-1.31962	0.0829293	-1.10301	0.475908	1.19638	0.136339	SEMA3G	0.0990703	-0.135515	0.309379	0.0638144	-0.206005	-0.221047	0.151643	-0.0613397	SEMA3G	protein_coding	semaphorin 3G	SEMA3G	4.13376	4.12014	4.76584	4.74863	3.59853	3.59848	4.31689	4.30516	4.4691	3.79842	5.17046
ENSG00000010322	NISCH	-1.05583	-1.16501	-1.0884	-1.10341	-1.03085	1.07039	1.02122	1.08274	1.08395	1.06025	1.06143	1.00111	-1.0168	0.883867	-1.03729	0.72936	-1.00205	0.983484	-1.02015	0.76168	1.01472	0.798121	1.03517	0.355165	NISCH	0.146275	-0.106364	0.0679032	-0.0760749	-0.0740647	0.00832517	0.0240719	0.0099282	NISCH	protein_coding	nischarin	NISCH	31.8584	31.7366	31.251	31.2121	30.608	30.5956	31.672	31.6717	34.6407	29.076	32.8091
ENSG00000010327	STAB1	1	1	1	1	1	1	1	1	1	1	1	1	1		1		1		1		1		1		STAB1	0	0	0	0	0	0	0	0	STAB1	protein_coding	stabilin 1	STAB1	0.067542	0.1	0.0333027	0.1	0.0444216	0.1	0.00563738	0.1	0.0387565	0.0963276	0.0319627
ENSG00000010361	FUZ	1.00908	1.19161	-3.26629	1.18089	-3.29595	-3.89216	1.03152	-1.25747	-1.0023	-1.2971	-1.03389	1.25458	1.02024	0.848561	-1.02726	0.932676	-1.80937	0.3758	-1.04805	0.882015	-1.84598	0.362192	-1.76135	0.436786	FUZ	0.318275	0.114418	0.331313	0.159188	0.571192	-0.216107	-1.38938	0.111102	FUZ	protein_coding	fuzzy planar cell polarity protein	FUZ	1.42924	1.42568	1.45712	1.45453	1.43983	1.38785	0.896908	0.787944	1.53005	1.32843	1.54394
ENSG00000010379	SLC6A13	1	1	1	1	1	1	1.2306	1	1	-1.2306	-1.2306	1	1.10932	0.42265	1		1		-1.10932	0.42265	-1.10932	0.42265	1		SLC6A13	-0.0374202	-0.0374202	-0.0374202	0.261942	-0.0374202	-0.0374202	-0.0374202	-0.0374202	SLC6A13	protein_coding	solute carrier family 6 member 13	SLC6A13	0	0.1	0.06153	0.110932	0	0.1	0.0125154	0.1	0	0	0
ENSG00000010404	IDS	1.21056	1.01551	1.07272	-1.19208	-1.1285	1.05634	-1.04254	1.14468	1.0208	1.19337	1.06423	-1.12135	1.07757	0.716462	1.07816	0.299946	1.04644	0.681327	1.00054	0.997742	-1.02975	0.8902	-1.03031	0.741736	IDS	0.00738396	-0.148309	0.283064	-0.208415	0.0295884	0.046631	0.108662	-0.118606	IDS	protein_coding	iduronate 2-sulfatase	IDS	10.4184	10.4032	11.3733	11.2103	11.2165	11.2164	10.9201	10.8864	10.98	9.85676	13.292
ENSG00000010438	PRSS3	1	1	1	1	1	1	1	1	1.93521	1	1.93521	1.93521	1		1		1.39112	0.42265	1		1.39112	0.42265	1.39112	0.42265	PRSS3	-0.119061	-0.119061	-0.119061	-0.119061	-0.119061	-0.119061	-0.119061	0.833429	PRSS3	protein_coding	serine protease 3	PRSS3	0	0.1	0	0.1	0	0.1	0.0967605	0.139112	0	0	0
ENSG00000010539	ZNF200	-1.19773	-1.01427	-1.00334	1.18088	1.19374	1.01089	1.24911	1.20279	1.17655	-1.03851	-1.06167	-1.0223	1.02122	0.898111	1.08898	0.414734	1.08288	0.432016	1.06635	0.648984	1.06038	0.673132	-1.00563	0.783411	ZNF200	0.0506542	-0.184728	-0.209651	0.13617	0.0302121	0.0816604	0.0458436	0.0498384	ZNF200	protein_coding	zinc finger protein 200	ZNF200	11.7781	11.739	12.0744	11.9881	12.7856	12.7835	12.712	12.712	12.7368	10.8194	10.6341
ENSG00000010610	CD4	-1.15222	1.17715	-1.18376	1.35635	-1.02737	-1.39347	-1.31387	1.22914	-1.18184	1.61492	1.11171	-1.45264	-1.23039	0.245828	1.20286	0.0892754	-1.1828	0.144751	1.48	0.0830319	1.04024	0.785997	-1.42275	0.0264648	CD4	0.142677	-0.00525055	-0.0617447	-0.39907	0.37798	0.292394	-0.100702	-0.246283	CD4	protein_coding	CD4 molecule	CD4	69.6474	69.556	56.9183	56.5315	83.7032	83.6664	58.8811	58.8062	73.215	66.0799	63.5423
ENSG00000010626	LRRC23	1.71033	1.03256	1.07145	-1.6564	-1.59628	1.03766	1.90051	1.49002	1.60591	-1.27549	-1.18345	1.07778	1.80291	0.132335	1.24038	0.381248	1.31173	0.295634	-1.45352	0.11727	-1.37445	0.152286	1.05753	0.0530007	LRRC23	-0.109496	-0.666796	0.664779	0.259589	-0.0632693	-0.0914653	-0.0099332	0.0165923	LRRC23	protein_coding	leucine rich repeat containing 23	LRRC23	1.63928	1.60917	2.92985	2.9012	1.99608	1.99598	2.1109	2.11081	1.95202	1.32654	3.3386
ENSG00000010671	BTK	-1.01264	-1.068	-1.06655	-1.05466	-1.05323	1.00136	-1.17429	-1.03177	-1.11864	1.13813	1.04974	-1.0842	-1.09047	0.500897	-1.04973	0.252852	-1.09228	0.276088	1.03882	0.747225	-1.00166	0.9898	-1.04054	0.534554	BTK	0.121571	0.0395855	0.103449	-0.192199	0.0266642	-0.00553335	0.0286236	-0.122161	BTK	protein_coding	Bruton tyrosine kinase	BTK	60.4405	60.4161	55.6947	55.4036	57.5577	57.5542	55.3873	55.3118	62.1574	58.7236	61.3815
ENSG00000010704	HFE	2.44885	1.72803	-1.15326	-1.41714	-2.82416	-1.99286	-1.67958	-2.09456	1.46843	-1.24707	2.46636	3.07572	1.20748	0.7966	-1.10096	0.883187	1.1284	0.756044	-1.32939	0.771628	-1.07008	0.933574	1.24232	0.774672	HFE	-0.176537	0.0227751	1.11557	-0.72533	0.612592	-1.04387	-0.38225	0.577052	HFE	protein_coding	homeostatic iron regulator	HFE	0.195942	0.195476	0.285724	0.236034	0.169449	0.177551	0.232879	0.220576	0.182429	0.209456	0.446742
ENSG00000010803	SCMH1	-1.02861	1.03899	-1.04622	1.06871	-1.01712	-1.08701	1.05836	1.06446	1.0067	1.00577	-1.05132	-1.05738	1.01436	0.777801	1.05165	0.4538	-1.01944	0.72613	1.03676	0.37788	-1.03408	0.20928	-1.0721	0.199976	SCMH1	0.047399	-0.0801171	0.00670468	0.00170654	0.10258	0.0100093	-0.0177922	-0.0704898	SCMH1	protein_coding	Scm polycomb group protein homolog 1	SCMH1	131.881	131.752	133.643	133.643	138.628	138.557	129.261	129.239	137.705	126.056	133.875
ENSG00000010810	FYN	1.13874	-1.27407	-1.23946	-1.45083	-1.41143	1.02792	1.23732	-1.16207	-1.42025	-1.43785	-1.7573	-1.22218	1.18701	0.0524664	-1.21678	0.0413936	-1.32678	0.135765	-1.44432	0.00019644	-1.5749	0.0530256	-1.0904	0.510729	FYN	0.169909	0.0519236	0.357351	0.35914	-0.17953	-0.164768	-0.139804	-0.454221	FYN	protein_coding	FYN proto-oncogene, Src family tyrosine kinase	FYN	12.5086	12.4981	14.8354	14.8354	10.2716	10.2715	9.4759	9.41991	13.0198	11.9974	14.8262
ENSG00000010818	HIVEP2	-1.15268	-1.39143	1.58951	-1.20713	1.83219	2.2117	-1.04601	-1.30834	1.86945	-1.25079	1.95545	2.44586	-1.09805	0.133336	-1.34925	0.0143516	1.72381	0.011052	-1.22877	0.00435452	1.89282	0.00536576	2.32584	0.00289106	HIVEP2	-0.00281439	-0.106437	-0.207802	-0.171331	-0.479387	-0.494171	0.66577	0.796173	HIVEP2	protein_coding	HIVEP zinc finger 2	HIVEP2	1.34299	1.34212	1.22238	1.22228	0.994735	0.994722	2.31593	2.31356	1.3912	1.29478	1.20693
ENSG00000010932	FMO1	1	1	1	1	1	1	1	1	1	1	1	1	1		1		1		1		1		1		FMO1	0	0	0	0	0	0	0	0	FMO1	protein_coding	flavin containing dimethylaniline monoxygenase 1	FMO1	0	0.1	0.0416194	0.1	0.0115724	0.1	0	0.1	0	0	0
ENSG00000011007	TCEB3	-1.1344	-1.17426	-1.19049	-1.03514	-1.04945	-1.01382	-1.06169	-1.10487	-1.02159	-1.04066	1.03925	1.08152	-1.09744	0.396131	-1.13904	0.277635	-1.10281	0.325073	-1.0379	0.609764	-1.00489	0.919158	1.03285	0.548803	TCEB3	0.224926	0.00664676	0.0430005	-0.0797211	-0.00682702	-0.137225	-0.0266285	-0.0241715	TCEB3	protein_coding	elongin A	TCEB3	21.6897	21.6278	19.7252	19.7074	19.0072	18.9878	19.6115	19.6115	23.3274	20.052	20.5637
ENSG00000011009	LYPLA2	-1.10817	-1.18557	-1.09594	-1.06984	1.01116	1.08178	-1.11603	-1.03747	-1.05284	1.07572	1.06002	-1.01481	-1.11209	0.365428	-1.10905	0.242227	-1.07418	0.446405	1.00274	0.970909	1.0353	0.703661	1.03247	0.534998	LYPLA2	0.192215	0.0107017	0.044036	-0.147675	-0.0533643	-0.0423712	0.060042	-0.0635847	LYPLA2	protein_coding	lysophospholipase 2	LYPLA2	45.0196	44.9306	40.4911	40.4018	40.5129	40.5127	41.8664	41.828	47.8479	42.1912	43.1774
ENSG00000011021	CLCN6	1.06996	-1.18124	1.0073	-1.26389	-1.06221	1.18987	1.07208	-1.02489	1.14369	-1.09876	1.0668	1.17215	1.07102	0.601559	-1.10029	0.354252	1.07333	0.474662	-1.17843	0.17302	1.00216	0.980962	1.18098	0.0116045	CLCN6	0.0988397	-0.130436	0.1964	-0.0300287	-0.141467	-0.165903	0.109337	0.0632568	CLCN6	protein_coding	chloride voltage-gated channel 6	CLCN6	8.26946	8.24342	8.85606	8.82886	7.4923	7.49203	8.84905	8.84792	8.92518	7.61374	9.54961
ENSG00000011028	MRC2	1.10095	1.0516	1.12185	-1.04693	1.01899	1.06681	1.05633	1.38072	1.21015	1.30709	1.14561	-1.14095	1.07841	0.621336	1.20497	0.197659	1.16516	0.23922	1.11736	0.43908	1.08045	0.557517	-1.03417	0.678424	MRC2	-0.0322747	-0.266947	0.106473	-0.187881	0.0403049	0.198479	0.133608	0.00823739	MRC2	protein_coding	mannose receptor C type 2	MRC2	99.8703	99.5409	107.905	107.346	120.124	119.944	116.091	115.982	107.975	91.7656	118.875
ENSG00000011052	NME1-NME2	1.03631	1.13864	1.091	1.09874	1.05277	-1.04366	1.29034	1.16203	-1.06587	-1.11042	-1.37533	-1.23857	1.15637	0.526237	1.15027	0.312099	1.01172	0.881309	-1.0053	0.980823	-1.14297	0.531834	-1.13695	0.245993	NME1-NME2	-0.206065	-0.00813237	-0.154609	0.359619	-0.0187557	0.208515	-0.0804137	-0.100157	NME1-NME2	protein_coding	NME1-NME2 readthrough	NME1-NME2	38.6658	38.575	45.3172	44.6069	44.5095	44.3718	39.0281	39.0271	36.0175	41.314	37.3253
ENSG00000011083	SLC6A7	1	1	1	1	1	1	1	1	1	1	1	1	1		1		1		1		1		1		SLC6A7	0	0	0	0	0	0	0	0	SLC6A7	protein_coding	solute carrier family 6 member 7	SLC6A7	0	0.1	0	0.1	0	0.1	0	0.1	0	0	0
ENSG00000011105	TSPAN9	-4.41306	-2.30679	-5.02678	1.91307	-1.13907	-2.17912	1	2.21357	1.29165	2.21357	1.29165	-1.71375	-2.10073	0.456202	-1.02084	0.98194	-1.97275	0.49332	2.05784	0.00815639	1.06487	0.70428	-1.93248	0.0358439	TSPAN9	1.68503	-0.644603	-0.456747	-0.644603	0.479142	0.501772	-0.644603	-0.275388	TSPAN9	protein_coding	tetraspanin 9	TSPAN9	0.300233	0.224205	0.105927	0.106727	0.219635	0.219628	0.0800731	0.113651	0.502678	0.0977889	0.113907
ENSG00000011114	BTBD7	-1.23142	-1.21874	-1.16377	1.0104	1.05812	1.04723	-1.22498	-1.18397	-1.05853	1.03464	1.15725	1.1185	-1.22819	0.267796	-1.20123	0.286241	-1.1099	0.439043	1.02245	0.875613	1.10658	0.44196	1.08228	0.497318	BTBD7	0.317666	0.0380737	0.0173454	-0.25468	0.0322789	-0.205554	0.0988546	-0.0439843	BTBD7	protein_coding	BTB domain containing 7	BTBD7	17.8939	17.8102	14.5656	14.5012	14.8771	14.8267	16.0663	16.0466	19.6224	16.1654	15.9348
ENSG00000011132	APBA3	-1.01666	-1.13263	-1.27648	-1.11407	-1.25556	-1.127	-1.08565	1.20969	1.0423	1.3133	1.13157	-1.1606	-1.05059	0.842573	1.03346	0.834819	-1.10665	0.538122	1.08574	0.678799	-1.05336	0.789138	-1.14368	0.0228148	APBA3	0.240855	-0.155894	0.217019	-0.274456	0.0611768	0.11874	-0.111312	-0.0961278	APBA3	protein_coding	amyloid beta precursor protein binding family A member 3	APBA3	9.71273	9.62163	9.29149	9.15831	9.94552	9.94354	8.69449	8.69436	11.0399	8.38556	10.859
ENSG00000011143	MKS1	-1.24491	-1.26217	-1.04919	-1.01386	1.18655	1.203	1.04964	1.1521	-1.01634	1.09761	-1.06679	-1.17092	-1.08905	0.576773	-1.04668	0.777784	-1.03263	0.868839	1.04048	0.566603	1.05464	0.684768	1.0136	0.925108	MKS1	0.244983	-0.127372	-0.0710632	-0.0574728	-0.0909223	0.0768911	0.175711	-0.150755	MKS1	protein_coding	MKS transition zone complex subunit 1	MKS1	9.46916	9.39086	8.62306	8.62296	8.98721	8.97204	9.15236	9.09409	10.6844	8.25392	8.58244
ENSG00000011198	ABHD5	-1.14518	1.33884	1.16154	1.53322	1.33018	-1.15264	-1.02187	1.00424	-1.12811	1.0262	-1.10397	-1.13289	-1.08177	0.198321	1.15953	0.468471	1.01471	0.934889	1.25435	0.312216	1.09768	0.620541	-1.14273	0.617471	ABHD5	0.000857775	-0.0614638	-0.194721	-0.0926744	0.421842	-0.0553626	0.216896	-0.235373	ABHD5	protein_coding	abhydrolase domain containing 5, lysophosphatidic acid acyltransferase	ABHD5	6.67797	6.67641	6.1756	6.17174	7.84763	7.74151	6.85799	6.7746	6.82218	6.53375	5.95728
ENSG00000011201	ANOS1	1.55458	1.5221	1.986	-1.02134	1.27752	1.30477	1.40912	1.99763	2.38645	1.41764	1.69358	1.19464	1.48006	0.177634	1.74373	0.0383608	2.17704	0.0194635	1.17815	0.413904	1.47091	0.135799	1.24849	0.0201473	ANOS1	-0.465539	-0.779561	0.170982	-0.284766	0.140525	0.218729	0.524324	0.475306	ANOS1	protein_coding	anosmin 1	ANOS1	6.3452	6.3078	9.45265	9.33594	11.0031	10.9991	13.7343	13.7323	7.03304	5.65735	10.9334
ENSG00000011243	AKAP8L	-1.0566	-1.13638	-1.26888	-1.0755	-1.2009	-1.1166	1.18028	1.25023	-1.06689	1.05926	-1.25923	-1.33386	1.05691	0.727807	1.0489	0.768133	-1.16351	0.404949	-1.00764	0.886642	-1.22972	0.0651221	-1.2204	0.0877123	AKAP8L	0.213608	-0.178731	0.134177	0.0604023	0.0291676	0.143462	-0.129944	-0.272142	AKAP8L	protein_coding	A-kinase anchoring protein 8 like	AKAP8L	43.5814	43.1816	45.6539	45.639	45.3287	45.2932	37.1583	37.1133	49.4711	37.6917	46.821
ENSG00000011258	MBTD1	-1.16664	-1.20134	-1.32202	-1.02974	-1.13318	-1.10046	-1.16236	-1.20649	-1.11864	-1.03796	1.03908	1.07853	-1.1645	0.00532066	-1.20391	0.00204298	-1.21609	0.163715	-1.03384	0.0792019	-1.0443	0.680348	-1.01011	0.92166	MBTD1	0.182448	0.202395	-0.0399162	-0.0146629	-0.0821917	-0.0684206	-0.220295	0.040644	MBTD1	protein_coding	mbt domain containing 1	MBTD1	8.53879	8.53859	7.33268	7.3324	7.09246	7.09238	7.05009	7.02136	8.47976	8.59782	7.26851
ENSG00000011260	UTP18	-1.16512	1.04014	-1.15543	1.2119	1.00839	-1.20181	-1.23319	-1.31814	-1.43143	-1.06888	-1.16076	-1.08595	-1.19867	0.406067	-1.12573	0.480721	-1.28605	0.21237	1.0648	0.625374	-1.07289	0.592682	-1.14241	0.066666	UTP18	0.00245447	0.395168	-0.218029	0.0927725	0.0592365	-0.00333363	-0.205978	-0.122291	UTP18	protein_coding	UTP18 small subunit processome component	UTP18	48.0598	47.6181	39.9564	39.7257	42.3098	42.2998	37.0423	37.0267	41.5588	54.5609	35.669
ENSG00000011275	RNF216	1.0914	1.0346	1.05298	-1.0549	-1.03649	1.01776	-1.06672	1.03619	1.12714	1.10532	1.20234	1.08777	1.0115	0.936414	1.0354	0.624423	1.08943	0.192739	1.02362	0.870775	1.07704	0.598436	1.05218	0.363031	RNF216	0.0149033	-0.110032	0.141087	-0.203213	0.0639824	-0.0587436	0.089381	0.0626339	RNF216	protein_coding	ring finger protein 216	RNF216	20.229	20.21	20.5882	20.4425	20.9443	20.9254	22.0183	22.0174	21.1043	19.3536	23.0333
ENSG00000011295	TTC19	-1.22917	-1.34536	-1.0572	-1.09453	1.16267	1.27257	-1.06431	-1.26019	1.10659	-1.18404	1.17776	1.39452	-1.14378	0.157762	-1.30208	0.00800036	1.02309	0.766158	-1.13841	0.175194	1.17019	0.21885	1.33215	0.0532586	TTC19	0.15346	0.117382	-0.144225	0.02746	-0.274534	-0.216262	0.0732147	0.263504	TTC19	protein_coding	tetratricopeptide repeat domain 19	TTC19	8.70445	8.70377	7.62317	7.60969	6.68587	6.68451	8.92415	8.90478	8.81329	8.59562	7.17011
ENSG00000011304	PTBP1	1.02514	-1.01511	-1.19603	-1.04063	-1.2261	-1.17822	1.04057	1.46252	1.23982	1.4055	1.19148	-1.17962	1.03283	0.910116	1.20031	0.42405	1.01814	0.930775	1.16216	0.482703	-1.01442	0.94248	-1.17892	0.0154784	PTBP1	0.1795	-0.34747	0.215322	-0.290099	0.15786	0.200982	-0.0787524	-0.0373437	PTBP1	protein_coding	polypyrimidine tract binding protein 1	PTBP1	321.779	316.486	331.902	326.875	379.923	379.881	322.26	322.227	379.902	263.656	389.453
ENSG00000011332	DPF1	-1.29105	-1.52652	1.54304	-1.18239	1.99214	2.35548	1.33615	1.26238	1.2818	-1.05844	-1.0424	1.01538	1.01732	0.937174	-1.09965	0.726417	1.40636	0.321916	-1.1187	0.686798	1.38243	0.346572	1.54651	0.281279	DPF1	0.0962745	-0.286119	-0.27227	0.131963	-0.513974	0.0500294	0.722046	0.0720503	DPF1	protein_coding	double PHD fingers 1	DPF1	0.563821	0.558906	0.574174	0.568585	0.517997	0.508256	0.806055	0.786026	0.638109	0.489534	0.494256
ENSG00000011347	SYT7	1.38491	1	1	-1.38491	-1.38491	1	1	1	1	1	1	1	1.17682	0.42265	1		1		-1.17682	0.42265	-1.17682	0.42265	1		SYT7	-0.058724	-0.058724	0.411068	-0.058724	-0.058724	-0.058724	-0.058724	-0.058724	SYT7	protein_coding	synaptotagmin 7	SYT7	0.0411152	0.1	0.0907614	0.117682	0.0466034	0.1	0.0287226	0.1	0.0383178	0.0439127	0.138491
ENSG00000011376	LARS2	1.03749	-1.12077	1.02391	-1.16279	-1.01327	1.14757	-1.12504	-1.19045	-1.27281	-1.05814	-1.13135	-1.06919	-1.04134	0.579411	-1.15508	0.0221176	-1.11494	0.445907	-1.10923	0.227144	-1.07068	0.648158	1.036	0.787014	LARS2	0.0794461	0.132255	0.132547	-0.0377206	-0.0850475	-0.119247	0.113532	-0.215764	LARS2	protein_coding	leucyl-tRNA synthetase 2, mitochondrial	LARS2	15.5219	15.5193	14.9291	14.9032	13.4366	13.4356	14.0101	13.9194	15.2378	15.8059	15.8091
ENSG00000011405	PIK3C2A	1.14436	1.0968	1.36935	-1.04337	1.19661	1.2485	-1.28516	1.01775	-1.00905	1.30797	1.27364	-1.02696	-1.05974	0.781843	1.05653	0.202528	1.16493	0.42195	1.11964	0.604138	1.23452	0.46968	1.1026	0.592136	PIK3C2A	-0.0678033	-0.0401355	0.126739	-0.402086	0.065493	-0.0147593	0.385686	-0.0531338	PIK3C2A	protein_coding	phosphatidylinositol-4-phosphate 3-kinase catalytic subunit type 2 alpha	PIK3C2A	9.0091	9.00868	8.64405	8.50088	9.52164	9.51796	10.6161	10.4945	8.92271	9.09548	10.2108
ENSG00000011422	PLAUR	1.13163	1.0423	1.27219	-1.08571	1.1242	1.22056	1.20791	1.2464	1.34468	1.03187	1.11323	1.07885	1.16915	0.068352	1.13979	0.174828	1.30793	0.0263183	-1.02576	0.651054	1.1187	0.022639	1.14752	0.108662	PLAUR	-0.139711	-0.26105	0.0386973	0.0114638	-0.0799374	0.0567212	0.207602	0.166215	PLAUR	protein_coding	plasminogen activator, urokinase receptor	PLAUR	18.5708	18.5544	21.6939	21.6929	21.1719	21.1482	24.2704	24.2679	19.3513	17.7903	21.8986
ENSG00000011426	ANLN	-1.02583	1.14767	1.03527	1.17731	1.06201	-1.10856	1.07387	1.06642	1.20257	-1.00699	1.11985	1.12767	1.02315	0.689303	1.1063	0.416442	1.11579	0.187725	1.08127	0.460438	1.09055	0.0763424	1.00858	0.932904	ANLN	-0.012803	-0.155609	-0.0495925	-0.0527881	0.1859	-0.0628343	0.0372108	0.110516	ANLN	protein_coding	anillin, actin binding protein	ANLN	39.628	39.5795	40.4958	40.4957	43.9495	43.7867	44.1768	44.1625	41.5877	37.6683	40.5406
ENSG00000011451	WIZ	1.09874	-1.02288	-1.0117	-1.12389	-1.11159	1.01106	1.05427	1.32566	1.1722	1.25742	1.11186	-1.13092	1.07628	0.709042	1.13842	0.38615	1.07641	0.581092	1.05774	0.722428	1.00012	0.999369	-1.05761	0.370956	WIZ	0.0589931	-0.258646	0.194846	-0.182398	0.0263508	0.148064	0.0422172	-0.0294268	WIZ	protein_coding	WIZ zinc finger	WIZ	17.547	17.4412	18.9322	18.7716	19.8731	19.8554	18.7796	18.7738	19.4709	15.6231	21.3935
ENSG00000011454	RABGAP1	-1.10991	-1.00529	1.07996	1.10406	1.19866	1.08568	-1.06479	1.05859	1.10737	1.12718	1.17912	1.04608	-1.08712	0.122683	1.02617	0.489115	1.09358	0.129208	1.11556	0.0082368	1.18885	0.0140921	1.06569	0.0729932	RABGAP1	0.0328795	-0.0557861	-0.117562	-0.146357	0.0252628	0.0263561	0.143858	0.0913488	RABGAP1	protein_coding	RAB GTPase activating protein 1	RABGAP1	6.58702	6.58391	6.05661	6.05631	6.75618	6.75618	7.20121	7.20002	6.78937	6.38467	6.11705
ENSG00000011465	DCN	1	1	1	1	1	1	1	1.16283	1	1.16283	1	-1.16283	1		1.07835	0.42265	1		1.07835	0.42265	1		-1.07835	0.42265	DCN	-0.027205	-0.027205	-0.027205	-0.027205	-0.027205	0.190435	-0.027205	-0.027205	DCN	protein_coding	decorin	DCN	0	0.1	0	0.1	0.0581415	0.107835	0	0.1	0	0	0
ENSG00000011478	QPCTL	-1.04048	-1.22968	1.16844	-1.18185	1.21573	1.43681	1.03983	-1.19001	-1.03461	-1.23741	-1.07582	1.1502	-1.00031	0.995531	-1.20968	0.0191344	1.06271	0.554679	-1.20931	0.0730418	1.06304	0.598481	1.28554	0.107265	QPCTL	0.0341052	0.0595564	-0.0231378	0.115906	-0.264179	-0.191414	0.258689	0.010475	QPCTL	protein_coding	glutaminyl-peptide cyclotransferase like	QPCTL	11.5696	11.5692	11.5791	11.5656	9.56688	9.56384	12.3402	12.2947	11.4676	11.6717	11.0215
ENSG00000011485	PPP5C	-1.03136	-1.10861	-1.07262	-1.0749	-1.04	1.03356	-1.07304	-1.04786	-1.06869	1.02403	1.00407	-1.01988	-1.052	0.600721	-1.07781	0.280954	-1.07065	0.408561	-1.02453	0.762047	-1.01773	0.848804	1.00668	0.905304	PPP5C	0.138378	0.00148107	0.0938243	-0.100226	-0.0103728	-0.0659656	0.0372429	-0.0943624	PPP5C	protein_coding	protein phosphatase 5 catalytic subunit	PPP5C	68.9556	68.8781	65.6218	65.4737	63.9177	63.9058	64.3998	64.3329	72.2248	65.6865	70.0284
ENSG00000011523	CEP68	1.33762	-1.0264	1.38211	-1.37293	1.03326	1.4186	1.03344	-1.04029	1.09055	-1.07509	1.05526	1.1345	1.17573	0.324577	-1.03333	0.021278	1.22771	0.214945	-1.21492	0.259537	1.0442	0.822294	1.26862	0.173097	CEP68	-0.126442	-0.114676	0.293224	-0.0672158	-0.164039	-0.171668	0.34043	0.010386	CEP68	protein_coding	centrosomal protein 68	CEP68	3.04463	3.04461	3.60762	3.57965	2.94643	2.94642	3.76237	3.73789	3.03222	3.05705	4.05595
ENSG00000011566	MAP4K3	-1.38508	-1.08442	-1.23782	1.27726	1.11897	-1.14145	1.21864	1.86107	2.00784	1.52717	1.64761	1.07886	-1.06611	0.858354	1.31003	0.481218	1.27361	0.554242	1.39663	0.0345106	1.3578	0.181125	-1.0286	0.866583	MAP4K3	0.288973	-0.612059	-0.180999	-0.326791	0.172049	0.28407	-0.0188244	0.393583	MAP4K3	protein_coding	mitogen-activated protein kinase kinase kinase kinase 3	MAP4K3	3.57099	3.40368	3.19671	3.19263	4.46229	4.45893	4.37932	4.33496	4.65123	2.49075	3.35809
ENSG00000011590	ZBTB32	1.63436	1.22344	3.2202	-1.33587	1.97031	2.63208	1	1.59396	3.42892	1.59396	3.42892	2.1512	1.27842	0.752892	1.39647	0.493848	3.32292	0.12212	1.09234	0.900576	2.59924	0.287836	2.37952	0.147556	ZBTB32	-0.147517	-1.13678	0.561207	-1.13678	0.143428	-0.464165	1.53963	0.640974	ZBTB32	protein_coding	zinc finger and BTB domain containing 32	ZBTB32	0.112362	0.140896	0.200775	0.180124	0.201135	0.196757	0.491078	0.468186	0.198517	0.0262068	0.324448
ENSG00000011600	TYROBP	-1.04407	1.00418	1.20813	1.04843	1.26137	1.20311	-1.31846	1.26205	1.46834	1.66397	1.93596	1.16346	-1.17327	0.61236	1.12575	0.436391	1.3319	0.148882	1.32081	0.3649	1.56268	0.204515	1.18312	0.0235455	TYROBP	0.0882494	-0.26517	0.026032	-0.664025	0.0942613	0.0706024	0.361028	0.289021	TYROBP	protein_coding	transmembrane immune signaling adaptor TYROBP	TYROBP	221.568	219.916	192.825	187.439	247.58	247.572	292.998	292.906	248.572	194.564	238.08
ENSG00000011638	TMEM159	-1.01234	-1.38991	1.01991	-1.37297	1.03249	1.41759	-1.34105	-1.05896	-1.04706	1.26639	1.28078	1.01137	-1.16516	0.379559	-1.2132	0.301667	-1.01322	0.695991	-1.04123	0.855455	1.14996	0.422226	1.19737	0.334738	TMEM159	0.123753	0.135389	0.106066	-0.287971	-0.351236	0.0527476	0.1522	0.0690518	TMEM159	protein_coding	lipid droplet assembly factor 1	TMEM159	6.08863	6.08858	5.27435	5.22554	5.06789	5.01862	6.01164	6.00914	6.06407	6.11318	5.99018
ENSG00000011677	GABRA3	1	1	1	1	1	1	1	1	1	1	1	1	1		1		1		1		1		1		GABRA3	0	0	0	0	0	0	0	0	GABRA3	protein_coding	gamma-aminobutyric acid type A receptor subunit alpha3	GABRA3	0	0.1	0	0.1	0	0.1	0	0.1	0	0	0
ENSG00000012048	BRCA1	-1.34101	-1.0554	-1.24379	1.27061	1.07817	-1.1785	1.00471	-1.03303	-1.08166	-1.03789	-1.08675	-1.04707	-1.1553	0.309061	-1.04416	0.646796	-1.15989	0.14197	1.10645	0.421791	-1.00397	0.96781	-1.11084	0.181442	BRCA1	0.211076	0.0312258	-0.212245	0.0380021	0.133282	-0.0156581	-0.103666	-0.0820173	BRCA1	protein_coding	BRCA1 DNA repair associated	BRCA1	49.8989	49.8022	43.2696	43.1074	47.7596	47.696	42.938	42.9368	53.0052	46.7927	39.5263
ENSG00000012061	ERCC1	1.00434	-1.09663	-1.17948	-1.10139	-1.1846	-1.07556	-1.03172	1.03927	-1.0865	1.07224	-1.05309	-1.12916	-1.01354	0.917352	-1.02722	0.744874	-1.13204	0.252689	-1.0135	0.894872	-1.11691	0.362867	-1.10203	0.0899213	ERCC1	0.162709	-0.0441744	0.168959	-0.0892269	0.0296377	0.0113987	-0.075447	-0.163856	ERCC1	protein_coding	ERCC excision repair 1, endonuclease non-catalytic subunit	ERCC1	55.3937	55.2516	54.7319	54.5135	53.7884	53.7873	48.8302	48.8073	59.3586	51.4287	59.6163
ENSG00000012124	CD22	-1.18169	-1.18169	-1.18169	1	1	1	-1.04532	-1.00005	2.2013	1.04527	2.30106	2.2014	-1.11142	0.227045	-1.08708	0.328688	1.36486	0.537096	1.02238	0.42265	1.51692	0.42265	1.48371	0.44419	CD22	0.0444803	-0.132427	-0.196371	-0.196371	-0.196371	-0.132496	-0.196371	1.00593	CD22	protein_coding	CD22 molecule	CD22	0.111351	0.111142	0.0272569	0.1	0.0522635	0.102238	0.115053	0.151692	0.118169	0.104532	0.0219586
ENSG00000012171	SEMA3B	1.63998	1.26104	-1.71754	-1.3005	-2.81673	-2.16589	3.18354	2.47079	1.65393	-1.28847	-1.92484	-1.4939	2.28494	0.20445	1.76516	0.328978	-1.01905	0.969843	-1.29447	0.207482	-2.32846	0.0245457	-1.79878	0.0466502	SEMA3B	0.128873	-1.12124	0.842552	0.549394	0.463489	0.183739	-0.651469	-0.395341	SEMA3B	protein_coding	semaphorin 3B	SEMA3B	0.387714	0.353969	0.812976	0.808798	0.62775	0.624811	0.348722	0.347353	0.545916	0.229512	0.895292
ENSG00000012174	MBTPS2	1.20365	1.37415	1.50158	1.14165	1.24752	1.09274	-1.11591	1.04244	1.0515	1.16327	1.17337	1.00868	1.03857	0.816811	1.19686	0.337487	1.25654	0.262046	1.15241	0.00223426	1.20988	0.0318091	1.04987	0.299055	MBTPS2	-0.367946	0.0462875	-0.100524	-0.111931	0.0905905	0.106257	0.218536	0.11873	MBTPS2	protein_coding	membrane bound transcription factor peptidase, site 2	MBTPS2	5.27962	5.22568	5.42728	5.42724	6.25449	6.2544	6.57022	6.5663	4.52683	6.03241	5.44874
ENSG00000012211	PRICKLE3	1.01805	1.06517	1.14578	1.04628	1.12546	1.07568	-1.0165	1.6316	1.2601	1.65853	1.2809	-1.29482	1.00076	0.997644	1.31831	0.234846	1.20158	0.427214	1.3173	0.266324	1.20067	0.457369	-1.09714	0.524964	PRICKLE3	0.0545654	-0.386926	0.0803808	-0.410542	0.145648	0.31936	0.250901	-0.0533872	PRICKLE3	protein_coding	prickle planar cell polarity protein 3	PRICKLE3	5.75924	5.69248	5.77947	5.69682	7.51803	7.50443	6.87806	6.83999	6.63365	4.88484	6.75342
ENSG00000012223	LTF	1	1	1.32201	1	1.32201	1.32201	1	1	1	1	1	1	1		1		1.14979	0.42265	1		1.14979	0.42265	1.14979	0.42265	LTF	-0.0503416	-0.0503416	-0.0503416	-0.0503416	-0.0503416	-0.0503416	0.352391	-0.0503416	LTF	protein_coding	lactotransferrin	LTF	0	0.1	0	0.1	0	0.1	0.0661005	0.114979	0	0	0
ENSG00000012232	EXTL3	1.19007	-1.01913	1.14509	-1.21284	-1.03928	1.16699	1.0707	-1.04266	1.21456	-1.11638	1.13437	1.26638	1.12881	0.212128	-1.03083	0.384355	1.17932	0.0158116	-1.16361	0.163054	1.04474	0.584607	1.21567	0.0219275	EXTL3	-0.0736743	-0.110799	0.177377	-0.0122503	-0.101008	-0.171074	0.12179	0.169639	EXTL3	protein_coding	exostosin like glycosyltransferase 3	EXTL3	7.69677	7.69614	8.70623	8.68746	7.46817	7.46597	9.07743	9.07618	7.7958	7.59775	9.27758
ENSG00000012504	NR1H4	1	1	1	1	1	1	1	1	1	1	1	1	1		1		1		1		1		1		NR1H4	0	0	0	0	0	0	0	0	NR1H4	protein_coding	nuclear receptor subfamily 1 group H member 4	NR1H4	0	0.1	0	0.1	0	0.1	0	0.1	0	0	0
ENSG00000012660	ELOVL5	-1.18932	1.09383	1.11523	1.30092	1.32637	1.01956	-1.16113	-1.04947	-1.00742	1.10639	1.15257	1.04174	-1.17514	0.153474	1.02092	0.722869	1.05215	0.38839	1.19972	0.0977009	1.23642	0.0673708	1.03059	0.397446	ELOVL5	-0.031636	0.0964497	-0.281773	-0.119075	0.0977578	0.0267863	0.125706	0.0857837	ELOVL5	protein_coding	ELOVL fatty acid elongase 5	ELOVL5	70.4049	70.3356	59.9482	59.853	71.8285	71.8068	74.0105	74.0035	67.2816	73.5282	56.5715
ENSG00000012779	ALOX5	1.19372	-1.56941	-1.45858	-1.87344	-1.74114	1.07598	-1.21865	-1.40208	-1.31609	-1.15052	-1.07996	1.06534	-1.01039	0.966265	-1.48339	0.0100729	-1.38551	0.0122471	-1.46814	0.218403	-1.37126	0.281459	1.07065	0.211925	ALOX5	0.302999	0.224111	0.558463	-0.0611704	-0.347225	-0.263461	-0.24157	-0.172146	ALOX5	protein_coding	arachidonate 5-lipoxygenase	ALOX5	7.96646	7.96349	8.06405	7.88162	5.3707	5.36844	5.74937	5.74771	8.18422	7.74871	9.76966
ENSG00000012817	KDM5D	-1.09628	-1.18411	1.01374	-1.08012	1.11135	1.20038	-1.24023	-1.11501	-1.20566	1.1123	1.02868	-1.0813	-1.16604	0.215812	-1.14904	0.0266764	-1.09056	0.556127	1.01479	0.876823	1.06921	0.694625	1.05363	0.710558	KDM5D	0.167831	0.105724	0.0352116	-0.204885	-0.0759734	-0.0513336	0.187521	-0.164095	KDM5D	protein_coding	lysine demethylase 5D	KDM5D	31.5939	31.5866	27.1827	27.0889	27.4905	27.4895	29.1791	28.9638	32.2739	30.914	29.4394
ENSG00000012822	CALCOCO1	-1.08331	-1.36853	-1.47505	-1.26328	-1.36161	-1.07784	1.07951	-1.14106	-1.0989	-1.23179	-1.18628	1.03837	-1.00176	0.99011	-1.24963	0.209597	-1.27316	0.186773	-1.24744	0.0463343	-1.27093	0.0400936	-1.01883	0.685494	CALCOCO1	0.339616	-0.00338982	0.224166	0.10699	-0.113007	-0.19377	-0.221152	-0.139453	CALCOCO1	protein_coding	calcium binding and coiled-coil domain 1	CALCOCO1	8.14952	8.09227	8.08473	8.07807	6.47827	6.47573	6.3586	6.35605	9.11377	7.18527	8.41287
ENSG00000012963	UBR7	1.05429	1.18216	1.21619	1.12128	1.15356	1.02879	1.06542	1.14212	1.04119	1.07199	-1.02327	-1.09694	1.05984	0.417413	1.16197	0.0733948	1.12529	0.164728	1.09636	0.193875	1.06176	0.414579	-1.03259	0.548856	UBR7	-0.172256	-0.0631013	-0.0959831	0.028316	0.0691669	0.128613	0.110112	-0.00486712	UBR7	protein_coding	ubiquitin protein ligase E3 component n-recognin 7	UBR7	31.1593	31.137	33.0309	33.0002	36.1878	36.1802	35.0661	35.0383	29.9811	32.3375	31.6088
ENSG00000012983	MAP4K5	1.06578	-1.14292	-1.11245	-1.2181	-1.18562	1.02739	1.22775	1.15918	1.17576	-1.05915	-1.04422	1.0143	1.1439	0.475114	1.00709	0.963948	1.02806	0.860146	-1.13585	0.20096	-1.11268	0.256352	1.02082	0.0495467	MAP4K5	0.138766	-0.260807	0.230675	0.0352093	-0.0539542	-0.0476986	-0.0149715	-0.0272186	MAP4K5	protein_coding	mitogen-activated protein kinase kinase kinase kinase 5	MAP4K5	6.29782	6.23791	7.15193	7.13556	6.28216	6.28215	6.41301	6.41295	7.16442	5.43122	7.63569
ENSG00000013016	EHD3	1	1	1	1	1	1	1	1	1	1	1	1	1		1		1		1		1		1		EHD3	0	0	0	0	0	0	0	0	EHD3	protein_coding	EH domain containing 3	EHD3	0	0.1	0	0.1	0	0.1	0	0.1	0	0	0
ENSG00000013275	PSMC4	-1.03792	-1.21913	-1.24835	-1.17459	-1.20274	-1.02397	-1.0275	-1.12907	-1.13312	-1.09885	-1.10279	-1.00359	-1.0327	0.597003	-1.17323	0.0546727	-1.18934	0.0495381	-1.13609	0.0640086	-1.15168	0.0569327	-1.01373	0.286747	PSMC4	0.187987	0.0755482	0.134294	0.0364047	-0.0978614	-0.099585	-0.132035	-0.104753	PSMC4	protein_coding	proteasome 26S subunit, ATPase 4	PSMC4	66.1422	66.092	64.0362	63.9993	56.3332	56.3331	55.5727	55.5703	68.7183	63.566	66.2078
ENSG00000013288	MAN2B2	-1.09577	-1.04722	-1.08518	1.04636	1.00976	-1.03625	-1.15393	1.29748	1.06287	1.4972	1.22649	-1.22072	-1.12447	0.537264	1.11309	0.442402	-1.01044	0.928491	1.25164	0.240629	1.11286	0.489983	-1.12471	0.194075	MAN2B2	0.149808	-0.134977	0.0178645	-0.341537	0.0832419	0.240731	0.0318759	-0.0470066	MAN2B2	protein_coding	mannosidase alpha class 2B member 2	MAN2B2	24.7175	24.5976	22.0447	21.8747	27.4201	27.3794	24.3526	24.3435	27.1492	22.2858	24.7764
ENSG00000013293	SLC7A14	1	1	1	1	1	1	1	1	1	1	1	1	1		1		1		1		1		1		SLC7A14	0	0	0	0	0	0	0	0	SLC7A14	protein_coding	solute carrier family 7 member 14	SLC7A14	0	0.1	0	0.1	0	0.1	0	0.1	0	0	0
ENSG00000013297	CLDN11	-2.48607	-2.54494	-2.54494	-1.02368	-1.02368	1	1.39943	-1.02717	-1.02717	-1.43745	-1.43745	1	-1.33285	0.613199	-1.61681	0.400568	-1.61681	0.400568	-1.21305	0.373119	-1.21305	0.373119	1		CLDN11	1.10468	-0.204273	-0.209183	0.280564	-0.242948	-0.242948	-0.242948	-0.242948	CLDN11	protein_coding	claudin 11	CLDN11	0.178606	0.161681	0.123056	0.121305	0.0751118	0.1	0.0252677	0.1	0.254494	0.102717	0.102368
ENSG00000013306	SLC25A39	-1.12197	-1.19769	-1.16422	-1.06748	-1.03765	1.02875	-1.17875	-1.04596	-1.0824	1.12695	1.08901	-1.03484	-1.15001	0.313168	-1.11926	0.206008	-1.12257	0.218235	1.02748	0.781398	1.02445	0.810733	-1.00296	0.917403	SLC25A39	0.22014	0.0453534	0.0541004	-0.191899	-0.0401147	-0.0194744	0.000778109	-0.0688831	SLC25A39	protein_coding	solute carrier family 25 member 39	SLC25A39	106.591	106.396	92.8537	92.5173	95.0617	95.0593	94.8067	94.7791	113.04	100.142	100.751
ENSG00000013364	MVP	1.31378	1.58847	-1.10902	1.20908	-1.45701	-1.76164	1.02349	1.69481	-1.03379	1.65592	-1.05807	-1.75208	1.15959	0.54949	1.64078	0.025076	-1.07074	0.476514	1.41497	0.22299	-1.24162	0.389137	-1.75685	0.00833391	MVP	-0.105862	-0.308829	0.287865	-0.275332	0.561775	0.452298	-0.255147	-0.356768	MVP	protein_coding	major vault protein	MVP	20.8836	20.832	24.6182	24.1566	34.2054	34.1808	19.4677	19.4557	22.3502	19.417	29.3633
ENSG00000013374	NUB1	1.19253	1.27549	1.28685	1.06956	1.07909	1.00891	1.09163	1.19549	1.0215	1.09515	-1.06865	-1.17033	1.14096	0.0973453	1.23484	0.0445335	1.14653	0.244224	1.08228	0.0225371	1.00487	0.951642	-1.07703	0.411145	NUB1	-0.237102	-0.108822	0.0169276	0.0176569	0.113947	0.148781	0.126741	-0.0781289	NUB1	protein_coding	negative regulator of ubiquitin like proteins 1	NUB1	25.3404	25.3153	28.8839	28.8839	31.2627	31.2604	29.0979	29.0247	24.2145	26.4662	28.8766
ENSG00000013375	PGM3	-1.0101	-1.28164	-1.16963	-1.26883	-1.15793	1.09577	1.76555	-1.03463	1.14774	-1.8267	-1.53829	1.18748	1.32208	0.395235	-1.15153	0.227652	-1.00949	0.944524	-1.52242	0.258664	-1.33463	0.415081	1.14071	0.442785	PGM3	-0.00149439	-0.0913224	-0.0159867	0.728799	-0.359487	-0.140439	-0.227541	0.10747	PGM3	protein_coding	phosphoglucomutase 3	PGM3	14.4865	14.4795	19.7844	19.1432	12.6104	12.5741	14.4402	14.3434	14.9374	14.0357	14.7881
ENSG00000013392	RWDD2A	-1.1976	-1.04857	-1.56026	1.14212	-1.30283	-1.48798	-1.14433	-1.33498	-1.55314	-1.16661	-1.35725	-1.16341	-1.17066	0.164268	-1.18314	0.204268	-1.5567	0.0161722	-1.01066	0.926971	-1.32976	0.061978	-1.31573	0.0955732	RWDD2A	0.220661	0.333556	-0.039484	0.139055	0.152232	-0.083264	-0.421128	-0.301629	RWDD2A	protein_coding	RWD domain containing 2A	RWDD2A	1.73795	1.73662	1.48629	1.48345	1.47269	1.4678	1.11654	1.11558	1.66998	1.80591	1.39444
ENSG00000013441	CLK1	-1.34263	-1.25194	-1.47016	1.07244	-1.09498	-1.1743	-1.12954	-1.4335	-1.18533	-1.2691	-1.04939	1.20937	-1.23148	0.0763846	-1.33965	0.134643	-1.32008	0.0697664	-1.08783	0.55365	-1.07194	0.461391	1.01482	0.919294	CLK1	0.34384	0.217599	-0.0812178	0.0418635	0.0196739	-0.301944	-0.212128	-0.0276869	CLK1	protein_coding	CDC like kinase 1	CLK1	27.8601	27.8334	22.6221	22.6015	20.9059	20.7766	21.1277	21.0846	29.0782	26.6419	21.6577
ENSG00000013503	POLR3B	-1.12696	1.51496	1.04018	1.7073	1.17224	-1.45645	1.02204	1.0952	1.00758	1.07158	-1.01435	-1.08695	-1.05007	0.749762	1.28809	0.173048	1.02375	0.748108	1.35259	0.208563	1.07501	0.629646	-1.25821	0.185688	POLR3B	-0.157661	-0.00664166	-0.330101	0.0248142	0.441618	0.124548	-0.100834	0.00425587	POLR3B	protein_coding	RNA polymerase III subunit B	POLR3B	4.17362	4.16791	3.99923	3.96916	5.4011	5.36865	4.26973	4.2669	3.95538	4.39187	3.50977
ENSG00000013523	ANGEL1	-1.14558	1.10245	1.07864	1.26295	1.23567	-1.02207	-1.56755	-1.16207	-1.35674	1.34893	1.15538	-1.16752	-1.34006	0.119369	-1.02668	0.794191	-1.12152	0.495762	1.30523	0.11811	1.19485	0.349405	-1.09238	0.568166	ANGEL1	0.0539148	0.258959	-0.142164	-0.389555	0.194631	0.0422632	0.163135	-0.181183	ANGEL1	protein_coding	angel homolog 1	ANGEL1	7.43332	7.41459	5.55338	5.53303	7.23196	7.22189	6.65829	6.61117	6.90597	7.96066	6.02836
ENSG00000013561	RNF14	1.03973	-1.03599	1.16891	-1.07715	1.12425	1.21098	-1.05907	-1.06039	-1.02177	-1.00124	1.03651	1.0378	-1.00926	0.825447	-1.04812	0.365723	1.06958	0.406687	-1.0385	0.289192	1.07949	0.310236	1.12105	0.193644	RNF14	-0.0528435	0.0448685	0.00336582	-0.0379362	-0.103855	-0.0397267	0.172323	0.0138045	RNF14	protein_coding	ring finger protein 14	RNF14	26.6769	26.6616	26.4197	26.4169	25.4438	25.4375	28.5599	28.5168	25.7738	27.5799	26.7978
ENSG00000013563	DNASE1L1	-1.02698	-1.03054	-1.1359	-1.00346	-1.10606	-1.10224	-1.04801	1.14226	-1.03698	1.19709	1.01063	-1.1845	-1.03744	0.611376	1.05281	0.467048	-1.08531	0.170063	1.09223	0.307149	-1.04614	0.453659	-1.14263	0.093639	DNASE1L1	0.0793537	-0.0309046	0.0409431	-0.0985553	0.0359553	0.160982	-0.10448	-0.0832935	DNASE1L1	protein_coding	deoxyribonuclease 1 like 1	DNASE1L1	15.42	15.4087	14.8699	14.8526	16.2376	16.2224	14.1979	14.1975	16.0089	14.831	15.5883
ENSG00000013573	DDX11	-1.14591	-1.05695	-1.04202	1.08417	1.0997	1.01432	-1.14579	1.14481	1.06581	1.3117	1.22119	-1.07412	-1.14585	0.314438	1.04073	0.651303	1.01135	0.894169	1.19252	0.145946	1.15886	0.188027	-1.02905	0.445455	DDX11	0.134961	-0.073696	-0.0615336	-0.270033	0.0550601	0.121407	0.0755791	0.018255	DDX11	protein_coding	DEAD/H-box helicase 11	DDX11	59.9757	59.8192	52.3415	52.2052	62.2724	62.2559	60.5102	60.4983	64.3053	55.6461	56.1172
ENSG00000013583	HEBP1	1.12781	-1.25296	1.16813	-1.41311	1.03575	1.46362	1.12954	-1.13985	1.17343	-1.2875	1.03886	1.33753	1.12868	0.290978	-1.19507	0.102768	1.17078	0.201609	-1.34884	0.0394518	1.0373	0.703906	1.39915	0.0302712	HEBP1	0.0511419	-0.123645	0.224671	0.05209	-0.2742	-0.312483	0.27534	0.107086	HEBP1	protein_coding	heme binding protein 1	HEBP1	12.0482	12.0262	13.598	13.5737	10.0641	10.0632	14.1039	14.08	12.7772	11.3193	14.4103
ENSG00000013588	GPRC5A	1	1	1	1	1	1	1	1	1	1	1	1	1		1		1		1		1		1		GPRC5A	0	0	0	0	0	0	0	0	GPRC5A	protein_coding	G protein-coupled receptor class C group 5 member A	GPRC5A	0.00286206	0.1	0	0.1	0	0.1	0.0303963	0.1	0	0.00572412	0
ENSG00000013619	MAMLD1	-1.02832	-1.02832	-1.02832	1	1	1	-1.09698	-1.11534	1.08656	-1.01674	1.19193	1.21188	-1.06209	0.603117	-1.07094	0.543397	1.02793	0.881134	-1.00833	0.913221	1.09176	0.614624	1.10085	0.577994	MAMLD1	-0.0845558	0.157583	-0.124845	0.02405	-0.124845	0.000105001	-0.124845	0.277353	MAMLD1	protein_coding	mastermind like domain containing 1	MAMLD1	0.112228	0.111834	0.1043	0.105296	0.103508	0.104426	0.0953029	0.114957	0.102832	0.121624	0.097728
ENSG00000013725	CD6	-1.24552	-1.28023	-1.01806	-1.02786	1.22343	1.25752	-1.50512	1.41624	1.91186	2.13162	2.87758	1.34995	-1.36918	0.429892	1.05178	0.835013	1.37038	0.313063	1.44008	0.34277	1.8763	0.181386	1.30291	0.319074	CD6	0.23261	-0.269658	-0.0841435	-0.859534	-0.123792	0.232413	0.206783	0.665321	CD6	protein_coding	CD6 molecule	CD6	0.939432	0.925377	0.700412	0.675861	0.98072	0.973294	1.28417	1.26812	1.10133	0.777535	0.88423
ENSG00000013810	TACC3	1.00287	1.03729	-1.03006	1.03432	-1.03302	-1.06848	1.10934	1.1002	1.03465	-1.00831	-1.07219	-1.06335	1.05476	0.363285	1.06828	0.303323	1.00222	0.966849	1.01281	0.526	-1.05242	0.0715282	-1.06591	0.0926269	TACC3	0.0216089	-0.109316	0.0257463	0.0403869	0.0744286	0.0284439	-0.0211257	-0.0601728	TACC3	protein_coding	transforming acidic coiled-coil containing protein 3	TACC3	126.907	126.777	133.721	133.72	135.451	135.433	127.07	127.059	132.662	121.153	133.043
ENSG00000014123	UFL1	-1.19113	-1.23241	-1.24403	-1.03466	-1.04442	-1.00943	-1.1578	-1.38386	-1.40102	-1.19525	-1.21007	-1.0124	-1.17434	0.0941648	-1.30594	0.022785	-1.32019	0.0221234	-1.11206	0.179008	-1.1242	0.15799	-1.01091	0.815371	UFL1	0.21142	0.297427	-0.0409079	0.0860458	-0.0900631	-0.171271	-0.103603	-0.189048	UFL1	protein_coding	UFM1 specific ligase 1	UFL1	11.5339	11.5288	9.82672	9.81721	8.83144	8.82794	8.73648	8.73265	11.1902	11.8776	9.39463
ENSG00000014138	POLA2	-1.10503	1.09315	-1.01396	1.20797	1.08982	-1.10841	-1.0327	1.07952	-1.08852	1.11482	-1.05406	-1.17508	-1.06825	0.326125	1.08632	0.0416619	-1.05058	0.191214	1.16046	0.095791	1.01682	0.782777	-1.14126	0.0271424	POLA2	-0.00999221	0.0334909	-0.154079	-0.0129289	0.118504	0.143881	-0.0299925	-0.0888825	POLA2	protein_coding	DNA polymerase alpha 2, accessory subunit	POLA2	43.938	43.933	41.1752	41.126	47.727	47.7251	41.8265	41.8178	43.2759	44.6001	39.1626
ENSG00000014164	ZC3H3	1.15926	-1.1145	-1.06901	-1.29199	-1.23926	1.04255	1.01075	1.19143	1.1057	1.17875	1.09393	-1.07753	1.08246	0.663511	1.03394	0.770869	1.01702	0.837076	-1.04693	0.797132	-1.06435	0.700087	-1.01664	0.839352	ZC3H3	0.0559863	-0.149391	0.26919	-0.133958	-0.100406	0.103297	-0.0402833	-0.00443482	ZC3H3	protein_coding	zinc finger CCCH-type containing 3	ZC3H3	11.0402	11.0123	12.0369	11.9204	11.4144	11.386	11.2005	11.1997	11.8247	10.2557	13.7079
ENSG00000014216	CAPN1	1.08023	1.18391	-1.03742	1.09598	-1.12065	-1.22821	1.05686	1.34529	1.08849	1.27291	1.02993	-1.23593	1.06848	0.610556	1.26202	0.0863169	1.02432	0.775195	1.18114	0.186211	-1.04312	0.666752	-1.23206	0.00498632	CAPN1	-0.0116506	-0.221333	0.0996923	-0.141547	0.231908	0.206588	-0.0646492	-0.0990079	CAPN1	protein_coding	calpain 1	CAPN1	59.7221	59.5648	63.8665	63.6439	75.175	75.1722	61.0175	61.0132	64.0545	55.3897	69.1938
ENSG00000014257	ACPP	-1.01457	2.34827	-1.03245	2.38248	-1.01762	-2.42447	-1.32981	1.9765	-1.24332	2.62838	1.06957	-2.45742	-1.16155	0.300666	2.15438	0.00666523	-1.13299	0.211569	2.50241	0.0158412	1.0252	0.85503	-2.44089	0.00828736	ACPP	-0.223717	-0.131828	-0.244586	-0.543052	1.00788	0.85112	-0.269791	-0.446027	ACPP	protein_coding	acid phosphatase 3	ACPP	8.66726	8.66286	7.49798	7.45804	18.6907	18.6631	7.66028	7.64601	8.39133	8.94318	8.27082
ENSG00000014641	MDH1	1.18266	1.28396	1.21368	1.08565	1.02623	-1.0579	1.01592	1.21124	1.12782	1.19226	1.11015	-1.07397	1.09613	0.257861	1.24707	0.0104788	1.16996	0.0269548	1.13771	0.143996	1.06736	0.368799	-1.0659	0.0648172	MDH1	-0.200279	-0.138431	0.0417606	-0.115644	0.16032	0.138055	0.0791105	0.0351071	MDH1	protein_coding	malate dehydrogenase 1	MDH1	262.346	262.286	287.926	287.499	327.099	327.089	306.901	306.865	256.724	267.969	303.618
ENSG00000014824	SLC30A9	1.18575	1.31689	1.13017	1.1106	-1.04918	-1.16522	1.10226	1.13674	1.0104	1.03128	-1.09091	-1.12504	1.14324	0.511324	1.22351	0.311187	1.06861	0.715755	1.07021	0.623215	-1.06984	0.650936	-1.14495	0.315618	SLC30A9	-0.341689	0.0517448	-0.0958883	0.192209	0.0554515	0.236651	-0.165152	0.0666733	SLC30A9	protein_coding	solute carrier family 30 member 9	SLC30A9	23.7915	23.572	27.083	26.9486	28.8974	28.8406	25.2706	25.1893	20.5674	27.0156	24.3878
ENSG00000014914	MTMR11	-1.32226	1.39223	-1.41517	1.84088	-1.07027	-1.97024	-1.19236	1.57435	-1.27487	1.8772	-1.0692	-2.00709	-1.25563	0.031574	1.48049	0.0130423	-1.34319	0.019293	1.85895	0.00161335	-1.06973	0.0607045	-1.98858	0.00133911	MTMR11	0.104193	-0.0101945	-0.298809	-0.264017	0.58159	0.644562	-0.396783	-0.360542	MTMR11	protein_coding	myotubularin related protein 11	MTMR11	8.93206	8.92504	7.10853	7.10801	13.2166	13.2135	6.64519	6.64467	9.28597	8.57814	7.02282
ENSG00000014919	COX15	1.00026	1.1006	-1.1461	1.10031	-1.1464	-1.26139	-1.0981	-1.0602	-1.04009	1.03575	1.05577	1.01934	-1.04776	0.321305	1.01887	0.799437	-1.09181	0.304938	1.06754	0.454662	-1.04204	0.619312	-1.11241	0.353406	COX15	0.0213673	0.0621609	0.0217458	-0.0728439	0.159652	-0.0221732	-0.175365	0.00545633	COX15	protein_coding	cytochrome c oxidase assembly homolog COX15	COX15	19.3286	19.3267	18.4556	18.4457	19.7306	19.6915	17.7364	17.7016	19.0554	19.6019	19.0604
ENSG00000015133	CCDC88C	-1.16549	-1.25172	-1.24099	-1.07399	-1.06478	1.00865	-1.44367	-1.28425	-1.10381	1.12414	1.30789	1.16346	-1.29714	0.236359	-1.26788	0.0768073	-1.17039	0.0743516	1.02308	0.899362	1.1083	0.564876	1.08329	0.299673	CCDC88C	0.297609	0.174766	0.0766724	-0.354977	-0.026304	-0.186155	-0.0138803	0.0322681	CCDC88C	protein_coding	coiled-coil domain containing 88C	CCDC88C	8.69446	8.68659	6.77177	6.6967	6.86179	6.85128	7.42289	7.42194	9.0644	8.32453	7.77733
ENSG00000015153	YAF2	-1.04651	-1.33817	-1.48705	-1.2787	-1.42096	-1.11126	1.07533	1.81959	-1.03833	1.69212	-1.11655	-1.88934	1.01368	0.969027	1.16609	0.675308	-1.2426	0.485146	1.15035	0.658933	-1.2596	0.36659	-1.44898	0.218379	YAF2	0.374014	-0.337975	0.308434	-0.233192	-0.0462437	0.525641	-0.198436	-0.392243	YAF2	protein_coding	YY1 associated factor 2	YAF2	10.1165	9.81617	10.1263	9.95046	11.6721	11.4465	7.91755	7.89972	12.5634	7.66968	12.0051
ENSG00000015171	ZMYND11	1.19222	1.00061	1.02562	-1.19149	-1.16243	1.025	1.01011	-1.06729	1.05713	-1.07808	1.04655	1.12826	1.0974	0.415352	-1.03278	0.519323	1.04126	0.0635893	-1.13337	0.335678	-1.05391	0.622676	1.07539	0.221658	ZMYND11	-0.0249755	-0.0479674	0.228677	-0.0334499	-0.0240901	-0.141913	0.0115278	0.0321911	ZMYND11	protein_coding	zinc finger MYND-type containing 11	ZMYND11	24.2401	24.2393	26.7099	26.6001	23.4896	23.47	25.2401	25.2394	24.4332	24.0469	29.1298
ENSG00000015285	WAS	1.05319	1.13712	1.01014	1.07969	-1.04262	-1.12571	-1.05508	1.35302	1.04745	1.42754	1.10514	-1.29173	-1.00089	0.994505	1.24038	0.0743824	1.02862	0.68485	1.24149	0.1869	1.02954	0.813211	-1.20587	0.0615418	WAS	-0.0145804	-0.160525	0.0601897	-0.237874	0.170805	0.275661	-2.73659e-05	-0.0936492	WAS	protein_coding	WASP actin nucleation promoting factor	WAS	58.5399	58.4651	58.7249	58.4129	72.567	72.5192	60.1703	60.1386	61.4984	55.5815	64.7697
ENSG00000015413	DPEP1	-1.35514	-1.72971	-1.10841	-1.27641	1.22259	1.56053	1.56799	-1.01101	2.2167	-1.58526	1.41372	2.24111	1.07567	0.814056	-1.32241	0.352113	1.41417	0.389476	-1.42248	0.147994	1.31469	0.41116	1.87011	0.107791	DPEP1	0.279773	-0.380789	-0.158666	0.268128	-0.510759	-0.396591	0.131278	0.767625	DPEP1	protein_coding	dipeptidase 1	DPEP1	0.994093	0.9686	1.05331	1.0419	0.733025	0.732452	1.40322	1.36977	1.21778	0.770406	0.898639
ENSG00000015475	BID	1.12753	1.11231	-1.05044	-1.01369	-1.18441	-1.16841	1.04991	1.15758	-1.00277	1.10255	-1.05282	-1.16079	1.08803	0.495255	1.13472	0.174887	-1.02633	0.705114	1.04291	0.696983	-1.11667	0.354652	-1.16459	0.0717859	BID	0.00849127	-0.141776	0.181663	-0.0715086	0.162049	0.069342	-0.0625003	-0.145761	BID	protein_coding	BH3 interacting domain death agonist	BID	56.1755	56.0994	61.273	61.0379	63.69	63.6572	54.6832	54.6604	59.0984	53.2526	66.6355
ENSG00000015479	MATR3	1.10398	1.1815	1.1602	1.07022	1.05092	-1.01836	1.06762	-1.02224	1.03457	-1.09137	-1.03194	1.05758	1.08565	0.269649	1.07508	0.391584	1.09559	0.19325	-1.00983	0.878638	1.00915	0.798345	1.01908	0.741058	MATR3	-0.154865	-0.0224863	-0.0121477	0.0719127	0.0857572	-0.0542254	0.059508	0.0265468	MATR3	protein_coding	matrin 3	MATR3	114.337	114.217	124.052	123.999	122.936	122.792	125.142	125.134	109.095	119.579	120.439
ENSG00000015520	NPC1L1	1	1	1	1	1	1	1	1	1	1	1	1	1		1		1		1		1		1		NPC1L1	0	0	0	0	0	0	0	0	NPC1L1	protein_coding	NPC1 like intracellular cholesterol transporter 1	NPC1L1	0.0172202	0.1	0.0178039	0.1	0.0143229	0.1	0.00962665	0.1	0	0.0344405	0.0356078
ENSG00000015532	XYLT2	-1.08186	-1.28468	-1.06171	-1.18747	1.01898	1.21001	-1.06331	1.00756	1.06281	1.07135	1.1301	1.05484	-1.07255	0.473549	-1.12918	0.315083	1.00052	0.993927	-1.0528	0.609944	1.07311	0.308129	1.12977	0.215984	XYLT2	0.156477	-0.0186972	0.042963	-0.107265	-0.204927	-0.0078358	0.0700937	0.0691908	XYLT2	protein_coding	xylosyltransferase 2	XYLT2	12.9601	12.9362	12.0776	12.0612	11.4831	11.4563	12.9429	12.9429	13.7459	12.1742	12.7058
ENSG00000015568	RGPD5	1.09928	-1.58977	2.2265	-1.74761	2.02541	3.53962	-3.53878	-7.43268	-2.20058	-2.10035	1.60811	3.3776	-1.7942	0.530159	-3.43748	0.250492	1.00587	0.994634	-1.91588	0.0194105	1.80474	0.0248581	3.45766	0.000356404	RGPD5	-0.45847	1.76659	-0.321905	-0.0566586	-1.12729	-1.12729	0.696306	0.62871	RGPD5	protein_coding	RANBP2 like and GRIP domain containing 5	RGPD5	0.451122	0.343748	0.192398	0.191588	0.08638	0.1	0.345861	0.345766	0.158977	0.743268	0.174761
ENSG00000015592	STMN4	1	1	1	1	1	1	1	1	1	1	1	1	1		1		1		1		1		1		STMN4	0	0	0	0	0	0	0	0	STMN4	protein_coding	stathmin 4	STMN4	0.0189106	0.1	0	0.1	0	0.1	0	0.1	0	0.0378212	0
ENSG00000015676	NUDCD3	1.07677	-1.07578	-1.09911	-1.15837	-1.18349	-1.02169	-1.04405	-1.17071	-1.03891	-1.12131	1.00495	1.12686	1.01555	0.757699	-1.12224	0.0614953	-1.06859	0.325573	-1.13969	0.102189	-1.0852	0.315593	1.05021	0.451287	NUDCD3	0.0319828	0.0879298	0.138698	0.0257368	-0.0733967	-0.139451	-0.104354	0.0328542	NUDCD3	protein_coding	NudC domain containing 3	NUDCD3	35.9513	35.9445	36.5314	36.5035	32.0377	32.0293	33.6754	33.6374	35.2543	36.6483	37.9609
ENSG00000016082	ISL1	-4.30735	-2.57663	-3.8651	1.6717	1.11442	-1.50006	-4.84163	-4.43893	-4.84163	1.09072	1	-1.09072	-4.56668	0.00147851	-3.38193	0.0314568	-4.3259	0.00294813	1.35032	0.294771	1.05566	0.42265	-1.27912	0.379969	ISL1	1.43115	1.59984	-0.675648	-0.675648	0.0656681	-0.550367	-0.519355	-0.675648	ISL1	protein_coding	ISL LIM homeobox 1	ISL1	0.457449	0.456668	0.0489159	0.1	0.138121	0.135032	0.0832777	0.105566	0.430735	0.484163	0
ENSG00000016391	CHDH	1.33955	-1.63371	1.91252	-2.18843	1.42774	3.12451	3.16472	-2.28623	1.79787	-7.23526	-1.76026	4.11033	2.05895	0.300735	-1.93262	0.031018	1.85431	0.025734	-3.97918	0.117964	-1.11036	0.858512	3.58368	0.0059661	CHDH	-0.36847	-0.122647	0.0532742	1.53943	-1.07662	-1.31561	0.567008	0.72364	CHDH	protein_coding	choline dehydrogenase	CHDH	0.222761	0.221955	0.518963	0.456994	0.11524	0.114846	0.412179	0.411572	0.203828	0.241693	0.273037
ENSG00000016402	IL20RA	-1.2251	-1.37927	-1.37927	-1.12584	-1.12584	1	1	1	1.25161	1	1.25161	1.25161	-1.10684	0.613627	-1.17442	0.42265	-1.04976	0.827488	-1.06106	0.42265	1.05438	0.717019	1.11875	0.42265	IL20RA	0.344068	-0.119836	0.0511653	-0.119836	-0.119836	-0.119836	-0.119836	0.203949	IL20RA	protein_coding	interleukin 20 receptor subunit alpha	IL20RA	0.0881539	0.117442	0.0876391	0.106106	0.0130934	0.1	0.0956623	0.111875	0.137927	0.0383809	0.112584
ENSG00000016490	CLCA1	1	1	1	1	1	1	1	1	1	1	1	1	1		1		1		1		1		1		CLCA1	0	0	0	0	0	0	0	0	CLCA1	protein_coding	chloride channel accessory 1	CLCA1	0	0.1	0	0.1	0	0.1	0	0.1	0	0	0
ENSG00000016602	CLCA4	1	1	1	1	1	1	1	1	1	1	1	1	1		1		1		1		1		1		CLCA4	0	0	0	0	0	0	0	0	CLCA4	protein_coding	chloride channel accessory 4	CLCA4	0	0.1	0	0.1	0	0.1	0	0.1	0	0	0
ENSG00000016864	GLT8D1	1.15398	1.18836	1.12883	1.02979	-1.02228	-1.05274	-1.01197	-1.0221	-1.0653	-1.01001	-1.0527	-1.04227	1.06786	0.52537	1.07827	0.475426	1.02938	0.76825	1.00975	0.562625	-1.03738	0.0721571	-1.04749	0.0724759	GLT8D1	-0.184962	0.0623499	0.0216606	0.0451777	0.0640118	0.030811	-0.0101329	-0.0289158	GLT8D1	protein_coding	glycosyltransferase 8 domain containing 1	GLT8D1	26.1366	26.0409	27.809	27.8081	28.081	28.0791	26.8067	26.8061	23.9019	28.3714	27.5824
ENSG00000017260	ATP2C1	1.0531	1.08395	1.11241	1.02929	1.05632	1.02626	1.13777	1.22505	1.26501	1.07671	1.11183	1.03261	1.09462	0.209473	1.15234	0.186704	1.18626	0.149812	1.05274	0.610929	1.08372	0.459996	1.02943	0.804126	ATP2C1	-0.159586	-0.131122	-0.0849436	0.0550879	-0.0432881	0.161722	-0.00589343	0.208024	ATP2C1	protein_coding	ATPase secretory pathway Ca2+ transporting 1	ATP2C1	19.6363	19.6353	21.5185	21.4932	22.6838	22.6267	23.3566	23.2926	19.4426	19.83	20.475
ENSG00000017427	IGF1	1	1	1	1	1	1	1	1	1	1	1	1	1		1		1		1		1		1		IGF1	0	0	0	0	0	0	0	0	IGF1	protein_coding	insulin like growth factor 1	IGF1	0.0240455	0.1	0	0.1	0	0.1	0	0.1	0.0480911	0	0
ENSG00000017483	SLC38A5	-1.00251	-1.85475	-1.31993	-1.85011	-1.31663	1.40519	-1.26797	-1.65491	-1.37208	-1.30517	-1.0821	1.20614	-1.12745	0.285799	-1.75198	0.0520501	-1.34575	0.0571589	-1.55393	0.0780469	-1.19362	0.127508	1.30186	0.17023	SLC38A5	0.264233	0.441002	0.26062	0.0984777	-0.626989	-0.285755	-0.136227	-0.0153601	SLC38A5	protein_coding	solute carrier family 38 member 5	SLC38A5	43.6018	43.5201	38.6613	38.6003	25.0144	24.8404	32.3672	32.3389	40.9339	46.2696	40.8315
ENSG00000017797	RALBP1	1.01186	-1.06393	-1.05817	-1.07655	-1.07071	1.00545	1.05669	-1.17067	-1.04817	-1.23703	-1.10758	1.11687	1.03403	0.588957	-1.11602	0.083224	-1.05315	0.30953	-1.154	0.109642	-1.08899	0.260456	1.0597	0.261368	RALBP1	0.0106396	0.0817654	0.0276436	0.161312	-0.0787683	-0.145564	-0.0709268	0.0138985	RALBP1	protein_coding	ralA binding protein 1	RALBP1	26.1591	26.1512	27.07	27.041	23.4387	23.4324	24.842	24.8313	25.5144	26.8038	25.8169
ENSG00000018189	RUFY3	-1.25958	-1.98805	-1.22988	-1.57833	1.02415	1.61646	-1.13101	-1.54075	-1.08099	-1.36227	1.04628	1.42532	-1.19357	0.377023	-1.75016	0.053469	-1.15303	0.44746	-1.46633	0.042168	1.03516	0.777525	1.51788	0.0274124	RUFY3	0.511381	0.122721	0.178433	-0.0548948	-0.47997	-0.500908	0.212865	0.0103731	RUFY3	protein_coding	RUN and FYVE domain containing 3	RUFY3	3.5082	3.47662	2.92232	2.91279	1.9865	1.98645	3.02263	3.0152	3.97792	3.03849	3.15812
ENSG00000018236	CNTN1	2.25975	3.1177	1.15287	1.37966	-1.96011	-2.70429	1.68044	2.64889	1.87384	1.57631	1.11509	-1.41361	1.94869	0.171787	2.87375	0.0559936	1.4698	0.156701	1.47471	0.395773	-1.32582	0.453265	-1.9552	0.110692	CNTN1	-0.559478	-0.961048	0.616688	-0.21221	1.081	0.444338	-0.354244	-0.0550508	CNTN1	protein_coding	contactin 1	CNTN1	0.407809	0.403891	0.819756	0.787056	1.18905	1.16068	0.596831	0.593637	0.464201	0.351416	1.04898
ENSG00000018280	SLC11A1	1.11194	-1.9559	1.80857	-2.17484	1.6265	3.53738	-1.28073	-1.04007	2.17185	1.23138	2.78154	2.25888	-1.07322	0.860569	-1.42628	0.253624	1.9819	0.0485096	-1.32898	0.517306	2.12701	0.147943	2.82675	0.0281163	SLC11A1	0.11811	-0.304454	0.271187	-0.661415	-0.849719	-0.361139	0.972963	0.814468	SLC11A1	protein_coding	solute carrier family 11 member 1	SLC11A1	3.58559	3.54747	3.47962	3.30546	2.52297	2.48722	7.04136	7.03076	4.10697	3.0642	4.5667
ENSG00000018408	WWTR1	-1.00815	1.47368	1.28245	1.48569	1.2929	-1.14912	-1.14236	-2.3389	-3.35112	-2.04743	-2.9335	-1.43277	-1.07316	0.904127	-1.25981	0.661849	-1.6165	0.451341	-1.17392	0.728013	-1.5063	0.476388	-1.28313	0.596739	WWTR1	-0.289965	0.853935	-0.301673	0.661915	0.269461	-0.371898	0.0689333	-0.890708	WWTR1	protein_coding	WW domain containing transcription regulator 1	WWTR1	1.74531	1.6166	1.59118	1.5064	1.31505	1.28321	1.05589	1.00006	1.0875	2.40313	1.07871
ENSG00000018510	AGPS	1.07299	1.30455	-1.1105	1.21581	-1.19156	-1.4487	1.10527	1.27301	1.03299	1.15176	-1.06997	-1.23235	1.08901	0.146022	1.28868	0.00514258	-1.03684	0.720527	1.18335	0.0357851	-1.12913	0.317575	-1.33616	0.0783663	AGPS	-0.134412	-0.0839542	-0.0327723	0.0604492	0.249143	0.26429	-0.285619	-0.0371238	AGPS	protein_coding	alkylglycerone phosphate synthase	AGPS	10.992	10.9903	11.9748	11.9686	14.1632	14.1631	10.6392	10.5999	10.7998	11.1842	11.5881
ENSG00000018607	ZNF806	1	1	1	1	1	1	1	1	1	1	1	1	1		1		1		1		1		1		ZNF806	0	0	0	0	0	0	0	0	ZNF806	unprocessed_pseudogene	zinc finger protein 285C, pseudogene	ZNF806	0	0.1	0	0.1	0	0.1	0	0.1	0	0	0
ENSG00000018610	CXorf56	1.10958	-1.04428	-1.0499	-1.15871	-1.16495	-1.00538	-1.05538	-1.16177	-1.18617	-1.10081	-1.12392	-1.021	1.02536	0.726626	-1.10146	0.244785	-1.11596	0.204359	-1.12939	0.0277873	-1.14425	0.0213474	-1.01316	0.1635	CXorf56	-0.0197707	0.150558	0.130243	0.0727917	-0.0822786	-0.0657686	-0.0900231	-0.0957521	CXorf56	protein_coding	STING1 ER exit protein 1	CXorf56	14.3853	14.3603	14.7273	14.7244	13.0377	13.0375	12.8681	12.8681	13.5371	15.2335	15.0205
ENSG00000018625	ATP1A2	1	1	1.01347	1	1.01347	1.01347	-2.30854	-2.30854	-2.30854	1	1	1	-1.51939	0.42265	-1.51939	0.42265	-1.50926	0.428904	1		1.00671	0.42265	1.00671	0.42265	ATP1A2	-0.153286	1.0537	-0.153286	-0.153286	-0.153286	-0.153286	-0.133982	-0.153286	ATP1A2	protein_coding	ATPase Na+/K+ transporting subunit alpha 2	ATP1A2	0.130662	0.151939	0.0574476	0.1	0.0555608	0.1	0.0658415	0.100671	0.030469	0.230854	0.0864001
ENSG00000018699	TTC27	1.1991	1.20453	1.06997	1.00453	-1.12069	-1.12576	-1.16779	-1.25004	-1.17596	-1.07043	-1.007	1.063	1.01332	0.929614	-1.01872	0.911962	-1.04836	0.743626	-1.03228	0.757906	-1.06232	0.304573	-1.0291	0.753887	TTC27	-0.16205	0.19995	0.0999061	-0.0238309	0.106423	-0.122026	-0.0644822	-0.03389	TTC27	protein_coding	tetratricopeptide repeat domain 27	TTC27	11.9538	11.8603	12.0294	12.0183	11.679	11.6424	11.3139	11.3132	10.4619	13.4457	12.5449
ENSG00000018869	ZNF582	1.14244	2.73583	2.46675	2.39473	2.15919	-1.10908	-1.23464	-1.25061	-1.57039	-1.01294	-1.27194	-1.2557	-1.03957	0.929132	1.47905	0.465958	1.25331	0.683723	1.53758	0.311745	1.3029	0.552979	-1.18012	0.735942	ZNF582	-0.706638	0.289425	-0.514521	-0.014666	0.74534	-0.0332112	0.595972	-0.361701	ZNF582	protein_coding	zinc finger protein 582	ZNF582	1.09718	1.0349	1.01049	0.995511	1.58674	1.53068	1.36915	1.29705	0.732787	1.46158	0.837164
ENSG00000019102	VSIG2	-1.49938	1.11468	1.11249	1.67133	1.66804	-1.00197	-1.08656	2.39052	-1.02904	2.59744	1.05589	-2.45995	-1.27638	0.219487	1.63238	0.303756	1.03975	0.724183	2.08355	0.194147	1.32713	0.227536	-1.56997	0.345285	VSIG2	-0.0665586	-0.139021	-0.650923	-0.258783	0.090073	1.11831	0.0872294	-0.180323	VSIG2	protein_coding	V-set and immunoglobulin domain containing 2	VSIG2	1.28444	1.28404	1.0153	1.00599	2.23054	2.09604	1.34082	1.33508	1.31669	1.25219	0.878157
ENSG00000019144	PHLDB1	1.63889	1.66679	1.08453	1.01702	-1.51116	-1.53688	1.64876	1.50429	-1.12924	-1.09604	-1.86185	-1.69871	1.64382	0.0341634	1.58346	0.020372	-1.02041	0.811779	-1.03812	0.644544	-1.67736	0.0215456	-1.61577	0.00646016	PHLDB1	-0.431757	-0.243737	0.280966	0.477645	0.305318	0.345347	-0.314687	-0.419095	PHLDB1	protein_coding	pleckstrin homology like domain family B member 1	PHLDB1	7.32629	7.31076	12.0455	12.0176	11.5774	11.5763	7.16925	7.16455	6.84956	7.80301	11.2257
ENSG00000019169	MARCO	1.52302	-1.02643	2.71906	-1.56326	1.78531	2.79091	1.36911	-1.04636	2.34703	-1.43259	1.71428	2.45585	1.44401	0.0355037	-1.03635	0.733945	2.5262	0.00556768	-1.4965	0.0227085	1.74943	0.000879445	2.61802	0.00384369	MARCO	-0.553877	-0.353896	0.0530544	0.0993393	-0.591506	-0.419282	0.889229	0.876939	MARCO	protein_coding	macrophage receptor with collagenous structure	MARCO	1.23436	1.23141	1.77839	1.77817	1.19033	1.18822	3.11081	3.11078	1.14895	1.31978	1.74987
ENSG00000019186	CYP24A1	1	1	1	1	1	1	1	1	1	1	1	1	1		1		1		1		1		1		CYP24A1	0	0	0	0	0	0	0	0	CYP24A1	protein_coding	cytochrome P450 family 24 subfamily A member 1	CYP24A1	0	0.1	0	0.1	0	0.1	0	0.1	0	0	0
ENSG00000019485	PRDM11	1.61309	-1.19531	1.32839	-1.92814	-1.21432	1.58784	1.0345	-1.45588	1.5407	-1.50611	1.48932	2.24308	1.2918	0.480949	-1.31918	0.2639	1.43061	0.0345953	-1.70411	0.252282	1.10746	0.758736	1.88723	0.0625983	PRDM11	-0.023303	-0.219884	0.666521	-0.170946	-0.28069	-0.761776	0.386375	0.403703	PRDM11	protein_coding	PR/SET domain 11	PRDM11	0.652948	0.651436	0.877219	0.841524	0.500699	0.49382	0.931969	0.931952	0.697365	0.608532	1.12491
ENSG00000019505	SYT13	1	1	1	1	1	1	1	1	1	1	1	1	1		1		1		1		1		1		SYT13	0	0	0	0	0	0	0	0	SYT13	protein_coding	synaptotagmin 13	SYT13	0	0.1	0	0.1	0	0.1	0	0.1	0	0	0
ENSG00000019549	SNAI2	-1.85729	-1.20617	-1.85729	1.53982	1	-1.53982	1	1.29313	1	1.29313	1	-1.29313	-1.36282	0.42265	1.03542	0.923702	-1.36282	0.42265	1.41109	0.0586684	1		-1.41109	0.0586684	SNAI2	0.657346	-0.235854	-0.235854	-0.235854	0.386908	0.135014	-0.235854	-0.235854	SNAI2	protein_coding	snail family transcriptional repressor 2	SNAI2	0.135385	0.136282	0.0539162	0.1	0.141648	0.141109	0.0346615	0.1	0.185729	0.0850413	0.0661461
ENSG00000019582	CD74	-1.27521	-1.02348	-1.45914	1.24595	-1.14423	-1.42566	-1.38603	1.15217	-1.34497	1.59695	1.03053	-1.54963	-1.32947	0.165543	1.06101	0.496226	-1.40089	0.048417	1.41058	0.0932603	-1.05372	0.697273	-1.48635	0.00656439	CD74	0.305175	0.100705	-0.0455629	-0.370257	0.271688	0.30506	-0.239942	-0.326867	CD74	protein_coding	CD74 molecule	CD74	92.3083	92.077	69.6975	69.2585	97.7009	97.6943	65.7573	65.7275	98.8387	85.7779	77.5076
ENSG00000019991	HGF	-1.28036	2.62409	1.22346	3.35977	1.56646	-2.14481	1.35962	2.13345	1.05436	1.56915	-1.28952	-2.02346	1.03049	0.892293	2.36608	0.0889533	1.13577	0.662046	2.29608	0.096053	1.10216	0.738027	-2.08325	0.14805	HGF	-0.170972	-0.563775	-0.527517	-0.120574	1.22085	0.52941	0.119995	-0.487412	HGF	protein_coding	hepatocyte growth factor	HGF	1.07456	1.06468	1.10807	1.09714	2.5918	2.51912	1.23612	1.20923	1.21995	0.929173	0.952821
ENSG00000019995	ZRANB1	-1.14482	-1.05048	1.04526	1.0898	1.19664	1.09803	1.05931	-1.00004	1.135	-1.05935	1.07145	1.13504	-1.03958	0.650026	-1.02495	0.487697	1.08921	0.112663	1.01427	0.853562	1.13231	0.211974	1.11638	0.0136858	ZRANB1	0.0337561	-0.0496208	-0.161362	0.0335088	-0.0372971	-0.0496772	0.0976213	0.133071	ZRANB1	protein_coding	zinc finger RANBP2-type containing 1	ZRANB1	3.68628	3.68474	3.55255	3.54447	3.59508	3.59504	4.01375	4.01345	3.79277	3.57979	3.31299
ENSG00000020129	NCDN	-1.09542	-1.23108	-1.23719	-1.12385	-1.12942	-1.00496	-1.09679	1.05785	1.02497	1.16024	1.12418	-1.03208	-1.09611	0.560916	-1.07878	0.531756	-1.09866	0.433972	1.01606	0.889929	-1.00233	0.983138	-1.01843	0.729745	NCDN	0.22937	-0.0406095	0.0978892	-0.173901	-0.0705552	0.0405278	-0.0776957	-0.00502598	NCDN	protein_coding	neurochondrin	NCDN	14.893	14.828	13.5879	13.5279	13.7554	13.7452	13.5008	13.4965	16.2824	13.5035	14.8641
ENSG00000020181	ADGRA2	1.39115	1.09772	1.82767	-1.26731	1.31378	1.66497	1.42833	1.35826	2.19937	-1.05159	1.53982	1.61926	1.40962	0.105724	1.22106	0.165738	2.00492	0.0171341	-1.15442	0.21574	1.42232	0.0468492	1.64195	0.000824455	ADGRA2	-0.31367	-0.579824	0.162612	-0.0654958	-0.179161	-0.138063	0.556334	0.557268	ADGRA2	protein_coding	adhesion G protein-coupled receptor A2	ADGRA2	36.5374	36.3825	51.4457	51.2854	44.4297	44.4252	72.9441	72.9441	39.8981	33.1766	55.5044
ENSG00000020219	CCT8L1P	1	1	1	1	1	1	1	1	1	1	1	1	1		1		1		1		1		1		CCT8L1P	0	0	0	0	0	0	0	0	CCT8L1P	processed_pseudogene	chaperonin containing TCP1 subunit 8 like 1, pseudogene	CCT8L1P	0	0.1	0	0.1	0	0.1	0.0282789	0.1	0	0	0
ENSG00000020256	ZFP64	1.02817	-1.13911	-1.19232	-1.1712	-1.22591	-1.04672	-1.14744	-1.21828	-1.01801	-1.06173	1.12714	1.19672	-1.05641	0.735761	-1.17803	0.2341	-1.10172	0.235581	-1.11512	0.558636	-1.0429	0.786222	1.06926	0.527921	ZFP64	0.185804	0.0418494	0.225887	-0.156571	-0.00210285	-0.242992	-0.0679717	0.0160978	ZFP64	protein_coding	ZFP64 zinc finger protein	ZFP64	8.40541	8.39496	8.01661	7.9467	7.15114	7.12629	7.62308	7.61984	8.82442	7.98641	9.07303
ENSG00000020426	MNAT1	-1.06554	1.09486	1.18108	1.16661	1.25848	1.07875	1.21749	1.15446	1.14102	-1.0546	-1.06702	-1.01178	1.06893	0.600377	1.12426	0.0425997	1.16088	0.093077	1.05177	0.678781	1.08602	0.542294	1.03257	0.527015	MNAT1	-0.0841227	-0.156057	-0.175702	0.127852	0.0466225	0.0511565	0.155984	0.0342662	MNAT1	protein_coding	MNAT1 component of CDK activating kinase	MNAT1	32.9262	32.916	35.3797	35.1848	37.0062	37.0062	38.2454	38.2114	33.7469	32.1055	31.6713
ENSG00000020577	SAMD4A	1.09249	2.24523	1	2.05515	-1.09249	-2.24523	-3.27307	-1.34836	-3.27307	2.42745	1	-2.42745	-1.73089	0.453517	1.29041	0.709639	-1.80916	0.42265	2.23356	0.00534361	-1.04522	0.42265	-2.33456	0.00211111	SAMD4A	-0.535571	1.17507	-0.407951	-0.535571	0.631292	0.74387	-0.535571	-0.535571	SAMD4A	protein_coding	sterile alpha motif domain containing 4A	SAMD4A	0.184726	0.180916	0.0829525	0.104522	0.233634	0.233456	0.0549583	0.1	0.0421447	0.327307	0.109249
ENSG00000020633	RUNX3	1.15021	-1.07501	1.03658	-1.23649	-1.10962	1.11433	-1.0247	1.22145	1.32981	1.25162	1.36266	1.08872	1.05947	0.822616	1.06593	0.637258	1.17407	0.29552	1.0061	0.978205	1.10817	0.652988	1.10145	0.0600651	RUNX3	0.0624531	-0.265946	0.264351	-0.301153	-0.0418983	0.0226436	0.11428	0.14527	RUNX3	protein_coding	RUNX family transcription factor 3	RUNX3	24.6626	24.5037	26.4612	25.961	26.1259	26.1194	28.7708	28.7691	27.4575	21.8677	31.5819
ENSG00000020922	MRE11A	-1.08099	1.15318	1.11125	1.24658	1.20126	-1.03773	-1.08737	-1.00608	-1.20907	1.08079	-1.11192	-1.20176	-1.08417	0.543585	1.07061	0.485699	-1.04308	0.726295	1.16073	0.194439	1.03939	0.742623	-1.11674	0.24448	MRE11A	-0.0959982	0.135505	-0.208352	0.0146663	0.109625	0.126754	0.0561913	-0.138391	MRE11A	protein_coding	MRE11 homolog, double strand break repair nuclease	MRE11A	16.5661	16.5129	15.2764	15.2309	17.6792	17.6789	15.8669	15.8309	15.2398	17.8924	14.098
ENSG00000021300	PLEKHB1	-1.38382	-8.90947	-4.56606	-6.43831	-3.2996	1.95124	-2.64418	-3.16797	-6.33229	-1.19809	-2.3948	-1.99885	-1.91287	0.340765	-5.31271	0.0495066	-5.37714	0.0463464	-2.77735	0.232697	-2.81103	0.225468	-1.01213	0.982293	PLEKHB1	1.68931	1.1967	1.22066	-0.206122	-1.46603	-0.466857	-0.501636	-1.46603	PLEKHB1	protein_coding	pleckstrin homology domain containing B1	PLEKHB1	0.762088	0.751115	0.441655	0.392664	0.0999425	0.141381	0.121675	0.139687	0.890947	0.633229	0.643831
ENSG00000021355	SERPINB1	-1.00045	-1.3714	1.39062	-1.37079	1.39124	1.90711	-1.06357	-1.29378	1.32296	-1.21645	1.40707	1.71163	-1.03153	0.323075	-1.33203	0.0363714	1.35637	0.00543564	-1.29132	0.039251	1.39913	0.000646926	1.80672	0.00752939	SERPINB1	-0.0276884	0.0370153	-0.0283337	-0.0519033	-0.483343	-0.334579	0.448042	0.44079	SERPINB1	protein_coding	serpin family B member 1	SERPINB1	18.5297	18.525	17.9594	17.9588	13.9259	13.9074	25.1269	25.1268	18.1142	18.9451	18.1061
ENSG00000021461	CYP3A43	1	1	1	1	1	1	1	1	1	1	1	1	1		1		1		1		1		1		CYP3A43	0	0	0	0	0	0	0	0	CYP3A43	protein_coding	cytochrome P450 family 3 subfamily A member 43	CYP3A43	0	0.1	0	0.1	0	0.1	0	0.1	0	0	0
ENSG00000021488	SLC7A9	1	1	1	1	1	1	1	1	1	1	1	1	1		1		1		1		1		1		SLC7A9	0	0	0	0	0	0	0	0	SLC7A9	protein_coding	solute carrier family 7 member 9	SLC7A9	0	0.1	0.0126667	0.1	0.0445167	0.1	0.0281138	0.1	0	0	0
ENSG00000021574	SPAST	1.20238	-1.09123	1.09637	-1.31207	-1.09669	1.19639	-1.09891	1.03269	-1.14156	1.13483	-1.03881	-1.17887	1.04602	0.783531	-1.02795	0.670001	-1.0204	0.878242	-1.07526	0.683592	-1.06736	0.75783	1.00741	0.959567	SPAST	0.00694016	-0.0049422	0.272831	-0.141012	-0.119012	0.0414588	0.139681	-0.195944	SPAST	protein_coding	spastin	SPAST	5.96758	5.96752	6.30647	6.24215	5.81423	5.80524	5.88785	5.84824	5.99215	5.943	7.20483
ENSG00000021645	NRXN3	1	1	1	1	1	1	1	1	1	1	1	1	1		1		1		1		1		1		NRXN3	0	0	0	0	0	0	0	0	NRXN3	protein_coding	neurexin 3	NRXN3	0	0.1	0.00878575	0.1	0	0.1	0.0188898	0.1	0	0	0
ENSG00000021762	OSBPL5	1.27937	1.41715	1.33123	1.10769	1.04053	-1.06454	1.36426	1.79942	1.63658	1.31898	1.19961	-1.0995	1.32113	0.218892	1.59689	0.0657983	1.47603	0.0935553	1.20873	0.182201	1.11725	0.370816	-1.08188	0.0813698	OSBPL5	-0.227617	-0.591765	0.127822	-0.143649	0.275376	0.255769	0.185143	0.118921	OSBPL5	protein_coding	oxysterol binding protein like 5	OSBPL5	41.7212	41.3911	54.9254	54.6832	66.0986	66.097	61.1107	61.0946	46.9588	36.4836	60.0779
ENSG00000021776	AQR	1.26081	1.39457	1.09981	1.10609	-1.14639	-1.26801	1.00617	1.13057	1.09014	1.12364	1.08346	-1.03708	1.12632	0.292915	1.25565	0.106523	1.09497	0.4728	1.11483	0.150888	-1.02863	0.758442	-1.14675	0.216624	AQR	-0.266353	-0.049115	0.0680028	-0.0402441	0.213471	0.127933	-0.129095	0.0753997	AQR	protein_coding	aquarius intron-binding spliceosomal factor	AQR	19.77	19.714	22.2199	22.2043	24.7648	24.754	21.6405	21.5862	18.2843	21.2556	23.0531
ENSG00000021826	CPS1	-1.64152	-1.55389	-2.55059	1.05639	-1.55379	-1.64142	-1.4808	-1.63282	-2.14564	-1.10267	-1.44898	-1.31407	-1.55909	0.123993	-1.59287	0.172843	-2.33937	0.0323658	-1.02167	0.92218	-1.50047	0.0670017	-1.46865	0.166183	CPS1	0.844191	0.425033	0.129158	-0.141339	0.208307	-0.282335	-0.506638	-0.676377	CPS1	protein_coding	carbamoyl-phosphate synthase 1	CPS1	0.994961	0.984554	0.63427	0.631494	0.627059	0.618102	0.421592	0.420863	1.13849	0.851432	0.693558
ENSG00000021852	C8B	1	1	1	1	1	1	1	1	1	1	1	1	1		1		1		1		1		1		C8B	0	0	0	0	0	0	0	0	C8B	protein_coding	complement C8 beta chain	C8B	0	0.1	0	0.1	0	0.1	0	0.1	0	0	0
ENSG00000022267	FHL1	1.49435	-1.16715	1.02259	-1.74412	-1.46134	1.19351	1.02681	-1.31205	-1.0489	-1.34722	-1.07701	1.25089	1.23871	0.404576	-1.23748	0.107668	-1.01278	0.834423	-1.53288	0.187648	-1.25454	0.392966	1.22186	0.156755	FHL1	0.0273048	-0.0188619	0.606824	0.0193007	-0.195679	-0.410686	0.0595322	-0.0877341	FHL1	protein_coding	four and a half LIM domains 1	FHL1	4.18063	4.18009	5.28564	5.17793	3.38729	3.37791	4.13272	4.12734	4.24751	4.11374	6.34727
ENSG00000022277	RTFDC1	1.11757	1.06232	1.03323	-1.052	-1.08163	-1.02816	-1.07234	1.1363	-1.0082	1.2185	1.06362	-1.14562	1.02087	0.82903	1.09869	0.147431	1.01233	0.507635	1.07623	0.512593	-1.00843	0.930356	-1.0853	0.194383	RTFDC1	-0.0553358	-0.0362948	0.105026	-0.137064	0.0318868	0.148044	-0.008181	-0.0480812	RTFDC1	protein_coding	replication termination factor 2	RTFDC1	68.4119	68.4104	70.0839	69.8379	75.2225	75.1616	69.2607	69.2541	67.9604	68.8633	75.9503
ENSG00000022355	GABRA1	1	1	1	1	1	1	1	1	1.77135	1	1.77135	1.77135	1		1		1.33092	0.42265	1		1.33092	0.42265	1.33092	0.42265	GABRA1	-0.103106	-0.103106	-0.103106	-0.103106	-0.103106	-0.103106	-0.103106	0.721743	GABRA1	protein_coding	gamma-aminobutyric acid type A receptor subunit alpha1	GABRA1	0.011705	0.1	0	0.1	0	0.1	0.0996812	0.133092	0.02341	0	0
ENSG00000022556	NLRP2	-1.49076	-1.34946	-5.28654	1.10471	-3.54621	-3.91753	-4.13129	-6.02393	-5.82563	-1.45812	-1.41013	1.03404	-2.48168	0.128219	-2.85115	0.196217	-5.54955	0.0396224	-1.14888	0.818721	-2.2362	0.132436	-1.94643	0.332953	NLRP2	0.931757	1.71586	0.355711	-0.330733	0.499376	-0.874846	-1.47057	-0.826556	NLRP2	protein_coding	NLR family pyrin domain containing 2	NLRP2	0.856446	0.825768	0.342206	0.332745	0.323101	0.289627	0.152521	0.148799	0.629273	1.08362	0.422116
ENSG00000022567	SLC45A4	1.01905	1.01181	1.19055	-1.00716	1.16829	1.17666	1.19908	1.04296	1.21413	-1.14969	1.01255	1.16412	1.10541	0.246498	1.02727	0.738828	1.20228	0.129352	-1.07607	0.268356	1.08764	0.2537	1.17037	0.128728	SLC45A4	-0.0304725	-0.194109	-0.00324204	0.0678156	-0.0135365	-0.133426	0.22116	0.0858101	SLC45A4	protein_coding	solute carrier family 45 member 4	SLC45A4	13.8973	13.875	15.3422	15.3375	14.2656	14.2533	16.7	16.6816	14.6846	13.11	14.9644
ENSG00000022840	RNF10	-1.0443	-1.01119	-1.04563	1.03275	-1.00128	-1.03406	1.1916	-1.10993	-1.02026	-1.32259	-1.21574	1.08789	1.0682	0.511642	-1.05941	0.569789	-1.03287	0.488417	-1.13166	0.378543	-1.10331	0.341116	1.0257	0.785631	RNF10	0.0557063	-0.0383414	-0.00682632	0.214558	0.0396589	-0.188811	-0.00866668	-0.0672773	RNF10	protein_coding	ring finger protein 10	RNF10	44.0292	44.0058	47.1455	47.0071	41.6684	41.5381	42.6143	42.6055	45.4638	42.5946	43.5353
ENSG00000022976	ZNF839	1.57187	1.13427	1.41292	-1.3858	-1.1125	1.24567	-1.00479	-1.00891	1.13704	-1.0041	1.14249	1.14717	1.25075	0.325013	1.06031	0.494989	1.2675	0.0979856	-1.17961	0.405213	1.01339	0.942155	1.19541	0.0425855	ZNF839	-0.289304	-0.0853252	0.363181	-0.0922238	-0.107543	-0.0981217	0.209374	0.0999626	ZNF839	protein_coding	zinc finger protein 839	ZNF839	8.69586	8.67418	10.9846	10.8492	9.19734	9.19729	11.0024	10.9945	8.08214	9.30958	12.7041
ENSG00000023041	ZDHHC6	1.06743	1.16191	1.1118	1.08851	1.04157	-1.04507	1.05877	1.01417	-1.06805	-1.04397	-1.13082	-1.08319	1.06309	0.669463	1.08553	0.465966	1.02027	0.843246	1.02111	0.834307	-1.04196	0.677627	-1.06396	0.103275	ZDHHC6	-0.187816	0.0700072	-0.0936792	0.152393	0.0286777	0.0903122	-0.0349171	-0.024978	ZDHHC6	protein_coding	zinc finger DHHC-type palmitoyltransferase 6	ZDHHC6	37.8376	37.687	40.2104	40.0647	40.9198	40.9104	38.4513	38.4511	34.4656	41.2096	36.7895
ENSG00000023171	GRAMD1B	1.21615	-1.51183	1.36955	-1.83861	1.12614	2.07053	-1.09985	-1.47899	1.03463	-1.34472	1.13794	1.53021	1.05154	0.763759	-1.49532	0.000651138	1.19037	0.341839	-1.57239	0.0907681	1.13202	0.603561	1.77998	0.0551516	GRAMD1B	0.0651982	0.0630707	0.347517	-0.074236	-0.5311	-0.501539	0.518898	0.11219	GRAMD1B	protein_coding	GRAM domain containing 1B	GRAMD1B	19.7325	19.7325	20.9717	20.7496	13.1969	13.1962	23.7228	23.489	19.7471	19.718	24.0154
ENSG00000023191	RNH1	1.12072	-1.05995	1.08756	-1.18791	-1.03049	1.15277	1.08497	1.26557	1.32014	1.16645	1.21675	1.04312	1.1027	0.591986	1.0927	0.507991	1.19822	0.215433	-1.00916	0.948847	1.08662	0.552089	1.09657	0.183414	RNH1	0.0132178	-0.278135	0.177648	-0.160474	-0.0707831	0.0616532	0.134318	0.122555	RNH1	protein_coding	ribonuclease/angiogenin inhibitor 1	RNH1	316.748	315.141	349.896	347.507	344.716	344.353	377.611	377.608	348.624	284.873	390.711
ENSG00000023228	NDUFS1	-1.08498	1.00532	-1.198	1.09075	-1.10417	-1.20437	-1.10181	1.00315	-1.23278	1.10528	-1.11886	-1.23666	-1.09336	0.0684989	1.00423	0.847617	-1.21526	0.0235241	1.09799	0.0657779	-1.11149	0.0919353	-1.22041	0.0232651	NDUFS1	0.119954	0.0820193	0.00228824	-0.0578612	0.127606	0.0865555	-0.14067	-0.219892	NDUFS1	protein_coding	NADH:ubiquinone oxidoreductase core subunit S1	NDUFS1	47.1078	47.1037	43.0909	43.0815	47.3079	47.3031	38.7747	38.7601	47.7271	46.4885	43.989
ENSG00000023287	RB1CC1	1.01557	-1.41957	-1.13646	-1.44167	-1.15415	1.24911	1.1427	-1.0309	1.30185	-1.17802	1.13927	1.34208	1.07726	0.364754	-1.20973	0.240751	1.07029	0.688729	-1.30319	0.110672	-1.00651	0.965295	1.29476	0.254591	RB1CC1	0.109366	-0.0747146	0.131654	0.117737	-0.396084	-0.118625	-0.0751789	0.305845	RB1CC1	protein_coding	RB1 inducible coiled-coil 1	RB1CC1	7.93261	7.91649	8.52823	8.52814	6.57432	6.54404	8.54696	8.47297	8.438	7.42721	8.56937
ENSG00000023318	ERP44	1.17094	1.16593	1.12412	-1.0043	-1.04165	-1.03719	1.06568	1.08097	-1.03845	1.01435	-1.10665	-1.12253	1.11707	0.306985	1.12265	0.307326	1.04043	0.654427	1.00499	0.926898	-1.07366	0.134073	-1.07902	0.185399	ERP44	-0.205738	0.0138337	0.0219295	0.10561	0.0157394	0.126162	-0.0369434	-0.0405925	ERP44	protein_coding	endoplasmic reticulum protein 44	ERP44	24.047	23.9775	26.7959	26.7846	26.938	26.9183	24.9471	24.947	22.2206	25.8734	26.019
ENSG00000023330	ALAS1	1.13655	1.15069	1.31973	1.01244	1.16117	1.1469	-1.00436	1.14107	1.26161	1.14605	1.26712	1.10564	1.06377	0.54751	1.14587	0.0415867	1.29034	0.0290499	1.07717	0.483426	1.21299	0.174941	1.12608	0.124252	ALAS1	-0.137287	-0.189409	0.0473763	-0.195688	0.065214	0.000976853	0.262956	0.145862	ALAS1	protein_coding	5'-aminolevulinate synthase 1	ALAS1	31.3996	31.3944	33.5151	33.3966	35.9828	35.9739	40.543	40.5096	31.9667	30.8324	36.3318
ENSG00000023445	BIRC3	1.06243	1.9032	1.66851	1.79136	1.57046	-1.14066	-1.10138	-1.81494	-1.68835	-1.64788	-1.53293	1.07498	-1.01817	0.981206	1.02403	0.968146	-1.00593	0.991909	1.04263	0.934543	1.01216	0.980482	-1.0301	0.801035	BIRC3	-0.745133	0.745257	-0.657759	0.605939	0.183295	-0.114668	-0.00657572	-0.0103553	BIRC3	protein_coding	baculoviral IAP repeat containing 3	BIRC3	0.221222	0.194671	0.20983	0.191197	0.200411	0.199348	0.193523	0.193523	0.116138	0.326307	0.123389
ENSG00000023516	AKAP11	1.03503	1.39542	1.24064	1.34819	1.19865	-1.12476	-1.06932	1.10685	1.19647	1.18358	1.27941	1.08097	-1.01643	0.758436	1.24279	0.121562	1.21835	0.0670146	1.26321	0.0790896	1.23837	0.0171026	-1.02006	0.816359	AKAP11	-0.210203	-0.0772938	-0.160538	-0.173989	0.270491	0.0691683	0.100876	0.181489	AKAP11	protein_coding	A-kinase anchoring protein 11	AKAP11	4.89003	4.88485	4.80593	4.80587	6.0856	6.07082	5.95378	5.95146	4.66494	5.11512	4.82833
ENSG00000023572	GLRX2	-1.14011	1.48921	-1.05003	1.69787	1.08579	-1.56372	-1.27759	1.41461	-1.32491	1.80729	-1.03704	-1.87423	-1.2069	0.0435229	1.45143	0.00759742	-1.17949	0.208433	1.75173	0.00209198	1.02324	0.818156	-1.71195	0.0238048	GLRX2	-0.0532239	0.0392179	-0.2424	-0.314208	0.521328	0.539619	-0.123652	-0.366681	GLRX2	protein_coding	glutaredoxin 2	GLRX2	20.3063	20.2959	16.8219	16.8166	29.4587	29.4582	17.2685	17.2074	19.656	20.9567	17.2404
ENSG00000023608	SNAPC1	-1.04436	1.07947	1.08896	1.12735	1.13727	1.0088	-1.04675	-1.28797	1.00164	-1.23045	1.04846	1.29008	-1.04555	0.711174	-1.09232	0.529362	1.04439	0.646356	-1.04473	0.742977	1.09196	0.387014	1.1408	0.303904	SNAPC1	-0.0750823	0.139582	-0.1377	0.0736688	0.0352373	-0.225519	0.0478724	0.141941	SNAPC1	protein_coding	small nuclear RNA activating complex polypeptide 1	SNAPC1	4.59709	4.5844	4.39644	4.38467	4.2141	4.19695	4.79043	4.78789	4.25571	4.93847	4.07495
ENSG00000023697	DERA	1.09259	1.3996	1.08373	1.281	-1.00818	-1.29147	1.20661	1.05116	-1.49391	-1.14789	-1.80257	-1.57034	1.14819	0.21547	1.21293	0.253519	-1.17409	0.53887	1.05639	0.733207	-1.34808	0.32231	-1.42409	0.289658	DERA	-0.0959567	-0.0272001	0.031796	0.243765	0.389062	0.0447797	0.0200477	-0.606293	DERA	protein_coding	deoxyribose-phosphate aldolase	DERA	15.5259	15.5215	17.8697	17.8216	18.9607	18.8265	13.5327	13.22	15.156	15.8958	16.5593
ENSG00000023734	STRAP	1.1579	1.22603	1.15565	1.05883	-1.00195	-1.0609	1.0723	1.02325	-1.12778	-1.04793	-1.20931	-1.154	1.11428	0.365756	1.12006	0.303919	1.01228	0.910792	1.00519	0.918282	-1.10076	0.286465	-1.10647	0.184706	STRAP	-0.203052	0.0344037	0.00846259	0.135108	0.0909387	0.0675647	0.00565454	-0.13908	STRAP	protein_coding	serine/threonine kinase receptor associated protein	STRAP	31.3065	31.2008	34.7999	34.7664	34.9479	34.9468	31.6238	31.584	28.7359	33.8771	33.2734
ENSG00000023839	ABCC2	1.47534	-2.00799	-2.00779	-2.96246	-2.96218	1.0001	-1.67667	-2.66832	-1.45932	-1.59145	1.14894	1.82848	-1.06605	0.88886	-2.31473	0.0150568	-1.71173	0.132116	-2.17131	0.199972	-1.60567	0.405873	1.35228	0.319565	ABCC2	0.444959	0.594325	1.00601	-0.151271	-0.56079	-0.821609	-0.560651	0.0490315	ABCC2	protein_coding	ATP binding cassette subfamily C member 2	ABCC2	0.349981	0.349513	0.354584	0.327858	0.151613	0.150995	0.208762	0.204187	0.33188	0.368082	0.489636
ENSG00000023892	DEF6	-1.0242	-1.15387	-1.23057	-1.12661	-1.2015	-1.06647	-1.18015	1.08001	-1.07777	1.27458	1.09499	-1.16401	-1.09941	0.619254	-1.03363	0.726767	-1.15164	0.198428	1.06364	0.719564	-1.04751	0.77945	-1.11417	0.0990357	DEF6	0.203884	-0.0098122	0.169393	-0.248787	-0.00260066	0.101235	-0.0954462	-0.117865	DEF6	protein_coding	DEF6 guanine nucleotide exchange factor	DEF6	93.0028	92.7484	85.2493	84.3618	89.7889	89.7308	80.5383	80.5358	99.8782	86.1275	97.5187
ENSG00000023902	PLEKHO1	-2.16851	-1.74406	-2.60903	1.24337	-1.20314	-1.49595	-1.26402	-1.65217	-1.22413	-1.30708	1.03258	1.34967	-1.65561	0.119354	-1.69749	0.110139	-1.78712	0.167918	-1.0253	0.897641	-1.07943	0.796427	-1.0528	0.861407	PLEKHO1	0.796345	0.367857	-0.320362	0.0298426	-0.00610341	-0.356508	-0.587167	0.0760961	PLEKHO1	protein_coding	pleckstrin homology domain containing O1	PLEKHO1	8.00994	7.92242	4.82049	4.78521	4.70158	4.66713	4.5507	4.43307	9.19077	6.82911	4.23828
ENSG00000023909	GCLM	1.18681	1.11556	1.15076	-1.06387	-1.03132	1.03155	1.20355	-1.04121	-1.03645	-1.25315	-1.24742	1.0046	1.19515	0.164574	1.03509	0.615262	1.0537	0.50084	-1.15464	0.157961	-1.13424	0.215071	1.01799	0.68939	GCLM	-0.174996	-0.0162061	0.0720872	0.251086	-0.0172296	-0.0744733	0.0275905	-0.0678591	GCLM	protein_coding	glutamate-cysteine ligase modifier subunit	GCLM	29.9408	29.8955	35.7983	35.7295	30.9505	30.9444	31.5181	31.5009	28.2947	31.5868	33.5803
ENSG00000024048	UBR2	-1.07058	1.0229	-1.02953	1.0951	1.03987	-1.0531	-1.20252	-1.16261	-1.12979	1.03433	1.06438	1.02905	-1.13463	0.09324	-1.06611	0.415825	-1.07849	0.16938	1.06428	0.400508	1.05205	0.212259	-1.01162	0.852889	UBR2	0.0478254	0.143972	-0.0505643	-0.122092	0.0804924	-0.0733947	0.00584491	-0.0320837	UBR2	protein_coding	ubiquitin protein ligase E3 component n-recognin 2	UBR2	11.279	11.2727	9.93819	9.93513	10.5888	10.5738	10.4532	10.4523	10.9033	11.6547	10.1845
ENSG00000024422	EHD2	1.04056	-1.95801	1.46923	-2.03742	1.41196	2.87677	1.19283	-1.83711	1.45668	-2.19135	1.2212	2.67608	1.11409	0.394768	-1.8966	0.0313513	1.46294	0.112218	-2.11298	0.00875423	1.31312	0.121221	2.77461	0.0134727	EHD2	0.193821	-0.0844843	0.251175	0.1699	-0.775571	-0.961919	0.748877	0.458201	EHD2	protein_coding	EH domain containing 2	EHD2	3.55165	3.53519	3.94009	3.93853	1.86786	1.86397	5.19804	5.17177	3.89316	3.21014	4.05105
ENSG00000024526	DEPDC1	1.00568	1.34194	1.25267	1.33436	1.24559	-1.07127	-1.07183	-1.23337	-1.01828	-1.15071	1.0526	1.21124	-1.03237	0.928844	1.04308	0.877405	1.10914	0.737487	1.07685	0.751421	1.14503	0.624251	1.06332	0.659825	DEPDC1	-0.389104	0.306935	-0.38093	0.206852	0.0352174	0.00432677	-0.0641032	0.280806	DEPDC1	protein_coding	DEP domain containing 1	DEPDC1	10.8939	10.5844	10.4661	10.2526	11.0411	11.0405	11.8235	11.7396	8.31579	13.472	8.36304
ENSG00000024862	CCDC28A	-1.00232	-1.08366	1.08005	-1.08115	1.08256	1.17042	1.04709	-1.22451	-1.06281	-1.28217	-1.11286	1.15214	1.02209	0.885462	-1.15194	0.236094	1.00808	0.931515	-1.17738	0.269927	-1.0139	0.909048	1.16124	0.0257979	CCDC28A	-0.0779122	0.158376	-0.0812577	0.224763	-0.193831	-0.133825	0.0331919	0.070495	CCDC28A	protein_coding	coiled-coil domain containing 28A	CCDC28A	14.7157	14.6665	15.0748	14.9905	12.7348	12.732	14.7863	14.785	13.5133	15.9181	13.482
ENSG00000025039	RRAGD	1.63513	1.46827	3.17306	-1.11364	1.94056	2.16109	1.28894	1.27927	2.59774	-1.00756	2.0154	2.03064	1.45175	0.0508418	1.37052	0.0544152	2.87102	0.00569372	-1.05927	0.314642	1.97763	0.00507567	2.09485	0.00112615	RRAGD	-0.738639	-0.5184	-0.0292355	-0.152214	-0.184521	-0.163081	0.927236	0.858855	RRAGD	protein_coding	Ras related GTP binding D	RRAGD	8.59773	8.57274	12.4568	12.4455	11.7494	11.7491	24.6195	24.6125	7.94274	9.25271	12.9874
ENSG00000025156	HSF2	-1.07481	-1.17238	1.02986	-1.09078	1.10691	1.20739	-1.00177	-1.20328	-1.18661	-1.20115	-1.18451	1.01405	-1.03765	0.707825	-1.18773	0.0714745	-1.07341	0.43027	-1.14464	0.234311	-1.03446	0.758829	1.10651	0.264351	HSF2	0.0428212	0.15904	-0.0612604	0.156484	-0.186622	-0.107931	0.0852748	-0.0878063	HSF2	protein_coding	heat shock transcription factor 2	HSF2	22.3156	22.2975	21.5496	21.4884	18.7801	18.7732	20.81	20.7726	21.4172	23.2139	19.9265
ENSG00000025293	PHF20	-1.35604	1.1746	-1.10713	1.5928	1.22482	-1.30044	-1.20664	1.0599	-1.11488	1.27892	1.0823	-1.18167	-1.27916	0.132856	1.11578	0.105642	-1.111	0.156542	1.42726	0.0644503	1.15136	0.289897	-1.23963	0.0263933	PHF20	0.0364426	0.138062	-0.40296	-0.13293	0.268608	0.221994	-0.110387	-0.0188294	PHF20	protein_coding	PHD finger protein 20	PHF20	20.5687	20.556	16.1403	16.0699	22.9388	22.9359	18.5115	18.5022	19.8446	21.2928	14.6342
ENSG00000025423	HSD17B6	1.93537	1.75456	1.40427	-1.10305	-1.3782	-1.24944	2.14325	2.26626	1.75025	1.05739	-1.22454	-1.29482	2.03666	0.0917821	1.99406	0.0724318	1.56775	0.156785	-1.02136	0.900029	-1.2991	0.236988	-1.27193	0.132406	HSD17B6	-0.397301	-0.938002	0.555306	0.161801	0.413805	0.24231	0.0925191	-0.130438	HSD17B6	protein_coding	hydroxysteroid 17-beta dehydrogenase 6	HSD17B6	1.07684	1.0582	2.17528	2.1552	2.11385	2.11012	1.66395	1.65899	1.2763	0.877376	2.47011
ENSG00000025434	NR1H3	-1.0996	-1.28355	1.01001	-1.16729	1.1106	1.2964	1.33298	1.0288	1.11931	-1.29567	-1.1909	1.08798	1.10102	0.551066	-1.11697	0.392759	1.06325	0.593553	-1.2298	0.208329	-1.03552	0.778208	1.18762	0.110496	NR1H3	0.11242	-0.146286	-0.0245568	0.268366	-0.247721	-0.105329	0.126788	0.0163182	NR1H3	protein_coding	nuclear receptor subfamily 1 group H member 3	NR1H3	19.5071	19.429	21.502	21.3917	17.4155	17.3944	20.6731	20.658	21.2515	17.7628	19.3266
ENSG00000025708	TYMP	1.16638	-1.27476	-1.09461	-1.48685	-1.27673	1.16458	-1.12719	1.0601	1.17013	1.19493	1.31897	1.1038	1.01723	0.94715	-1.09658	0.477969	1.03392	0.747394	-1.11548	0.677237	1.01641	0.947634	1.13378	0.28202	TYMP	0.127284	-0.0971646	0.349317	-0.269901	-0.222943	-0.0129708	-0.00313205	0.12951	TYMP	protein_coding	thymidine phosphorylase	TYMP	25.3023	25.2259	26.2538	25.6606	23.065	23.0041	26.1092	26.0816	27.2665	23.338	31.803
ENSG00000025770	NCAPH2	1.05472	1.01262	1.01111	-1.04158	-1.04313	-1.00149	1.07315	1.15056	1.01584	1.07213	-1.05642	-1.13262	1.0639	0.300136	1.07939	0.234868	1.01347	0.809575	1.01456	0.746742	-1.04976	0.374808	-1.06504	0.285693	NCAPH2	-0.0033028	-0.106134	0.0735627	-0.00428333	0.0147834	0.0962002	0.012638	-0.0834645	NCAPH2	protein_coding	non-SMC condensin II complex subunit H2	NCAPH2	50.311	50.2791	53.5112	53.4918	54.2921	54.2705	50.9847	50.9564	52.1033	48.5188	54.9546
ENSG00000025772	TOMM34	-1.0167	-1.19536	-1.2662	-1.17572	-1.2454	-1.05927	-1.20038	-1.23913	-1.3574	-1.03228	-1.1308	-1.09545	-1.10473	0.409434	-1.21705	0.0267926	-1.31101	0.0309459	-1.10167	0.435678	-1.18672	0.249087	-1.0772	0.316172	TOMM34	0.222331	0.186548	0.19843	-0.0769464	-0.0351132	-0.122776	-0.11818	-0.254294	TOMM34	protein_coding	translocase of outer mitochondrial membrane 34	TOMM34	31.5379	31.5355	28.6759	28.5458	25.9234	25.9115	24.0812	24.0544	31.929	31.1468	31.4044
ENSG00000025796	SEC63	-1.19919	-1.16772	-1.08981	1.02695	1.10036	1.07149	-1.03709	-1.14132	-1.09079	-1.1005	-1.05178	1.04632	-1.1152	0.454257	-1.15444	0.153665	-1.0903	0.256578	-1.03519	0.804413	1.02283	0.866185	1.05883	0.463854	SEC63	0.065879	0.178733	-0.196183	0.126198	-0.157821	-0.0119648	-0.0582024	0.0533612	SEC63	protein_coding	SEC63 homolog, protein translocation regulator	SEC63	67.9162	67.8643	61.2343	60.8541	58.8603	58.7852	62.2901	62.2436	65.2612	70.5712	54.421
ENSG00000025800	KPNA6	-1.03461	1.15241	1.06478	1.19229	1.10163	-1.0823	-1.14315	-1.00053	1.00564	1.14254	1.14959	1.00618	-1.08752	0.191657	1.07321	0.302309	1.03479	0.525363	1.16715	0.0345889	1.12535	0.0174352	-1.03714	0.370826	KPNA6	-0.0689997	0.0538885	-0.118086	-0.139121	0.135648	0.0531186	0.0215504	0.0620012	KPNA6	protein_coding	karyopherin subunit alpha 6	KPNA6	15.4614	15.4474	14.2045	14.2042	16.5851	16.5784	15.9863	15.9847	14.8033	16.1195	14.3081
ENSG00000026025	VIM	1.24194	1.07958	1.04457	-1.15039	-1.18895	-1.03352	1.5843	1.20268	-1.01374	-1.31731	-1.60608	-1.21921	1.40271	0.139369	1.13947	0.223684	1.01509	0.552092	-1.23103	0.318971	-1.38186	0.148298	-1.12253	0.255531	VIM	-0.201409	-0.147683	0.111182	0.516167	-0.090944	0.118567	-0.138505	-0.167375	VIM	protein_coding	vimentin	VIM	68.4898	68.478	97.0027	96.055	78.2341	78.0283	69.5147	69.5112	67.2147	69.765	83.4764
ENSG00000026036	RTEL1-TNFRSF6B	1.03138	-1.26907	-1.38111	-1.30889	-1.42445	-1.08829	-1.31722	1.10041	-1.08063	1.44949	1.21894	-1.18914	-1.13011	0.664727	-1.0739	0.608249	-1.22167	0.155026	1.05234	0.855663	-1.08102	0.771667	-1.13759	0.328548	RTEL1-TNFRSF6B	0.253457	0.0306286	0.298033	-0.366868	-0.0903117	0.168673	-0.212369	-0.0812431	RTEL1-TNFRSF6B	protein_coding	RTEL1-TNFRSF6B readthrough (NMD candidate)	RTEL1-TNFRSF6B	3.3821	3.37204	3.06339	2.98382	3.15265	3.13999	2.76305	2.7602	3.64277	3.12143	3.75708
ENSG00000026103	FAS	1.4371	1.82966	1.40481	1.27316	-1.02298	-1.30242	1.84219	1.03705	1.48069	-1.77638	-1.24414	1.42779	1.62709	0.0434559	1.37748	0.507335	1.44225	0.103563	-1.1812	0.709019	-1.12815	0.268017	1.04702	0.917824	FAS	-0.274981	-0.571343	0.248178	0.310079	0.596597	-0.518858	0.215399	-0.00507155	FAS	protein_coding	Fas cell surface death receptor	FAS	0.882623	0.877988	1.42889	1.42856	1.30091	1.20941	1.26998	1.26628	0.972961	0.792285	1.39824
ENSG00000026297	RNASET2	-1.0857	-1.1305	-1.23658	-1.04126	-1.13897	-1.09384	-1.20735	-1.0805	-1.29748	1.1174	-1.07465	-1.20082	-1.14491	0.175084	-1.10521	0.0246189	-1.26666	0.0240053	1.03592	0.644088	-1.10634	0.303776	-1.14608	0.0670678	RNASET2	0.18668	0.153619	0.068055	-0.11823	0.00972503	0.0419211	-0.119674	-0.222095	RNASET2	protein_coding	ribonuclease T2	RNASET2	318.704	318.683	278.927	278.347	288.363	288.345	251.75	251.592	322.355	315.052	296.91
ENSG00000026508	CD44	-1.2786	1.15973	1.04232	1.48283	1.33271	-1.11265	-1.18526	1.63412	1.14609	1.93686	1.35841	-1.42582	-1.23104	0.317849	1.37664	0.142546	1.09297	0.618344	1.69471	0.0343539	1.3455	0.135287	-1.25954	0.12853	CD44	0.113341	-0.258107	-0.241224	-0.503308	0.327133	0.450411	0.173138	-0.0613843	CD44	protein_coding	CD44 molecule (Indian blood group)	CD44	45.4211	45.0474	36.7439	36.5928	62.0707	62.0141	49.3984	49.2356	51.2363	39.606	40.0722
ENSG00000026559	KCNG1	-1.07207	-1.43677	-1.17461	-1.34018	-1.09565	1.22319	1.10801	1.14784	1.10075	1.03595	-1.00659	-1.04278	1.01662	0.915423	-1.1188	0.590843	-1.03301	0.826191	-1.1374	0.420022	-1.05018	0.381996	1.08305	0.574731	KCNG1	0.233933	-0.141424	0.133529	0.00654563	-0.288897	0.0575031	0.00174748	-0.00293619	KCNG1	protein_coding	potassium voltage-gated channel modifier subfamily G member 1	KCNG1	5.19198	5.14836	5.23901	5.23394	4.63488	4.60168	4.98387	4.98386	5.86362	4.52035	5.46942
ENSG00000026652	AGPAT4	-2.12237	-1.75106	-2.38122	1.21205	-1.12196	-1.35988	-1.06719	-1.35173	-1.12305	-1.26663	-1.05235	1.20362	-1.50498	0.236144	-1.53849	0.111391	-1.63531	0.209807	-1.02227	0.918477	-1.0866	0.801721	-1.06293	0.80931	AGPAT4	0.703996	0.256416	-0.381677	0.162599	-0.104229	-0.178391	-0.547704	0.0889907	AGPAT4	protein_coding	1-acylglycerol-3-phosphate O-acyltransferase 4	AGPAT4	1.97707	1.95352	1.32119	1.29803	1.27018	1.26976	1.22379	1.19459	2.28131	1.67282	1.07489
ENSG00000026751	SLAMF7	1	1	1.72125	1	1.72125	1.72125	1.49409	1	1.58554	-1.49409	1.06121	1.58554	1.22233	0.42265	1		1.652	0.0066249	-1.22233	0.42265	1.35152	0.279347	1.652	0.0066249	SLAMF7	-0.253462	-0.253462	-0.253462	0.325805	-0.253462	-0.253462	0.529994	0.411512	SLAMF7	protein_coding	SLAM family member 7	SLAMF7	0.0508699	0.1	0.104038	0.122233	0.057894	0.1	0.16534	0.1652	0.083045	0.0186948	0.0586671
ENSG00000026950	BTN3A1	-1.80717	-1.35902	-1.66214	1.32976	1.08725	-1.22304	-1.50797	-1.78571	-2.37814	-1.18418	-1.57705	-1.33176	-1.6508	0.0717157	-1.55783	0.0493272	-1.98817	0.0400623	1.05969	0.7566	-1.20436	0.432234	-1.27625	0.273678	BTN3A1	0.524512	0.652559	-0.329222	0.0599547	0.0819433	-0.183939	-0.208534	-0.597274	BTN3A1	protein_coding	butyrophilin subfamily 3 member A1	BTN3A1	3.54352	3.54003	2.16397	2.14443	2.28207	2.27242	1.79673	1.78055	3.38637	3.70067	1.87385
ENSG00000027001	MIPEP	1.44801	1.32497	1.63728	-1.09286	1.13071	1.23571	1.13065	1.11008	-1.16365	-1.01853	-1.31568	-1.29174	1.27953	0.31732	1.21277	0.436039	1.18618	0.533951	-1.05504	0.661187	-1.0787	0.671402	-1.02242	0.908001	MIPEP	-0.477394	0.0372718	0.0566765	0.214426	-0.0714372	0.187935	0.233905	-0.181383	MIPEP	protein_coding	mitochondrial intermediate peptidase	MIPEP	2.92821	2.88224	3.69342	3.68791	3.50964	3.49551	3.45433	3.41886	2.41138	3.44505	3.4917
ENSG00000027075	PRKCH	1.22736	2.1385	2.11815	1.74236	1.72578	-1.00961	1.43212	4.10378	1.46606	2.86553	1.0237	-2.7992	1.3258	0.345874	2.96242	0.04392	1.7622	0.317394	2.23445	0.0447364	1.32916	0.550081	-1.6811	0.325649	PRKCH	-0.41355	-0.981955	-0.117989	-0.4638	0.683051	1.055	0.669257	-0.430014	PRKCH	protein_coding	protein kinase C eta	PRKCH	2.85532	2.80079	3.73998	3.71328	8.36617	8.29714	5.29809	4.93555	3.41063	2.3	4.18608
ENSG00000027644	INSRR	1	1	1	1	1	1	1	1	1	1	1	1	1		1		1		1		1		1		INSRR	0	0	0	0	0	0	0	0	INSRR	protein_coding	insulin receptor related receptor	INSRR	0.00455338	0.1	0.0043212	0.1	0.0170769	0.1	0.0136034	0.1	0.00910676	0	0.0086424
ENSG00000027697	IFNGR1	1.03662	1.14734	1.01143	1.1068	-1.02491	-1.13438	-1.22425	-1.15026	-1.13191	1.06432	1.08158	1.01621	-1.08674	0.427762	-1.00127	0.990946	-1.05789	0.437776	1.08535	0.505191	1.02727	0.707806	-1.05654	0.569972	IFNGR1	-0.0324535	0.133968	0.0194359	-0.15793	0.165835	-0.0679965	-0.0160628	-0.0447959	IFNGR1	protein_coding	interferon gamma receptor 1	IFNGR1	31.8269	31.774	29.2932	29.2379	31.8378	31.7335	30.0368	30.0353	29.9932	33.6605	31.0916
ENSG00000027847	B4GALT7	-1.01039	-1.14401	1.00986	-1.13225	1.02034	1.15528	-1.0968	1.02018	-1.04833	1.11893	1.04624	-1.06948	-1.05271	0.736807	-1.05895	0.507654	-1.01887	0.892916	-1.00593	0.962863	1.03321	0.848133	1.03934	0.736875	B4GALT7	0.148879	-0.0570231	0.133974	-0.190325	-0.0452191	-0.0281995	0.163028	-0.125115	B4GALT7	protein_coding	beta-1,4-galactosyltransferase 7	B4GALT7	18.7543	18.7067	17.8824	17.7701	17.6656	17.6653	18.4519	18.3602	20.0904	17.4183	19.8839
ENSG00000027869	SH2D2A	-1.34507	-2.10889	1.01199	-1.56787	1.36119	2.13418	1.219	1.10145	2.41958	-1.10672	1.9849	2.19672	-1.05044	0.923906	-1.38371	0.521457	1.5648	0.399516	-1.31727	0.254364	1.64372	0.104585	2.16522	0.000350693	SH2D2A	0.581295	-0.634518	0.153616	-0.348822	-0.495191	-0.495111	0.598488	0.640242	SH2D2A	protein_coding	SH2 domain containing 2A	SH2D2A	1.28509	1.17888	1.13933	1.12227	0.851968	0.851968	1.84489	1.8447	1.79666	0.773517	1.33574
ENSG00000028116	VRK2	-1.04826	-1.01597	1.02423	1.03179	1.07366	1.04058	-1.06576	-1.1903	-1.05178	-1.11685	1.0133	1.13171	-1.05698	0.662669	-1.09968	0.363305	-1.01336	0.899122	-1.04041	0.642217	1.04304	0.670436	1.08519	0.205554	VRK2	-0.058316	0.176406	-0.126317	0.0845188	-0.0811689	-0.0749203	-0.0237808	0.103578	VRK2	protein_coding	VRK serine/threonine kinase 2	VRK2	19.4876	19.4233	18.4254	18.3763	17.6626	17.6626	19.1859	19.1672	17.9058	21.0694	17.0814
ENSG00000028137	TNFRSF1B	-1.14269	-1.36184	1.04304	-1.19179	1.19186	1.42045	1.14226	-1.1712	1.12271	-1.33781	-1.01742	1.31491	-1.00019	0.998622	-1.26293	0.0603964	1.08214	0.324452	-1.26269	0.0959196	1.08234	0.419986	1.36666	0.00758036	TNFRSF1B	0.138529	-0.0269528	-0.0538991	0.164941	-0.307027	-0.254938	0.199319	0.140028	TNFRSF1B	protein_coding	TNF receptor superfamily member 1B	TNFRSF1B	15.839	15.813	15.8555	15.8101	12.5229	12.5209	17.1154	17.1118	16.7464	14.9316	14.6553
ENSG00000028203	VEZT	1.03673	-1.0451	1.05774	-1.08349	1.02026	1.10544	-1.15154	-1.46021	-1.03433	-1.26805	1.11331	1.41174	-1.05392	0.730316	-1.23534	0.253405	1.01125	0.947716	-1.17215	0.103895	1.06577	0.554426	1.24924	0.135174	VEZT	-0.0919764	0.274242	-0.0399339	0.0706812	-0.155623	-0.271935	-0.0109964	0.225542	VEZT	protein_coding	vezatin, adherens junctions transmembrane protein	VEZT	9.20999	9.1363	8.67528	8.66891	7.40177	7.39576	9.27015	9.23909	8.04728	10.3727	8.34287
ENSG00000028277	POU2F2	-1.78262	-1.46924	-1.29107	1.2133	1.38073	1.138	-1.09862	1.36305	-1.19247	1.49748	-1.08542	-1.6254	-1.39944	0.195144	-1.03822	0.893773	-1.24079	0.359417	1.34792	0.308893	1.12786	0.489636	-1.19511	0.514423	POU2F2	0.425555	-0.000443716	-0.408448	-0.13614	-0.129514	0.446398	0.0569872	-0.254395	POU2F2	protein_coding	POU class 2 homeobox 2	POU2F2	4.53627	4.48728	3.22077	3.20648	4.40846	4.32208	3.63754	3.61647	5.20118	3.87136	2.91771
ENSG00000028310	BRD9	-1.21198	-1.04056	-1.10339	1.16474	1.09842	-1.06038	-1.07471	1.05936	-1.1119	1.13851	-1.0346	-1.17791	-1.14129	0.0900893	1.009	0.827505	-1.10764	0.168249	1.15155	0.0491735	1.03038	0.578814	-1.1176	0.106969	BRD9	0.127675	0.0349381	-0.149695	-0.0690152	0.0703195	0.118134	-0.014265	-0.118091	BRD9	protein_coding	bromodomain containing 9	BRD9	39.0969	39.0768	34.2526	34.2392	39.4337	39.4283	35.3023	35.2794	40.3531	37.8408	33.2951
ENSG00000028528	SNX1	-1.12562	-1.04676	-1.04392	1.07534	1.07826	1.00271	1.01267	1.04008	1.02606	1.02707	1.01322	-1.01367	-1.05429	0.418283	-1.00321	0.955196	-1.00867	0.88404	1.05093	0.102186	1.04523	0.181951	-1.00545	0.782426	SNX1	0.0953383	-0.0486653	-0.0753787	-0.0305031	0.0294098	0.0080294	0.0333212	-0.0115516	SNX1	protein_coding	sorting nexin 1	SNX1	54.3913	54.3236	51.5323	51.5261	54.1516	54.1501	53.8633	53.8568	57.1036	51.679	50.7309
ENSG00000028839	TBPL1	-1.40901	-1.00947	-1.11704	1.39579	1.26139	-1.10655	-1.15216	-1.18328	-1.00898	-1.02701	1.14191	1.17275	-1.27413	0.191006	-1.09293	0.285671	-1.06163	0.51375	1.1658	0.374659	1.20016	0.328867	1.02948	0.783791	TBPL1	0.109397	0.172604	-0.385289	-0.0317421	0.0957958	-0.0701935	-0.0502775	0.159706	TBPL1	protein_coding	TATA-box binding protein like 1	TBPL1	13.3365	13.3333	10.5433	10.4646	12.2198	12.1996	12.5925	12.5592	13.0444	13.6286	9.25782
ENSG00000029153	ARNTL2	-1.20094	1.21053	1.18409	1.45377	1.42202	-1.02233	1.02203	-1.08098	-1.25338	-1.10479	-1.28099	-1.15949	-1.084	0.659038	1.05823	0.625571	-1.02884	0.87319	1.14712	0.51144	1.05361	0.828421	-1.08875	0.672314	ARNTL2	-0.0495497	0.0874203	-0.313712	0.118851	0.226088	-0.0249221	0.194233	-0.238409	ARNTL2	protein_coding	basic helix-loop-helix ARNT like 2	ARNTL2	6.80105	6.7934	6.33753	6.26697	7.21617	7.18895	6.67732	6.60295	6.47845	7.12366	5.39449
ENSG00000029363	BCLAF1	1.0654	1.00786	1.03792	-1.05709	-1.02648	1.02983	-1.10854	-1.09398	-1.10014	1.01331	1.00763	-1.00563	-1.02004	0.868305	-1.04185	0.627472	-1.02954	0.775002	-1.02138	0.880871	-1.00931	0.95159	1.01196	0.924508	BCLAF1	0.0619352	0.00295403	0.153328	-0.145705	0.0732249	-0.126631	0.115624	-0.134732	BCLAF1	protein_coding	BCL2 associated transcription factor 1	BCLAF1	108.398	108.376	106.817	106.246	104.272	104.023	105.663	105.266	110.614	106.183	117.848
ENSG00000029364	SLC39A9	1.00316	1.07431	1.0504	1.07093	1.0471	-1.02276	-1.0357	-1.02589	1.06225	1.00957	1.10018	1.08975	-1.01609	0.523098	1.02333	0.691423	1.05631	0.00611081	1.0398	0.547312	1.07331	0.0787413	1.03223	0.593424	SLC39A9	-0.0199781	-0.0246597	-0.0154266	-0.0752724	0.0834385	-0.0615319	0.0509667	0.0624635	SLC39A9	protein_coding	solute carrier family 39 member 9	SLC39A9	29.9844	29.9844	29.5159	29.5096	30.7227	30.684	31.6731	31.6728	30.0331	29.9358	30.128
ENSG00000029534	ANK1	1.8355	1.80649	2.02676	-1.01606	1.1042	1.12194	1.38649	1.20261	-1.22726	-1.1529	-1.70159	-1.47592	1.59528	0.120427	1.47394	0.160367	1.28509	0.527305	-1.08232	0.220277	-1.24137	0.524149	-1.14696	0.674716	ANK1	-0.651581	-0.146095	0.224592	0.325344	0.201605	0.120075	0.367597	-0.441536	ANK1	protein_coding	ankyrin 1	ANK1	3.09637	3.04945	4.86768	4.86471	4.4965	4.49471	4.07391	3.91881	2.5594	3.63333	4.69778
ENSG00000029559	IBSP	1	1	1	1	1	1	1	1	1	1	1	1	1		1		1		1		1		1		IBSP	0	0	0	0	0	0	0	0	IBSP	protein_coding	integrin binding sialoprotein	IBSP	0	0.1	0	0.1	0	0.1	0	0.1	0	0	0
ENSG00000029639	TFB1M	-1.1995	-1.16381	-1.49102	1.03066	-1.24304	-1.28115	-1.16118	-1.37031	-1.51564	-1.1801	-1.30525	-1.10605	-1.18019	0.024064	-1.26285	0.0868105	-1.50328	0.000437088	-1.07004	0.47312	-1.27376	0.010302	-1.19038	0.140088	TFB1M	0.278662	0.303242	0.0162319	0.0876444	0.0598008	-0.151264	-0.297637	-0.29668	TFB1M	protein_coding	transcription factor B1, mitochondrial	TFB1M	19.7331	19.7324	16.7248	16.7197	15.6671	15.6253	13.1263	13.1262	19.565	19.9012	16.311
ENSG00000029725	RABEP1	-1.27336	-1.07291	-1.1761	1.18683	1.0827	-1.09618	-1.55723	-1.29359	-1.34613	1.20381	1.15682	-1.04062	-1.40816	0.0766499	-1.17809	0.245785	-1.25825	0.162438	1.19529	0.00159002	1.11915	0.0767731	-1.06804	0.191552	RABEP1	0.12022	0.410619	-0.228419	-0.228367	0.018694	0.0392431	-0.113789	-0.0182006	RABEP1	protein_coding	rabaptin, RAB GTPase binding effector protein 1	RABEP1	15.6616	15.5826	11.0659	11.0659	13.2273	13.227	12.3911	12.3844	14.0906	17.2325	11.0657
ENSG00000029993	HMGB3	1.19235	-1.06601	1.18662	-1.27106	-1.00483	1.26495	1.51457	1.00493	1.13646	-1.50714	-1.33271	1.13088	1.34384	0.0884888	-1.02994	0.436687	1.16127	0.130744	-1.38407	0.0679871	-1.15722	0.292984	1.19604	0.0752153	HMGB3	-0.106127	-0.19362	0.147683	0.405288	-0.198348	-0.186524	0.140727	-0.00907847	HMGB3	protein_coding	high mobility group box 3	HMGB3	85.126	85.0869	114.799	114.343	82.614	82.6134	98.9417	98.8085	87.7065	82.5456	104.577
ENSG00000030066	NUP160	-1.01577	1.07479	1.02341	1.09174	1.03955	-1.05021	-1.12596	-1.15832	-1.17541	-1.02874	-1.04392	-1.01476	-1.06944	0.36049	-1.03813	0.676951	-1.07169	0.410185	1.03016	0.631414	-1.0021	0.958739	-1.03233	0.666501	NUP160	-0.019292	0.144662	-0.0418599	-0.0264924	0.0847685	-0.0673744	0.0140971	-0.0885086	NUP160	protein_coding	nucleoporin 160	NUP160	36.2019	36.1435	33.797	33.7965	34.8644	34.8159	33.7469	33.7256	34.147	38.2567	33.617
ENSG00000030110	BAK1	-1.01132	1.03845	-1.03627	1.05021	-1.02467	-1.07612	1.06765	1.21378	1.03203	1.13686	-1.03452	-1.17611	1.02748	0.745886	1.1227	0.230628	-1.00205	0.980673	1.09268	0.102059	-1.02958	0.576566	-1.125	0.0790007	BAK1	0.0459702	-0.147529	0.0297343	-0.053086	0.100407	0.131974	-0.00542488	-0.102046	BAK1	protein_coding	BCL2 antagonist/killer 1	BAK1	34.5976	34.5199	35.483	35.4684	38.7578	38.7555	34.4686	34.4493	36.9143	32.2809	36.5012
ENSG00000030304	MUSK	1	1	1	1	1	1	1	1	1	1	1	1	1		1		1		1		1		1		MUSK	0	0	0	0	0	0	0	0	MUSK	protein_coding	muscle associated receptor tyrosine kinase	MUSK	0.0386079	0.1	0.0063447	0.1	0	0.1	0	0.1	0.0200221	0.0571937	0
ENSG00000030419	IKZF2	1.27008	1.33352	-1.08627	1.04995	-1.37965	-1.44856	-1.43478	-1.43478	-1.43478	1	1	1	-1.06286	0.801383	-1.03727	0.88901	-1.24842	0.25181	1.02467	0.929953	-1.17459	0.42265	-1.20356	0.42265	IKZF2	-0.085509	0.315938	0.259411	-0.204892	0.329728	-0.204892	-0.204892	-0.204892	IKZF2	protein_coding	IKAROS family zinc finger 2	IKZF2	0.126053	0.124842	0.0809414	0.117459	0.113736	0.120356	0.0613202	0.1	0.108627	0.143478	0.137965
ENSG00000030582	GRN	-1.00967	-1.11777	1.22635	-1.10707	1.23821	1.37078	-1.4478	1.1055	1.37402	1.60054	1.98931	1.24289	-1.20905	0.556899	-1.00553	0.953442	1.29809	0.0873713	1.20239	0.553279	1.56945	0.225931	1.30527	0.016569	GRN	0.0910196	-0.138297	0.0771378	-0.672157	-0.0696073	0.00640599	0.385389	0.320109	GRN	protein_coding	granulin precursor	GRN	265.01	264.176	225.908	218.499	262.813	262.722	343.011	342.923	286.028	243.993	283.289
ENSG00000031003	FAM13B	-1.10561	1.18657	1.22475	1.31189	1.35409	1.03217	-1.17559	-1.02931	1.16605	1.14212	1.3708	1.20022	-1.14006	0.244596	1.07368	0.4493	1.19504	0.16668	1.22406	0.0549541	1.36242	0.0358796	1.11303	0.188195	FAM13B	-0.14374	0.0584865	-0.288586	-0.174897	0.103061	0.0168134	0.148743	0.280118	FAM13B	protein_coding	family with sequence similarity 13 member B	FAM13B	19.7737	19.7252	17.3153	17.3019	21.1881	21.1786	23.5968	23.5724	18.3901	21.1573	16.6334
ENSG00000031081	ARHGAP31	-1.22549	-1.75008	-2.05047	-1.42807	-1.67319	-1.17165	-1.86689	-1.17503	1.13703	1.5888	2.12271	1.33604	-1.51256	0.312819	-1.43401	0.126488	-1.34289	0.485725	1.05478	0.882111	1.12635	0.815821	1.06785	0.870359	ARHGAP31	0.510432	0.260767	0.217075	-0.63987	-0.29699	0.0280715	-0.525526	0.446038	ARHGAP31	protein_coding	Rho GTPase activating protein 31	ARHGAP31	1.01074	1.00697	0.695314	0.665736	0.706664	0.702203	0.792763	0.749851	1.09798	0.923502	0.895953
ENSG00000031691	CENPQ	-1.27088	-1.00071	-1.03971	1.26998	1.22234	-1.03897	-1.18464	-1.27393	-1.2694	-1.07537	-1.07154	1.00357	-1.227	0.478256	-1.12908	0.506707	-1.14883	0.469125	1.08673	0.698561	1.06805	0.76238	-1.01749	0.787727	CENPQ	-0.0469996	0.382226	-0.392826	0.137773	-0.0480199	0.0329416	-0.103178	0.0380824	CENPQ	protein_coding	centromere protein Q	CENPQ	14.2727	14.1162	11.6997	11.5046	12.5073	12.5023	12.3022	12.2875	12.165	16.3803	9.57212
ENSG00000031698	SARS	-1.13405	-1.01805	-1.14313	1.11395	-1.00801	-1.12287	-1.06749	-1.00032	-1.16256	1.06715	-1.08906	-1.16219	-1.10027	0.0466277	-1.00914	0.640769	-1.1528	0.0374684	1.0903	0.0336297	-1.04775	0.23837	-1.14236	0.0327307	SARS	0.111207	0.0668593	-0.0702808	-0.0273625	0.0854018	0.0664003	-0.0817842	-0.150441	SARS	protein_coding	seryl-tRNA synthetase 1	SARS	72.4825	72.4739	65.8766	65.8693	71.8187	71.8172	62.8854	62.8676	73.5964	71.3685	64.8968
ENSG00000031823	RANBP3	1.04307	1.07845	1.06501	1.03392	1.02103	-1.01262	-1.08753	1.00159	-1.14827	1.08926	-1.05585	-1.15009	-1.02109	0.717342	1.03931	0.283009	-1.03835	0.706306	1.06123	0.373753	-1.01691	0.879485	-1.07917	0.477528	RANBP3	-0.0150088	0.0293945	0.0458337	-0.0916599	0.0939567	0.0316823	0.0758631	-0.170062	RANBP3	protein_coding	RAN binding protein 3	RANBP3	36.7986	36.7943	36.0754	36.0344	38.2496	38.2407	35.5641	35.4354	36.2324	37.3649	37.7931
ENSG00000032219	ARID4A	-1.26758	1.26358	1.00191	1.60168	1.27	-1.26117	-1.00563	1.33628	1.02921	1.3438	1.035	-1.29836	-1.12903	0.306564	1.29942	0.0157054	1.01547	0.726478	1.46709	0.0438714	1.14649	0.249552	-1.27963	0.00652815	ARID4A	-0.00882989	-0.10363	-0.350907	-0.111728	0.328682	0.314589	-0.00607796	-0.0620985	ARID4A	protein_coding	AT-rich interaction domain 4A	ARID4A	7.8194	7.81518	6.94581	6.92201	10.1553	10.1552	7.93754	7.93604	8.07621	7.56258	6.37136
ENSG00000032389	TSSC1	1.06361	-1.08253	-1.05963	-1.15139	-1.12703	1.02161	1.03364	1.06261	-1.10507	1.02803	-1.14224	-1.17426	1.04852	0.602671	-1.00933	0.875636	-1.08211	0.441136	-1.0583	0.478335	-1.13461	0.302256	-1.07211	0.43472	TSSC1	0.0826724	-0.0532294	0.171643	-0.00549251	-0.0317298	0.0343844	-0.000884764	-0.197364	TSSC1	protein_coding	EARP complex and GARP complex interacting protein 1	TSSC1	32.4029	32.367	34.0014	33.9375	32.0763	32.0679	29.9805	29.9111	33.928	30.8779	36.0862
ENSG00000032444	PNPLA6	1.06524	-1.03906	-1.1774	-1.10684	-1.25421	-1.13314	-1.01894	1.41199	1.19472	1.43873	1.21735	-1.18186	1.02247	0.904027	1.16572	0.375445	1.00733	0.957393	1.14011	0.513174	-1.01503	0.932028	-1.15724	0.365129	PNPLA6	0.0680682	-0.199979	0.159242	-0.227042	0.0127894	0.297754	-0.167531	0.0566973	PNPLA6	protein_coding	patatin like phospholipase domain containing 6	PNPLA6	16.6822	16.6105	17.1361	16.9837	19.4578	19.3632	16.7828	16.7323	18.2275	15.1369	19.4166
ENSG00000032742	IFT88	1.26086	1.19158	1.48827	-1.05814	1.18036	1.24899	1.1387	1.16699	1.11347	1.02484	-1.02265	-1.04806	1.19822	0.150116	1.17922	0.239589	1.2873	0.133039	-1.01611	0.839338	1.07434	0.433796	1.09166	0.454443	IFT88	-0.324577	-0.106965	0.00983102	0.0804204	-0.0716992	0.115825	0.24906	0.0481041	IFT88	protein_coding	intraflagellar transport 88	IFT88	3.9116	3.9005	4.67507	4.67367	4.60927	4.59955	5.03331	5.02113	3.61715	4.20605	4.56072
ENSG00000033011	ALG1	-1.06806	-1.22749	-1.13295	-1.14927	-1.06075	1.08344	-1.01003	-1.007	-1.0797	1.00301	-1.06898	-1.07219	-1.03864	0.78189	-1.11179	0.391157	-1.106	0.49645	-1.07043	0.431851	-1.06486	0.5984	1.00523	0.949894	ALG1	0.22908	-0.0526101	0.134088	-0.0670091	-0.0666253	-0.0626799	0.049	-0.163244	ALG1	protein_coding	ALG1 chitobiosyldiphosphodolichol beta-mannosyltransferase	ALG1	22.7117	22.6039	21.8159	21.763	20.3311	20.3311	20.4928	20.4375	24.922	20.5015	23.3339
ENSG00000033030	ZCCHC8	-1.00152	1.17813	1.08678	1.17992	1.08843	-1.08405	-1.10951	-1.20381	-1.1636	-1.08499	-1.04875	1.03455	-1.05414	0.566027	-1.01084	0.939118	-1.03474	0.728966	1.04283	0.724011	1.01874	0.741211	-1.02365	0.851032	ZCCHC8	-0.0714916	0.141933	-0.0736852	-0.007994	0.165005	-0.125671	0.0485699	-0.0766667	ZCCHC8	protein_coding	zinc finger CCHC-type containing 8	ZCCHC8	13.1473	13.1114	12.4413	12.4381	13.0367	12.9708	12.6831	12.6712	12.1766	14.118	12.1581
ENSG00000033050	ABCF2	-1.0873	-1.12156	-1.05446	-1.03151	1.03115	1.06363	-1.08629	-1.04764	-1.13372	1.0369	-1.04366	-1.08217	-1.0868	0.296366	-1.08397	0.201899	-1.09337	0.422146	1.00261	0.956746	-1.00605	0.952094	-1.00868	0.922826	ABCF2	0.152265	0.0303302	0.0315106	-0.0890819	-0.0132406	-0.0368075	0.0757611	-0.150737	ABCF2	protein_coding	ATP binding cassette subfamily F member 2	ABCF2	45.92	45.879	42.2518	42.2149	42.3265	42.3251	42.0904	41.961	47.8594	43.9806	44.0166
ENSG00000033100	CHPF2	1.15595	-1.09812	1.0888	-1.26937	-1.06167	1.19564	1.20488	1.04674	1.13362	-1.15109	-1.06286	1.083	1.18016	0.147467	-1.02425	0.731677	1.11098	0.281892	-1.20878	0.0427	-1.06227	0.393813	1.13793	0.0877898	CHPF2	-0.00239261	-0.175734	0.206684	0.09316	-0.137432	-0.109835	0.120348	0.00520217	CHPF2	protein_coding	chondroitin polymerizing factor 2	CHPF2	14.6384	14.612	17.2579	17.2445	14.2667	14.266	16.2466	16.2337	15.5167	13.76	17.9365
ENSG00000033122	LRRC7	2.1667	2.63896	1	1.21796	-2.1667	-2.63896	3.27066	1.96882	5.40327	-1.66123	1.65204	2.74442	2.66206	0.0414887	2.27939	0.0301824	2.32449	0.42265	-1.16788	0.601657	-1.14522	0.890239	1.01979	0.98382	LRRC7	-0.954527	-0.954527	0.160973	0.755055	0.445443	0.0228044	-0.954527	1.47931	LRRC7	protein_coding	leucine rich repeat containing 7	LRRC7	0.0745804	0.1	0.271868	0.266206	0.230389	0.227939	0.299738	0.232449	0.0563618	0.092799	0.21667
ENSG00000033170	FUT8	-1.18805	-1.08723	-1.07238	1.09273	1.10786	1.01385	1.27461	1.24205	1.32751	-1.02621	1.0415	1.0688	1.03579	0.84751	1.06883	0.702203	1.11261	0.557834	1.0319	0.634767	1.07417	0.368744	1.04096	0.258878	FUT8	0.142505	-0.292863	-0.106094	0.0571976	0.0218466	0.0198659	0.0416865	0.115855	FUT8	protein_coding	fucosyltransferase 8	FUT8	17.0933	16.9005	17.5334	17.5054	18.0638	18.0638	18.8099	18.8037	19.653	14.5335	16.5422
ENSG00000033178	UBA6	-1.09666	1.12308	-1.14633	1.23164	-1.04529	-1.28742	-1.06881	1.19853	-1.01094	1.281	1.05724	-1.21164	-1.08264	0.476459	1.16019	0.205795	-1.07651	0.409052	1.25608	0.0813679	1.0057	0.931307	-1.24896	0.0294521	UBA6	0.10367	-0.100395	-0.0294477	-0.196398	0.271136	0.160872	-0.093348	-0.11609	UBA6	protein_coding	ubiquitin like modifier activating enzyme 6	UBA6	21.7773	21.723	20.0983	20.0647	25.2213	25.2028	20.1797	20.1791	23.3149	20.2397	21.2599
ENSG00000033327	GAB2	1.05449	-1.13437	1.65254	-1.19618	1.56715	1.87459	1.16099	-1.16221	1.67883	-1.34931	1.44604	1.95115	1.10646	0.214832	-1.1482	0.256976	1.66564	0.0202147	-1.27044	0.0729378	1.50537	0.0138341	1.91249	0.0160814	GAB2	-0.0900394	-0.251284	-0.0134934	-0.0359277	-0.27193	-0.46815	0.634649	0.496176	GAB2	protein_coding	GRB2 associated binding protein 2	GAB2	11.159	11.1415	12.328	12.3277	9.72591	9.70346	18.5791	18.5578	11.7819	10.536	12.4239
ENSG00000033627	ATP6V0A1	1.04399	1.09319	1.42777	1.04713	1.36761	1.30606	-1.15726	-1.17851	1.07306	-1.01836	1.24182	1.26462	-1.05286	0.618696	-1.03829	0.733649	1.23777	0.175924	1.01403	0.756071	1.3032	0.040699	1.28517	0.0644735	ATP6V0A1	-0.17185	0.082237	-0.109748	-0.128481	-0.0433063	-0.154731	0.34191	0.183969	ATP6V0A1	protein_coding	ATPase H+ transporting V0 subunit a1	ATP6V0A1	14.6027	14.5463	13.8163	13.816	14.0203	14.0098	18.0319	18.005	13.3201	15.8853	13.906
ENSG00000033800	PIAS1	-1.07887	-1.17401	-1.01054	-1.08818	1.06763	1.16177	-1.15047	1.14563	1.2202	1.31801	1.4038	1.06509	-1.1141	0.560869	-1.01231	0.920305	1.09885	0.421515	1.10055	0.556497	1.22423	0.249412	1.11238	0.197973	PIAS1	0.143969	-0.125202	0.0344433	-0.327426	-0.0874805	0.0709343	0.12885	0.161912	PIAS1	protein_coding	protein inhibitor of activated STAT 1	PIAS1	33.1457	33.002	29.8555	29.6222	32.6497	32.6006	36.2668	36.2644	36.2289	30.0626	33.5803
ENSG00000033867	SLC4A7	-1.29228	-1.19533	-1.24733	1.0811	1.03603	-1.0435	-1.07438	-1.43183	-1.34858	-1.3327	-1.25521	1.06173	-1.1783	0.372169	-1.30825	0.0520709	-1.29697	0.0284148	-1.11028	0.543707	-1.10071	0.555932	1.0087	0.868406	SLC4A7	0.185729	0.314016	-0.184186	0.210507	-0.0716847	-0.203841	-0.133118	-0.117422	SLC4A7	protein_coding	solute carrier family 4 member 7	SLC4A7	5.83377	5.82801	4.99245	4.9461	4.4595	4.45483	4.49364	4.49357	5.57457	6.09298	4.31376
ENSG00000034053	APBA2	1.12044	-1.11537	1.44457	-1.24971	1.28929	1.61124	1.18783	-1.09792	1.50604	-1.30413	1.26789	1.6535	1.15364	0.216788	-1.10661	0.388822	1.47498	0.0443913	-1.27663	0.0798902	1.27855	0.0600122	1.63223	0.0246627	APBA2	-0.0550349	-0.255338	0.109029	-0.00701417	-0.212562	-0.390107	0.475607	0.33542	APBA2	protein_coding	amyloid beta precursor protein binding family A member 2	APBA2	13.4176	13.3853	15.4543	15.4418	12.1187	12.0957	19.7664	19.7431	14.3475	12.4876	16.0755
ENSG00000034152	MAP2K3	-1.05143	1.01919	-1.13159	1.0716	-1.07624	-1.1533	-1.40302	-1.28645	-1.30923	1.09061	1.07163	-1.01771	-1.21457	0.244746	-1.12349	0.403429	-1.21717	0.0652086	1.08106	0.670182	-1.00215	0.987784	-1.08338	0.561166	MAP2K3	0.142051	0.223932	0.0697017	-0.264601	0.169471	-0.139468	-0.0362986	-0.164788	MAP2K3	protein_coding	mitogen-activated protein kinase kinase 3	MAP2K3	12.3474	12.3424	10.2303	10.162	11.0488	10.9858	10.1503	10.1402	11.9971	12.6977	11.4103
ENSG00000034239	EFCAB1	1	1	1	1	1	1	1	1	1	1	1	1	1		1		1		1		1		1		EFCAB1	0	0	0	0	0	0	0	0	EFCAB1	protein_coding	calaxin	EFCAB1	0	0.1	0	0.1	0	0.1	0	0.1	0	0	0
ENSG00000034510	TMSB10	1.00945	1.09598	-1.11034	1.08572	-1.12084	-1.21692	1.25339	1.34877	1.0287	1.07609	-1.21842	-1.31113	1.12483	0.310594	1.21582	0.151727	-1.03892	0.699692	1.0809	0.130995	-1.16861	0.0349076	-1.26315	0.0125461	TMSB10	0.0219924	-0.220266	0.0355646	0.105568	0.154219	0.211374	-0.129014	-0.179438	TMSB10	protein_coding	thymosin beta 10	TMSB10	654.454	652.154	733.776	733.56	793.059	792.903	627.817	627.721	709.273	599.634	715.977
ENSG00000034533	ASTE1	-1.01928	1.18513	1.26565	1.20797	1.29005	1.06795	1.50206	1.05799	1.5572	-1.41973	1.03671	1.47185	1.21394	0.337035	1.11976	0.552734	1.40388	0.0564171	-1.08411	0.713208	1.15646	0.390704	1.25373	0.246886	ASTE1	-0.116062	-0.350087	-0.143608	0.236854	0.128982	-0.268763	0.22382	0.288863	ASTE1	protein_coding	asteroid homolog 1	ASTE1	4.91168	4.89557	5.99467	5.94293	5.53401	5.48184	6.87452	6.87277	5.30918	4.51418	5.20877
ENSG00000034677	RNF19A	1.24764	1.2974	1.14768	1.03989	-1.08709	-1.13045	1.19275	1.31883	1.23348	1.10571	1.03415	-1.06919	1.21988	0.0828635	1.30807	0.0191609	1.18981	0.0302998	1.07229	0.348265	-1.02528	0.685293	-1.0994	0.0539645	RNF19A	-0.187299	-0.275157	0.131901	-0.0208688	0.188326	0.124098	0.0114234	0.0275774	RNF19A	protein_coding	ring finger protein 19A, RBR E3 ubiquitin protein ligase	RNF19A	26.7642	26.7518	32.6799	32.6341	35.0019	34.9932	31.83	31.8295	27.5789	25.9495	34.4085
ENSG00000034693	PEX3	1.20097	1.06599	1.11827	-1.12662	-1.07395	1.04904	-1.19651	-1.37217	-1.29121	-1.14682	-1.07915	1.0627	1.00186	0.994731	-1.13456	0.661018	-1.07455	0.800094	-1.13667	0.251128	-1.07655	0.474794	1.05585	0.559621	PEX3	-0.278651	0.42024	-0.0144545	0.161413	-0.186456	-0.0362205	-0.117387	0.051516	PEX3	protein_coding	peroxisomal biogenesis factor 3	PEX3	9.36806	9.09981	9.1337	9.11676	8.03144	8.02057	8.48301	8.4685	7.14231	11.5938	8.57768
ENSG00000034713	GABARAPL2	-1.08157	1.0206	-1.00254	1.10385	1.07883	-1.02319	1.04976	-1.0524	-1.17728	-1.10477	-1.23586	-1.11866	-1.01504	0.912766	-1.01546	0.782835	-1.0864	0.287488	-1.00042	0.997367	-1.07031	0.616352	-1.06986	0.19318	GABARAPL2	-0.0275154	0.109131	-0.140648	0.179191	0.00189527	0.0354508	-0.0311794	-0.126326	GABARAPL2	protein_coding	GABA type A receptor associated protein like 2	GABARAPL2	39.3975	39.3534	39.0087	38.7703	38.7568	38.7542	36.2432	36.2235	37.5331	41.2619	34.7023
ENSG00000034971	MYOC	1	1	1	1	1	1	1	1	1	1	1	1	1		1		1		1		1		1		MYOC	0	0	0	0	0	0	0	0	MYOC	protein_coding	myocilin	MYOC	0	0.1	0	0.1	0	0.1	0.0113469	0.1	0	0	0
ENSG00000035115	SH3YL1	1.38131	1.13583	1.56573	-1.21613	1.13351	1.3785	-1.23508	-1.15762	1.18895	1.06691	1.46845	1.37635	1.05754	0.804281	-1.00955	0.934187	1.3644	0.0933566	-1.06764	0.753563	1.29016	0.296934	1.37742	0.0393557	SH3YL1	-0.260041	0.00240592	0.205998	-0.302198	-0.0763	-0.208756	0.386798	0.252093	SH3YL1	protein_coding	SH3 and SYLF domain containing 1	SH3YL1	11.202	11.1558	11.9812	11.7978	11.0619	11.0503	15.2376	15.221	10.1859	12.2181	14.0699
ENSG00000035141	FAM136A	1.04249	-1.02705	1.02304	-1.07068	-1.01902	1.05071	-1.06498	-1.07308	-1.02445	-1.0076	1.03957	1.04747	-1.01073	0.813236	-1.04981	0.340115	-1.00069	0.987371	-1.03866	0.219643	1.01003	0.674241	1.04909	0.131899	FAM136A	-0.0308423	0.0741025	0.0291899	-0.0167271	-0.0693439	-0.0276502	0.00201438	0.0392568	FAM136A	protein_coding	family with sequence similarity 136 member A	FAM136A	40.8994	40.8724	40.4436	40.4384	38.9372	38.9331	40.8476	40.8442	39.4125	42.3863	41.0871
ENSG00000035403	VCL	1.01542	1.27727	1.03527	1.25788	1.01955	-1.23376	1.28253	1.20365	1.11338	-1.06554	-1.15193	-1.08108	1.14118	0.250931	1.23991	0.183809	1.07361	0.384072	1.08651	0.516019	-1.06294	0.426133	-1.1549	0.259842	VCL	-0.064523	-0.237098	-0.0424512	0.121894	0.288541	0.0303134	-0.0145184	-0.0821578	VCL	protein_coding	vinculin	VCL	24.1712	24.128	27.5791	27.5345	30.0364	29.9166	25.9112	25.9041	25.6151	22.7272	26.01
ENSG00000035499	DEPDC1B	-1.21306	-1.00525	-1.17095	1.20673	1.03596	-1.16484	1.01372	-1.13325	-1.13933	-1.1488	-1.15497	-1.00537	-1.09391	0.563114	-1.06733	0.268728	-1.15503	0.0882757	1.0249	0.870306	-1.05588	0.724137	-1.08217	0.268915	DEPDC1B	0.0719378	0.143781	-0.206709	0.163439	0.0643884	-0.0366827	-0.155743	-0.0444111	DEPDC1B	protein_coding	DEP domain containing 1B	DEPDC1B	19.8062	19.8001	18.2494	18.1003	18.5624	18.5511	17.1552	17.1424	19.3132	20.2993	15.9211
ENSG00000035664	DAPK2	1.27287	-9.04409	1.07049	-11.5119	-1.18905	9.6816	1.12892	-9.19954	1.02032	-10.3855	-1.10644	9.38646	1.19873	0.0744589	-9.12148	1.38367e-05	1.0451	0.131383	-10.9342	0.000468487	-1.147	0.126851	9.53289	4.90124e-05	DAPK2	0.704173	0.727884	1.05225	0.902822	-2.4728	-2.47368	0.802443	0.756903	DAPK2	protein_coding	death associated protein kinase 2	DAPK2	3.48835	3.48824	4.18707	4.18146	0.38242	0.38242	3.64602	3.64557	3.45969	3.51702	4.40372
ENSG00000035681	NSMAF	-1.01161	-1.15203	1.05663	-1.13881	1.0689	1.21728	1.18157	-1.01937	1.34765	-1.20446	1.14056	1.37375	1.08075	0.350492	-1.08367	0.274724	1.1933	0.178244	-1.17117	0.0498602	1.10415	0.327513	1.29315	0.0646006	NSMAF	0.014228	-0.139758	-0.00242613	0.100949	-0.189954	-0.167432	0.0937013	0.290692	NSMAF	protein_coding	neutral sphingomyelinase activation associated factor	NSMAF	57.2323	57.1508	61.8051	61.7655	52.7398	52.7381	68.3573	68.1984	60.2837	54.1808	59.5918
ENSG00000035687	ADSS	-1.4088	-1.1953	-1.42646	1.17862	-1.01253	-1.19339	-1.46691	-1.31826	-1.47396	1.11276	-1.0048	-1.11811	-1.43756	0.0435187	-1.25527	0.0757148	-1.45001	0.0438955	1.14522	0.102026	-1.00866	0.907252	-1.15514	0.104263	ADSS	0.253816	0.440029	-0.240656	-0.11275	-0.0035516	0.0413974	-0.25862	-0.119664	ADSS	protein_coding	adenylosuccinate synthase 2	ADSS	37.0654	36.9883	25.7552	25.7299	29.47	29.4664	25.5386	25.509	34.6766	39.4541	24.6142
ENSG00000035720	STAP1	-1.91596	-1.05203	1.04672	1.8212	2.00548	1.10118	-1.37093	1.19117	-1.3952	1.63301	-1.0177	-1.66192	-1.62069	0.067932	1.06408	0.530662	-1.15452	0.602052	1.72454	0.0641106	1.40378	0.325944	-1.2285	0.483791	STAP1	0.263042	0.14411	-0.675026	-0.311045	0.189866	0.396491	0.328923	-0.33636	STAP1	protein_coding	signal transducing adaptor family member 1	STAP1	0.4827	0.48229	0.299953	0.297583	0.51451	0.513194	0.428894	0.417741	0.502585	0.462815	0.262315
ENSG00000035862	TIMP2	1.16566	1.23381	1.23727	1.05846	1.06144	1.00281	1.12666	1.14603	1.29481	1.0172	1.14925	1.12982	1.14599	0.0760184	1.18911	0.0969483	1.26572	0.006363	1.03762	0.63033	1.10447	0.108281	1.06442	0.377131	TIMP2	-0.170092	-0.223124	0.0510556	-0.0510744	0.133022	-0.0264778	0.137073	0.149617	TIMP2	protein_coding	TIMP metallopeptidase inhibitor 2	TIMP2	30.1728	30.1677	34.5936	34.572	35.9275	35.8727	38.1841	38.1837	30.7273	29.6183	35.8176
ENSG00000035928	RFC1	1.12481	1.30986	1.29292	1.16452	1.14946	-1.01311	-1.13603	-1.05267	-1.21968	1.07919	-1.07364	-1.15866	-1.00498	0.980703	1.11549	0.595706	1.02959	0.887635	1.12104	0.166255	1.03471	0.691454	-1.08344	0.283447	RFC1	-0.299616	0.203323	-0.129934	0.0193213	0.0898005	0.129273	0.0710163	-0.0831836	RFC1	protein_coding	replication factor C subunit 1	RFC1	28.2804	27.8562	27.7553	27.7183	31.0763	31.0734	28.7213	28.6803	23.4003	33.1605	26.3209
ENSG00000036054	TBC1D23	1.0493	-1.11324	-1.08263	-1.16812	-1.136	1.02828	-1.31783	-1.23147	-1.36595	1.07013	-1.03651	-1.10921	-1.12068	0.440414	-1.17086	0.312157	-1.21607	0.204029	-1.04478	0.634722	-1.08512	0.298512	-1.03861	0.564273	TBC1D23	0.0177151	0.319368	0.0871361	-0.078797	-0.137054	0.0189917	-0.096822	-0.130538	TBC1D23	protein_coding	TBC1 domain family member 23	TBC1D23	11.979	11.9138	10.6485	10.6309	10.1901	10.1753	9.7977	9.79703	10.7312	13.2268	11.2602
ENSG00000036257	CUL3	1.0349	1.01588	1.14019	-1.01872	1.10173	1.12236	1.0492	-1.0923	-1.04305	-1.14604	-1.09437	1.04722	1.04203	0.74632	-1.03693	0.689194	1.04553	0.616806	-1.08051	0.45848	1.00336	0.971311	1.08414	0.0884318	CUL3	-0.126	0.090347	-0.0765056	0.159635	-0.103269	-0.037019	0.0632707	0.0295409	CUL3	protein_coding	cullin 3	CUL3	32.3103	32.2197	33.6863	33.5738	31.0804	31.0722	33.6889	33.6866	29.8922	34.7284	30.9355
ENSG00000036448	MYOM2	-1.05511	1.04327	-1.07459	1.10076	-1.01847	-1.12108	1.8452	-3.25112	-3.3336	-5.99898	-6.15117	-1.02537	1.32243	0.364521	-1.7653	0.56607	-1.89268	0.504634	-2.33449	0.410345	-2.50295	0.359147	-1.07216	0.955843	MYOM2	0.622094	0.0464833	0.544704	0.930263	0.683201	-1.65445	0.518307	-1.6906	MYOM2	protein_coding	myomesin 2	MYOM2	0.415085	0.40696	0.542989	0.538177	0.31042	0.230533	0.231162	0.215017	0.496809	0.33336	0.470861
ENSG00000036473	OTC	1	1	1	1	1	1	1	1	1	1	1	1	1		1		1		1		1		1		OTC	0	0	0	0	0	0	0	0	OTC	protein_coding	ornithine transcarbamylase	OTC	0	0.1	0	0.1	0	0.1	0.015037	0.1	0	0	0
ENSG00000036530	CYP46A1	-1.25221	-1.02981	-1.33276	1.21596	-1.06432	-1.29418	-1.62859	-2.78488	1.32197	-1.70999	2.15296	3.68154	-1.42806	0.118805	-1.69349	0.403451	-1.00407	0.989721	-1.18587	0.77377	1.42227	0.374168	1.68662	0.458456	CYP46A1	0.325341	0.314616	0.0008602	-0.389011	0.282959	-1.163	-0.0890757	0.71731	CYP46A1	protein_coding	cytochrome P450 family 46 subfamily A member 1	CYP46A1	0.622018	0.622014	0.439549	0.435566	0.41439	0.367297	0.643842	0.619492	0.62433	0.619706	0.498581
ENSG00000036549	ZZZ3	-1.00847	-1.06712	1.06203	-1.05815	1.07103	1.13331	-1.06197	-1.07965	1.17553	-1.01664	1.24838	1.26916	-1.03488	0.476233	-1.07337	0.0791117	1.11734	0.112481	-1.03719	0.472129	1.15631	0.115557	1.19931	0.0511977	ZZZ3	0.0148782	-0.0191112	0.00270646	-0.105857	-0.0788422	-0.129673	0.101699	0.214199	ZZZ3	protein_coding	zinc finger ZZ-type containing 3	ZZZ3	17.5053	17.5041	16.9261	16.9142	16.3102	16.3077	19.5728	19.558	17.7115	17.2991	17.5627
ENSG00000036565	SLC18A1	1	1	1.13814	1	1.13814	1.13814	2.78789	1.27448	1	-2.18747	-2.78789	-1.27448	1.6697	0.42265	1.12893	0.42265	1.06684	0.42265	-1.47901	0.534932	-1.56509	0.477375	-1.0582	0.72056	SLC18A1	-0.25197	-0.25197	-0.25197	1.2272	-0.25197	0.0979387	-0.065292	-0.25197	SLC18A1	protein_coding	solute carrier family 18 member A1	SLC18A1	0	0.1	0.139395	0.16697	0.063724	0.112893	0.056907	0.106684	0	0	0
ENSG00000036672	USP2	1.24664	1.22495	1.18769	-1.0177	-1.04963	-1.03137	1.44371	1.30353	-1.04834	-1.10754	-1.5135	-1.36654	1.34156	0.0498522	1.26363	0.0940587	1.06439	0.77394	-1.06167	0.249605	-1.2604	0.322498	-1.18718	0.443974	USP2	-0.114823	-0.310932	0.203217	0.218848	0.1779	0.0714898	0.13334	-0.379039	USP2	protein_coding	ubiquitin specific peptidase 2	USP2	4.60074	4.59014	6.15803	6.15794	5.80418	5.80023	4.96293	4.8857	4.91296	4.28853	6.12467
ENSG00000036828	CASR	1	1	1	1	1	1	1	1	1	1	1	1	1		1		1		1		1		1		CASR	0	0	0	0	0	0	0	0	CASR	protein_coding	calcium sensing receptor	CASR	0.00568925	0.1	0	0.1	0.0058784	0.1	0	0.1	0	0.0113785	0
ENSG00000037042	TUBG2	-1.65917	-1.48649	-1.40306	1.11617	1.18253	1.05946	-1.32218	-1.04699	-1.09583	1.26284	1.20655	-1.04665	-1.48112	0.0785895	-1.24753	0.232772	-1.23997	0.208059	1.18724	0.0985368	1.19448	0.00173183	1.0061	0.926734	TUBG2	0.467932	0.130102	-0.262527	-0.272817	-0.103974	0.0638563	-0.0206493	-0.0019236	TUBG2	protein_coding	tubulin gamma 2	TUBG2	9.00497	8.94359	6.03843	6.0384	7.18117	7.16903	7.21291	7.21276	10.0545	7.95543	6.05997
ENSG00000037241	RPL26L1	1.02794	-1.12121	-1.17423	-1.15254	-1.20704	-1.04729	-1.19074	-1.28456	-1.22949	-1.07879	-1.03255	1.04479	-1.07628	0.412975	-1.20011	0.0830708	-1.20155	0.100126	-1.11505	0.153876	-1.11639	0.189326	-1.0012	0.975298	RPL26L1	0.0799258	0.237126	0.119685	-0.0147307	-0.0851303	-0.124145	-0.151792	-0.0609381	RPL26L1	protein_coding	ribosomal protein L26 like 1	RPL26L1	51.8332	51.7563	48.1405	48.0883	43.1303	43.1264	43.0962	43.0748	49.012	54.6543	50.3815
ENSG00000037280	FLT4	1.51618	-1.29901	2.53406	-1.96953	1.67135	3.29177	2.88677	1	1.12553	-2.88677	-2.56481	1.12553	2.09209	0.0859635	-1.13974	0.42265	1.68883	0.442853	-2.38445	0.0451471	-1.23878	0.743112	1.92483	0.346682	FLT4	-0.219361	-0.596774	0.381078	0.932683	-0.596774	-0.596774	1.12209	-0.426169	FLT4	protein_coding	fms related receptor tyrosine kinase 4	FLT4	0.11313	0.113974	0.242815	0.238445	0.0284186	0.1	0.220865	0.192483	0.129901	0.0963597	0.196953
ENSG00000037474	NSUN2	-1.14897	-1.04098	-1.20584	1.10374	-1.04949	-1.15837	-1.30146	-1.10938	-1.19757	1.17313	1.08674	-1.07949	-1.22284	0.0448495	-1.07464	0.137522	-1.2017	0.0542661	1.13791	0.05809	1.01759	0.743643	-1.11824	0.0784744	NSUN2	0.121798	0.207779	-0.0785396	-0.172347	0.0638597	0.0580191	-0.148235	-0.0523343	NSUN2	protein_coding	NOP2/Sun RNA methyltransferase 2	NSUN2	55.0255	55.0011	45.002	44.9783	51.1812	51.1811	45.7948	45.7695	53.3863	56.6647	46.4646
ENSG00000037637	FBXO42	-1.0829	1.01732	-1.20962	1.10166	-1.11701	-1.23057	-1.0962	1.2008	1.08016	1.31632	1.18407	-1.11169	-1.08953	0.439051	1.10526	0.25993	-1.05823	0.611832	1.20421	0.117563	1.02958	0.796168	-1.16962	0.178841	FBXO42	0.102018	-0.0715316	-0.0128849	-0.204039	0.126794	0.192466	-0.172531	0.0397095	FBXO42	protein_coding	F-box protein 42	FBXO42	12.1115	12.0896	11.1205	11.0962	13.3657	13.3622	11.4553	11.4244	12.8391	11.3839	11.8562
ENSG00000037749	MFAP3	-1.42645	-1.26362	-1.18047	1.12886	1.20838	1.07044	-1.24059	-1.55378	-1.09883	-1.25245	1.12901	1.41403	-1.33028	0.0354032	-1.40121	0.176378	-1.13892	0.141232	-1.05332	0.771725	1.16802	0.0231118	1.2303	0.316616	MFAP3	0.347022	0.19601	-0.165407	-0.115016	0.00945639	-0.43977	0.107664	0.0600403	MFAP3	protein_coding	microfibril associated protein 3	MFAP3	11.1562	11.141	8.37621	8.37493	8.04753	7.95098	9.78341	9.78208	11.7396	10.5729	8.22994
ENSG00000037757	MRI1	-1.10722	-1.30087	-1.09015	-1.1749	1.01566	1.1933	-1.15307	1.07107	1.05585	1.23502	1.21746	-1.01442	-1.12991	0.534803	-1.10207	0.507941	-1.01611	0.899019	1.02527	0.874582	1.11199	0.502151	1.08459	0.364736	MRI1	0.237248	-0.067507	0.0903069	-0.272985	-0.142227	0.0315456	0.112726	0.0108925	MRI1	protein_coding	methylthioribose-1-phosphate isomerase 1	MRI1	20.3864	20.2733	18.0847	17.9423	18.4291	18.3957	19.9642	19.9518	22.5317	18.2412	20.3498
ENSG00000037897	METTL1	1.00085	-1.00842	-1.03762	-1.00928	-1.0385	-1.02895	-1.12487	-1.00722	-1.07904	1.1168	1.04247	-1.07131	-1.06015	0.391369	-1.00782	0.457195	-1.05813	0.063722	1.05192	0.446871	1.00191	0.975624	-1.04992	0.0853802	METTL1	0.0359999	0.0525059	0.0372268	-0.117246	0.0239019	0.0421286	-0.0172719	-0.0572452	METTL1	protein_coding	methyltransferase 1, tRNA methylguanosine	METTL1	30.1461	30.1457	28.4762	28.4354	29.9123	29.9118	28.4924	28.4897	29.9737	30.3186	29.9992
ENSG00000037965	HOXC8	1	1	1	1	1	1	1	1	1	1	1	1	1		1		1		1		1		1		HOXC8	0	0	0	0	0	0	0	0	HOXC8	protein_coding	homeobox C8	HOXC8	0	0.1	0	0.1	0	0.1	0	0.1	0	0	0
ENSG00000038002	AGA	-1.07244	-1.14816	-1.14506	-1.0706	-1.06771	1.00271	-1.2061	-1.02909	-1.11958	1.17201	1.07728	-1.08793	-1.13731	0.433917	-1.087	0.297736	-1.13224	0.24699	1.04629	0.739187	1.00447	0.975311	-1.04163	0.489636	AGA	0.207274	0.0353061	0.106373	-0.235046	0.00794791	-0.00606486	0.011856	-0.127647	AGA	protein_coding	aspartylglucosaminidase	AGA	27.725	27.6759	24.5051	24.3345	25.4611	25.4608	24.4719	24.4434	29.3755	26.0746	27.3912
ENSG00000038210	PI4K2B	-1.11156	1.14415	1.19417	1.27179	1.32739	1.04372	1.0904	1.08268	1.1425	-1.00713	1.04778	1.05525	-1.00966	0.969913	1.11299	0.494715	1.16805	0.362094	1.12374	0.640984	1.17933	0.525676	1.04947	0.708931	PI4K2B	-0.241452	0.0591154	-0.394038	0.183969	-0.0471803	0.173724	0.0145589	0.251304	PI4K2B	protein_coding	phosphatidylinositol 4-kinase type 2 beta	PI4K2B	6.2159	6.18233	6.24646	6.12319	6.90104	6.88086	7.24557	7.22125	5.57073	6.86107	5.01163
ENSG00000038219	BOD1L1	-1.00612	1.02743	1.00878	1.03372	1.01495	-1.01849	1.07692	1.02829	1.17102	-1.04729	1.08737	1.1388	1.03459	0.495552	1.02786	0.681777	1.08687	0.25667	-1.00655	0.887477	1.05054	0.278353	1.05741	0.400376	BOD1L1	0.0071346	-0.111577	-0.0016651	-0.00466349	0.0461737	-0.0713257	0.0197393	0.116184	BOD1L1	protein_coding	biorientation of chromosomes in cell division 1 like 1	BOD1L1	14.0105	13.9987	14.4828	14.4828	14.4006	14.3887	15.2233	15.2147	14.5866	13.4344	14.4979
ENSG00000038274	MAT2B	-1.32753	-1.27715	-1.37922	1.03945	-1.03893	-1.07992	-1.27285	-1.33872	-1.36495	-1.05175	-1.07236	-1.01959	-1.2999	0.0529809	-1.30757	0.0156596	-1.37206	0.02414	-1.0059	0.923911	-1.05551	0.497635	-1.04932	0.342297	MAT2B	0.258233	0.352587	-0.150512	0.00452505	-0.094691	-0.0682684	-0.205614	-0.0962597	MAT2B	protein_coding	methionine adenosyltransferase 2 non-catalytic beta subunit	MAT2B	48.4734	48.4475	37.324	37.2701	37.0531	37.0515	35.3354	35.31	46.8889	50.058	35.3204
ENSG00000038295	TLL1	1	1	1	1	1	1	1	1	1	1	1	1	1		1		1		1		1		1		TLL1	0	0	0	0	0	0	0	0	TLL1	protein_coding	tolloid like 1	TLL1	0	0.1	0	0.1	0	0.1	0	0.1	0	0	0
ENSG00000038358	EDC4	-1.09573	-1.17051	-1.00421	-1.06825	1.09113	1.1656	-1.11321	-1.01097	-1.0391	1.10113	1.07132	-1.02783	-1.10444	0.50368	-1.08782	0.419005	-1.02151	0.884822	1.01528	0.883308	1.08118	0.621484	1.06491	0.594878	EDC4	0.19336	-0.0456363	0.0614649	-0.200361	-0.0337786	-0.0613706	0.187294	-0.100973	EDC4	protein_coding	enhancer of mRNA decapping 4	EDC4	57.615	57.4179	52.2026	51.9884	52.785	52.7826	56.4896	56.2089	62.3763	52.8536	56.9266
ENSG00000038382	TRIO	-1.52703	-4.0664	1.06391	-2.66295	1.62463	4.32629	-4.22229	-3.28105	-1.14296	1.28687	3.69416	2.87065	-2.5392	0.132932	-3.65268	0.057864	-1.03649	0.864547	-1.43851	0.493361	2.44982	0.122205	3.5241	0.0482387	TRIO	0.570284	1.06223	-0.0404435	-1.01579	-1.45347	-0.651926	0.659664	0.869451	TRIO	protein_coding	trio Rho guanine nucleotide exchange factor	TRIO	3.58998	3.53843	1.4739	1.39352	1.00634	0.968722	3.4229	3.41387	2.98377	4.1962	1.95397
ENSG00000038427	VCAN	-1.81348	-2.88208	-1.34639	-1.58925	1.34692	2.1406	-1.8495	-5.41843	1.10894	-2.92967	2.05098	6.00869	-1.8314	0.00216337	-3.95175	0.0532245	-1.10188	0.654903	-2.15777	0.145742	1.66208	0.113563	3.58639	0.0778587	VCAN	0.769627	0.728075	-0.0891375	-0.15906	-0.757485	-1.7098	0.34053	0.87725	VCAN	protein_coding	versican	VCAN	7.47541	7.47463	4.08256	4.08137	1.99543	1.89147	6.90125	6.78355	7.58305	7.36776	4.18148
ENSG00000038532	CLEC16A	1.10531	1.18507	1.19705	1.07216	1.083	1.01011	-1.05512	1.35044	1.09975	1.42487	1.16037	-1.22795	1.02351	0.883383	1.26506	0.0492777	1.14737	0.333628	1.236	0.245293	1.12102	0.551089	-1.10257	0.415942	CLEC16A	-0.0666789	-0.21885	0.0777763	-0.296253	0.178294	0.214577	0.192808	-0.0816727	CLEC16A	protein_coding	C-type lectin domain containing 16A	CLEC16A	8.60177	8.58982	8.86574	8.79177	10.8674	10.8666	9.90034	9.85571	9.05499	8.14854	10.0086
ENSG00000038945	MSR1	-2.12047	1.46825	-1.04383	3.11337	2.03143	-1.5326	-2.8268	-1.03519	-2.8268	2.7307	1	-2.7307	-2.44829	0.0888825	1.19094	0.664764	-1.71776	0.478962	2.91577	0.124845	1.42528	0.649106	-2.04574	0.412395	MSR1	0.624502	0.2856	-0.45988	-1.21357	1.1786	0.235701	0.562618	-1.21357	MSR1	protein_coding	macrophage scavenger receptor 1	MSR1	0.320106	0.317911	0.133456	0.12985	0.399008	0.378612	0.220945	0.185073	0.357532	0.28268	0.16861
ENSG00000039068	CDH1	1	1	1	1	1	1	1	1	1	1	1	1	1		1		1		1		1		1		CDH1	0	0	0	0	0	0	0	0	CDH1	protein_coding	cadherin 1	CDH1	0.0131122	0.1	0	0.1	0	0.1	0	0.1	0	0.0262244	0
ENSG00000039123	SKIV2L2	-1.14132	-1.02026	-1.13636	1.11865	1.00436	-1.11379	-1.23478	-1.19706	-1.1839	1.03151	1.04298	1.01112	-1.18713	0.142475	-1.10513	0.281405	-1.15989	0.211723	1.0742	0.144373	1.02349	0.711118	-1.04955	0.423147	SKIV2L2	0.0544414	0.2484	-0.136263	-0.0558566	0.0254985	-0.0110927	-0.129981	0.00485464	SKIV2L2	protein_coding	Mtr4 exosome RNA helicase	SKIV2L2	61.2294	61.0913	51.4813	51.4613	55.2841	55.2797	52.7276	52.6701	57.1197	65.3391	50.047
ENSG00000039139	DNAH5	1	1	1	1	1	1	1	1	1	1	1	1	1		1		1		1		1		1		DNAH5	0	0	0	0	0	0	0	0	DNAH5	protein_coding	dynein axonemal heavy chain 5	DNAH5	0	0.1	0	0.1	0	0.1	0	0.1	0	0	0
ENSG00000039319	ZFYVE16	-1.5183	-1.36638	-1.73709	1.11118	-1.1441	-1.2713	-1.6968	-3.23905	-1.65735	-1.90892	1.0238	1.95436	-1.60507	0.147971	-2.10375	0.139832	-1.69675	0.17719	-1.31069	0.442995	-1.05712	0.828357	1.23987	0.576542	ZFYVE16	0.383663	0.875524	-0.218795	0.11271	-0.0666982	-0.820047	-0.413006	0.146648	ZFYVE16	protein_coding	zinc finger FYVE-type containing 16	ZFYVE16	6.38607	6.2944	3.94748	3.92157	3.09455	2.99199	3.77969	3.70969	5.30789	7.46426	3.49594
ENSG00000039523	FAM65A	-1.05773	1.05882	1.08817	1.11994	1.15099	1.02772	-1.02366	1.38012	1.28367	1.41277	1.31404	-1.07514	-1.04055	0.837899	1.20884	0.279165	1.18189	0.34676	1.25787	0.178478	1.22982	0.231223	-1.02281	0.675188	FAM65A	0.0716257	-0.30031	-0.00934326	-0.334043	0.154083	0.164487	0.193535	0.0599663	FAM65A	protein_coding	RHO family interacting cell polarization regulator 1	FAM65A	14.2495	14.1319	13.6672	13.5812	17.0834	17.0833	16.7203	16.7024	16.0762	12.4228	15.1988
ENSG00000039537	C6	1	1	1	1	1	1	1	1	1	1	1	1	1		1		1		1		1		1		C6	0	0	0	0	0	0	0	0	C6	protein_coding	complement C6	C6	0	0.1	0	0.1	0	0.1	0	0.1	0	0	0
ENSG00000039560	RAI14	1.16653	1.1409	1.46787	-1.02247	1.25832	1.28659	1.27177	1.18296	1.45066	-1.07507	1.14066	1.22629	1.21801	0.0278374	1.16174	0.00780482	1.45924	0.00309747	-1.04844	0.27929	1.19805	0.0376426	1.25608	0.00666322	RAI14	-0.244681	-0.278334	-0.0224556	0.0684998	-0.0545116	-0.0359335	0.309044	0.258372	RAI14	protein_coding	retinoic acid induced 14	RAI14	4.95548	4.95515	6.03843	6.03544	5.75671	5.75659	7.23186	7.23074	5.01328	4.89769	5.84815
ENSG00000039600	SOX30	1	1	1	1	1	1	1.07384	1	1.19011	-1.07384	1.10827	1.19011	1.03626	0.42265	1		1.09092	0.42265	-1.03626	0.42265	1.05275	0.639455	1.09092	0.42265	SOX30	-0.0442342	-0.0442342	-0.0442342	0.0585448	-0.0442342	-0.0442342	-0.0442342	0.206861	SOX30	protein_coding	SRY-box transcription factor 30	SOX30	0.0273744	0.1	0.0963017	0.103626	0	0.1	0.0595055	0.109092	0	0.0547488	0.0852195
ENSG00000039650	PNKP	1.05234	1.0866	1.12964	1.03256	1.07346	1.03961	1.20352	1.33579	1.25495	1.1099	1.04273	-1.06442	1.12539	0.276334	1.20477	0.152504	1.19065	0.170399	1.07053	0.12821	1.05798	0.188437	-1.01186	0.773329	PNKP	-0.0590464	-0.286423	0.0145532	-0.0191613	0.0607789	0.131272	0.116821	0.0412053	PNKP	protein_coding	polynucleotide kinase 3'-phosphatase	PNKP	28.1746	28.0874	31.6116	31.6094	33.849	33.8389	33.4537	33.4422	30.3903	25.959	31.9809
ENSG00000039987	BEST2	1	1	1	1	1	1	1	1	1	1	1	1	1		1		1		1		1		1		BEST2	0	0	0	0	0	0	0	0	BEST2	protein_coding	bestrophin 2	BEST2	0	0.1	0.044534	0.1	0.0119518	0.1	0	0.1	0	0	0.089068
ENSG00000040199	PHLPP2	-1.06847	1.40381	-1.38376	1.49993	-1.29508	-1.94254	-1.34407	-1.37945	-1.29665	-1.02633	1.03657	1.06386	-1.19838	0.15595	1.00879	0.977604	-1.3395	0.120382	1.20891	0.561101	-1.11776	0.410547	-1.35127	0.40178	PHLPP2	0.0794044	0.255672	-0.0161476	-0.170937	0.56875	-0.208426	-0.389194	-0.119122	PHLPP2	protein_coding	PH domain and leucine rich repeat protein phosphatase 2	PHLPP2	1.59316	1.5902	1.32887	1.32696	1.66271	1.60417	1.19236	1.18716	1.49596	1.69037	1.40009
ENSG00000040275	SPDL1	-1.0587	-1.05323	-1.01323	1.00519	1.04487	1.03948	-1.10895	-1.20353	-1.23547	-1.08529	-1.1141	-1.02654	-1.08353	0.494345	-1.12588	0.276549	-1.11885	0.302411	-1.03908	0.571832	-1.03259	0.643152	1.00628	0.815645	SPDL1	-0.00183391	0.226237	-0.0841328	0.0770487	-0.0766607	-0.04103	-0.0208026	-0.0788262	SPDL1	protein_coding	spindle apparatus coiled-coil protein 1	SPDL1	37.584	37.4669	34.6324	34.5784	33.2805	33.278	33.4938	33.487	34.6194	40.5486	32.6998
ENSG00000040341	STAU2	-1.03203	-1.0347	-1.0118	-1.00259	1.02	1.02264	1.09091	1.067	1.03511	-1.0224	-1.05391	-1.03081	1.02813	0.739211	1.01549	0.856413	1.01145	0.907216	-1.01245	0.672897	-1.01649	0.774639	-1.00399	0.947241	STAU2	0.083593	-0.122906	0.0381105	0.00262208	0.0343737	-0.0293441	0.0666749	-0.0731244	STAU2	protein_coding	staufen double-stranded RNA binding protein 2	STAU2	34.3683	34.2805	35.2475	35.2448	34.8199	34.8114	34.7139	34.6732	36.8238	31.9129	35.681
ENSG00000040487	PQLC2	1.02965	1.16059	1.13583	1.12717	1.10312	-1.02179	-1.02805	1.33111	1.17764	1.36845	1.21067	-1.13033	1.00078	0.99582	1.24293	0.108843	1.15655	0.276086	1.24196	0.179077	1.15565	0.356904	-1.07469	0.355199	PQLC2	-0.019009	-0.243335	0.0231446	-0.283244	0.195844	0.169299	0.164741	-0.00744027	PQLC2	protein_coding	solute carrier family 66 member 1	PQLC2	30.4411	30.3493	30.5444	30.373	37.7237	37.7221	35.1629	35.1004	32.803	28.0792	33.7756
ENSG00000040531	CTNS	-1.39329	-1.09865	-1.13995	1.26818	1.22223	-1.03759	-1.14073	-1.16576	-1.27792	-1.02194	-1.12027	-1.09621	-1.2607	0.082022	-1.13171	0.330426	-1.20697	0.260623	1.11398	0.372778	1.04452	0.750053	-1.0665	0.683703	CTNS	0.271312	0.120742	-0.20718	-0.0692098	0.135575	-0.100524	0.0823394	-0.233055	CTNS	protein_coding	cystinosin, lysosomal cystine transporter	CTNS	4.46101	4.45494	3.53776	3.53371	3.94966	3.93648	3.7131	3.69103	4.69359	4.22843	3.36872
ENSG00000040608	RTN4R	1.49967	-1.32195	1.23377	-1.98249	-1.21552	1.63097	2.03521	1.40378	2.74075	-1.44981	1.34667	1.95241	1.74704	0.130729	1.03049	0.909972	1.83887	0.164319	-1.69535	0.0427419	1.05256	0.816531	1.78447	0.106851	RTN4R	-0.121005	-0.742524	0.463642	0.282653	-0.523668	-0.253211	0.182066	0.712047	RTN4R	protein_coding	reticulon 4 receptor	RTN4R	2.61899	2.55938	4.48015	4.47135	2.649	2.63741	4.78599	4.70638	3.17456	2.06342	4.7608
ENSG00000040633	PHF23	-1.44826	-1.45904	-1.30432	-1.00744	1.11036	1.11862	1.01869	-1.17066	-1.12932	-1.19254	-1.15043	1.0366	-1.19235	0.33315	-1.30692	0.13885	-1.21367	0.243992	-1.09609	0.382964	-1.01789	0.864629	1.07683	0.203399	PHF23	0.391013	0.068662	-0.143309	0.0953774	-0.154003	-0.158656	0.00771196	-0.106796	PHF23	protein_coding	PHD finger protein 23	PHF23	20.3482	20.2218	17.0177	16.9597	15.473	15.4729	16.6748	16.6617	22.612	18.0843	15.6132
ENSG00000040731	CDH10	1	1	1	1	1	1	1	1	1	1	1	1	1		1		1		1		1		1		CDH10	0	0	0	0	0	0	0	0	CDH10	protein_coding	cadherin 10	CDH10	0	0.1	0	0.1	0.0077536	0.1	0	0.1	0	0	0
ENSG00000040933	INPP4A	-1.02514	-1.062	-1.05381	-1.03596	-1.02796	1.00777	-1.24669	-1.00274	1.27926	1.24328	1.59484	1.28276	-1.1305	0.601592	-1.03194	0.782791	1.10179	0.458229	1.09551	0.677737	1.24557	0.373018	1.13698	0.27267	INPP4A	0.141128	-0.099893	0.10531	-0.417992	0.054348	-0.103837	0.0655201	0.255416	INPP4A	protein_coding	inositol polyphosphate-4-phosphatase type I A	INPP4A	14.6656	14.6146	13.1408	12.9276	14.1835	14.1622	16.1371	16.1022	15.8878	13.4434	15.4982
ENSG00000041353	RAB27B	2.80142	1.16702	3.84009	-2.40049	1.37077	3.29051	-2.38501	1.24641	1.76215	2.9727	4.20275	1.41378	1.08379	0.919668	1.20606	0.856376	2.60131	0.291237	1.11282	0.897754	2.40021	0.160231	2.15687	0.388722	RAB27B	-1.34861	0.465804	0.137543	-0.788193	-1.12579	0.78358	0.592525	1.28314	RAB27B	protein_coding	RAB27B, member RAS oncogene family	RAB27B	0.191655	0.187541	0.213806	0.203255	0.277543	0.226186	0.501895	0.487854	0.0315914	0.351718	0.280142
ENSG00000041357	PSMA4	1.01007	1.10413	-1.0224	1.09312	-1.0327	-1.12886	1.07714	-1.01751	-1.10761	-1.096	-1.19305	-1.08855	1.04307	0.68064	1.0417	0.472242	-1.06415	0.297994	-1.00132	0.98805	-1.10998	0.306526	-1.10852	0.0192205	PSMA4	-0.0715561	0.056523	-0.0570948	0.163727	0.07136	0.0314795	-0.103512	-0.0909264	PSMA4	protein_coding	proteasome 20S subunit alpha 4	PSMA4	193.407	193.217	202.129	201.539	201.293	201.274	181.571	181.569	184.828	201.987	186.69
ENSG00000041515	MYO16	1	1	1	1	1	1	1	1	1	1	1	1	1		1		1		1		1		1		MYO16	0	0	0	0	0	0	0	0	MYO16	protein_coding	myosin XVI	MYO16	0.010194	0.1	0.00949664	0.1	0	0.1	0.010799	0.1	0.0203881	0	0.0128957
ENSG00000041802	LSG1	-1.02306	1.05972	1.066	1.08416	1.09059	1.00593	-1.16293	-1.08426	-1.01851	1.07256	1.1418	1.06456	-1.09076	0.401053	-1.01151	0.907786	1.02305	0.739895	1.07834	0.587192	1.1159	0.383077	1.03483	0.771922	LSG1	0.0509057	0.00357808	0.0180115	-0.21419	0.13459	-0.113137	0.143119	-0.0228779	LSG1	protein_coding	large 60S subunit nuclear export GTPase 1	LSG1	35.4002	35.3954	32.5555	32.4503	35.1216	34.9926	36.2713	36.2114	35.9808	34.8196	35.1697
ENSG00000041880	PARP3	-1.00183	-1.19318	1.08226	-1.19099	1.08425	1.29133	1.38602	-1.47854	1.05291	-2.04928	-1.31636	1.55678	1.17621	0.335433	-1.32822	0.388346	1.06749	0.754619	-1.56227	0.195636	-1.10185	0.565326	1.41785	0.320172	PARP3	0.196215	-0.155653	0.19357	0.315292	-0.0585919	-0.719829	0.310261	-0.0812646	PARP3	protein_coding	poly(ADP-ribose) polymerase family member 3	PARP3	4.56257	4.52886	5.33164	5.3269	3.49966	3.40973	4.87907	4.83449	5.11623	4.00892	5.10686
ENSG00000041982	TNC	1.7418	1	1	-1.7418	-1.7418	1	1	1	1	1	1	1	1.31977	0.42265	1		1		-1.31977	0.42265	-1.31977	0.42265	1		TNC	-0.100072	-0.100072	0.700507	-0.100072	-0.100072	-0.100072	-0.100072	-0.100072	TNC	protein_coding	tenascin C	TNC	0.018949	0.1	0.126466	0.131977	0.0130993	0.1	0.017383	0.1	0.00678987	0.0311081	0.17418
ENSG00000041988	THAP3	-1.00599	-1.1225	-1.0933	-1.11582	-1.0868	1.02671	1.00971	-1.1041	-1.14348	-1.11482	-1.15457	-1.03566	1.00185	0.984761	-1.11326	0.335596	-1.11811	0.409979	-1.11532	0.304004	-1.12017	0.387489	-1.00435	0.970301	THAP3	0.171116	-0.0145205	0.162507	-0.000585501	0.00440157	-0.157397	0.0424245	-0.207946	THAP3	protein_coding	THAP domain containing 3	THAP3	13.2346	13.2073	13.2528	13.2317	11.8822	11.8635	11.8567	11.8122	14.0849	12.3843	14.0011
ENSG00000042062	FAM65C	1.58493	1	3.6523	-1.58493	2.30439	3.6523	3.14876	1.05168	1	-2.99403	-3.14876	-1.05168	2.23396	0.143987	1.02551	0.42265	1.9111	0.42265	-2.17838	0.152051	-1.16894	0.851098	1.86355	0.438207	FAM65C	-0.532588	-0.532588	0.131831	1.1222	-0.532588	-0.459892	1.33622	-0.532588	FAM65C	protein_coding	RIPOR family member 3	FAM65C	0.0468325	0.1	0.236684	0.223396	0.0756895	0.102551	0.232395	0.19111	0.0473289	0.0463361	0.158493
ENSG00000042088	TDP1	1.07781	1.05948	1.0618	-1.0173	-1.01507	1.00219	1.04329	1.07235	-1.02621	1.02786	-1.07063	-1.10045	1.06041	0.310053	1.06589	0.137942	1.01719	0.82532	1.00518	0.911004	-1.04248	0.633677	-1.04788	0.553597	TDP1	-0.0192537	-0.0813851	0.0888444	-0.0202509	0.0641002	0.0193914	0.0672595	-0.118706	TDP1	protein_coding	tyrosyl-DNA phosphodiesterase 1	TDP1	27.0578	27.0516	28.7062	28.6856	28.8376	28.8341	27.5739	27.5167	27.6404	26.4753	29.791
ENSG00000042286	AIFM2	1.64984	1.50415	1.63402	-1.09686	-1.00969	1.08634	1.47133	1.39456	1.39609	-1.05505	-1.05389	1.0011	1.55803	0.0125756	1.44832	0.00699057	1.51038	0.0287341	-1.07575	0.335552	-1.03155	0.754274	1.04285	0.641222	AIFM2	-0.453279	-0.431227	0.269051	0.125891	0.135667	0.0485859	0.255142	0.0501682	AIFM2	protein_coding	apoptosis inducing factor mitochondria associated 2	AIFM2	4.86999	4.86985	7.59671	7.58737	7.05631	7.05309	7.37387	7.3553	4.83277	4.90721	7.97332
ENSG00000042304	C2orf83	1	1	1	1	1	1	1	1	1	1	1	1	1		1		1		1		1		1		C2orf83	0	0	0	0	0	0	0	0	C2orf83	protein_coding	chromosome 2 open reading frame 83	C2orf83	0	0.1	0	0.1	0	0.1	0	0.1	0	0	0
ENSG00000042317	SPATA7	1.22329	1.16493	1.19309	-1.0501	-1.02531	1.02418	-1.06278	-1.08778	1.35236	-1.02353	1.43725	1.47107	1.07286	0.631409	1.03485	0.789719	1.27023	0.073775	-1.03673	0.850205	1.18397	0.358585	1.22745	0.260025	SPATA7	-0.132555	-0.115434	0.158211	-0.203272	0.0876821	-0.236825	0.122152	0.320041	SPATA7	protein_coding	spermatogenesis associated 7	SPATA7	2.78414	2.78409	3.01042	2.98694	2.89936	2.88112	3.54476	3.53644	2.76762	2.80066	3.3856
ENSG00000042429	MED17	-1.24968	-1.26376	-1.18332	-1.01127	1.05608	1.06798	1.30015	-1.10749	1.02811	-1.43989	-1.2646	1.13862	1.01999	0.91878	-1.18305	0.353666	-1.07283	0.642246	-1.2067	0.287824	-1.09428	0.52976	1.10273	0.28165	MED17	0.261455	-0.103768	-0.0601058	0.274908	-0.0762725	-0.251055	0.0186108	-0.0637728	MED17	protein_coding	mediator complex subunit 17	MED17	27.9393	27.717	28.4618	28.2711	23.4715	23.4285	25.8458	25.8353	31.457	24.4216	25.172
ENSG00000042445	RETSAT	-1.27144	-1.63672	-1.4388	-1.2873	-1.13163	1.13756	-1.19376	-1.32902	1.04261	-1.11331	1.24462	1.38565	-1.23199	0.398982	-1.47487	0.137686	-1.17473	0.423184	-1.19715	0.305172	1.04874	0.752268	1.25549	0.0825112	RETSAT	0.495047	0.051907	0.148582	-0.203603	-0.215764	-0.358456	-0.0298183	0.112105	RETSAT	protein_coding	retinol saturase	RETSAT	7.27708	7.1921	5.88134	5.8378	4.88239	4.87643	6.12973	6.12232	8.386	6.16817	6.59566
ENSG00000042493	CAPG	1.52655	1.2538	2.10131	-1.21754	1.3765	1.67595	1.16942	1.33323	2.16988	1.14008	1.85552	1.62754	1.3361	0.236722	1.2929	0.0198659	2.13532	0.00299343	-1.03341	0.86429	1.59817	0.111023	1.65157	0.00175283	CAPG	-0.418367	-0.523182	0.191911	-0.297394	-0.0920603	-0.10826	0.65292	0.594433	CAPG	protein_coding	capping actin protein, gelsolin like	CAPG	268.601	268.424	363.812	358.642	347.051	347.046	573.288	573.17	278.354	258.848	424.922
ENSG00000042753	AP2S1	1.02835	-1.03359	-1.05228	-1.06289	-1.08211	-1.01809	1.13492	1.0963	-1.1208	-1.03523	-1.27202	-1.22873	1.08032	0.173031	1.02989	0.611643	-1.086	0.238464	-1.04897	0.494864	-1.17323	0.110238	-1.11846	0.234255	AP2S1	0.0137681	-0.0312332	0.0540957	0.15136	-0.0338932	0.101415	-0.0597537	-0.195759	AP2S1	protein_coding	adaptor related protein complex 2 subunit sigma 1	AP2S1	156.62	156.601	169.276	169.18	161.46	161.283	144.361	144.2	159.063	154.178	163.572
ENSG00000042781	USH2A	1	1	1	1	1	1	1	1	1	1	1	1	1		1		1		1		1		1		USH2A	0	0	0	0	0	0	0	0	USH2A	protein_coding	usherin	USH2A	0.00120137	0.1	0	0.1	0.00336863	0.1	0	0.1	0.00240275	0	0
ENSG00000042813	ZPBP	1	1	1	1	1	1	1	1	1	1	1	1	1		1		1		1		1		1		ZPBP	0	0	0	0	0	0	0	0	ZPBP	protein_coding	zona pellucida binding protein	ZPBP	0	0.1	0	0.1	0	0.1	0	0.1	0	0	0
ENSG00000042832	TG	-2.81759	-2.06109	-4.03781	1.36704	-1.43307	-1.95907	-2.29926	-1.45263	-1.86578	1.58282	1.23233	-1.28442	-2.54526	0.0058989	-1.73032	0.0565606	-2.74475	0.0982282	1.47098	0.108963	-1.07838	0.846427	-1.58627	0.330788	TG	0.966787	0.830976	-0.527676	-0.370191	-0.0766183	0.292311	-1.04679	-0.0688034	TG	protein_coding	thyroglobulin	TG	0.771231	0.770377	0.303122	0.302671	0.448868	0.445224	0.29695	0.280673	0.807505	0.734957	0.286594
ENSG00000042980	ADAM28	-2.74802	1.11631	-7.87416	3.06763	-2.86539	-8.78997	-1.75806	1.72469	-1.84085	3.03211	-1.04709	-3.17491	-2.19799	0.194229	1.38755	0.509559	-3.80725	0.121581	3.04982	0.0380119	-1.73215	0.286166	-5.28274	0.049205	ADAM28	1.19441	0.10179	-0.263983	-0.712192	1.35314	0.88813	-1.78272	-0.778583	ADAM28	protein_coding	ADAM metallopeptidase domain 28	ADAM28	0.639126	0.59589	0.274384	0.271106	0.837586	0.826825	0.166088	0.156514	0.870205	0.408047	0.316666
ENSG00000043039	BARX2	1	1	1	1	1	1	1	1	1	1	1	1	1		1		1		1		1		1		BARX2	0	0	0	0	0	0	0	0	BARX2	protein_coding	BARX homeobox 2	BARX2	0	0.1	0	0.1	0	0.1	0	0.1	0	0	0
ENSG00000043093	DCUN1D1	-1.2352	-1.08987	1.03114	1.13334	1.27366	1.12381	1.27446	1.32329	1.28491	1.03832	1.0082	-1.02987	1.01577	0.931849	1.10189	0.532616	1.15105	0.289938	1.08479	0.651096	1.13319	0.436302	1.04461	0.662403	DCUN1D1	0.0498583	-0.23261	-0.254888	0.117272	-0.0743016	0.171517	0.0940976	0.129055	DCUN1D1	protein_coding	defective in cullin neddylation 1 domain containing 1	DCUN1D1	10.062	10.014	10.2566	10.1719	11.0744	11.0343	11.5274	11.5266	11.0439	9.08011	8.94097
ENSG00000043143	JADE2	1.07792	-1.00994	1.02141	-1.08863	-1.05532	1.03156	-1.07663	-1.07559	1.10568	1.00096	1.19041	1.18926	1.0006	0.996506	-1.04225	0.663475	1.06271	0.267478	-1.04287	0.785076	1.06208	0.651138	1.10761	0.288925	JADE2	0.0504318	-0.0648892	0.158679	-0.171408	0.0361662	-0.170021	0.0809933	0.0800487	JADE2	protein_coding	jade family PHD finger 2	JADE2	17.8353	17.8211	17.9486	17.8318	17.1424	17.0987	18.9387	18.9387	18.5478	17.1229	19.993
ENSG00000043355	ZIC2	-1.33784	-1.46033	1.03164	-1.09156	1.38017	1.50653	1.40577	1.12006	1.1565	-1.25508	-1.21553	1.03254	1.02507	0.921904	-1.14184	0.545146	1.09229	0.697357	-1.17047	0.456163	1.06557	0.764716	1.24722	0.242991	ZIC2	0.244536	-0.230395	-0.175371	0.26096	-0.301756	-0.0668242	0.289476	-0.020625	ZIC2	protein_coding	Zic family member 2	ZIC2	18.7953	18.5436	19.2263	19.0085	16.2939	16.2401	20.3721	20.255	21.8614	15.7293	16.3408
ENSG00000043462	LCP2	1.47243	2.06361	1.93808	1.4015	1.31625	-1.06477	1.183	1.94009	1.92288	1.63997	1.62542	-1.00895	1.31981	0.16524	2.0009	0.00576641	1.93047	0.00197617	1.51606	0.0938138	1.46269	0.0997583	-1.03648	0.577839	LCP2	-0.560583	-0.614378	-0.00238523	-0.371925	0.484587	0.341748	0.394047	0.32889	LCP2	protein_coding	lymphocyte cytosolic protein 2	LCP2	32.2555	32.2499	42.9132	42.5636	64.6078	64.5288	62.2732	62.2573	32.8568	31.6542	48.3793
ENSG00000043514	TRIT1	1.20629	1.28553	1.15924	1.06569	-1.04059	-1.10895	1.00234	-1.02244	-1.0232	-1.02483	-1.02559	-1.00075	1.0996	0.501694	1.1213	0.430291	1.0644	0.65072	1.01974	0.59456	-1.03306	0.469323	-1.05346	0.291407	TRIT1	-0.263525	0.0674287	0.00705251	0.0707997	0.0988362	0.0354178	-0.0503517	0.0343422	TRIT1	protein_coding	tRNA isopentenyltransferase 1	TRIT1	51.2191	50.884	55.9656	55.9519	57.0701	57.0564	54.1844	54.1611	45.3699	57.0683	54.7293
ENSG00000043591	ADRB1	-1.49553	-1.46654	-1.41173	1.01977	1.05936	1.03883	-1.27721	-1.36037	-1.44782	-1.06511	-1.13358	-1.06428	-1.38207	0.0826526	-1.41246	0.0281634	-1.42966	0.00298505	-1.02199	0.864622	-1.03443	0.762045	-1.01218	0.850293	ADRB1	0.343302	0.397051	-0.237355	0.0440523	-0.209118	-0.0469451	-0.154159	-0.136828	ADRB1	protein_coding	adrenoceptor beta 1	ADRB1	7.54429	7.54298	5.48373	5.45775	5.34876	5.34032	5.27617	5.27607	7.40377	7.68481	4.9506
ENSG00000044012	GUCA2B	1	1	1	1	1	1	1	1	1	1	1	1	1		1		1		1		1		1		GUCA2B	0	0	0	0	0	0	0	0	GUCA2B	protein_coding	guanylate cyclase activator 2B	GUCA2B	0	0.1	0	0.1	0	0.1	0	0.1	0	0	0
ENSG00000044090	CUL7	-1.02723	-1.29823	-1.14802	-1.26381	-1.11758	1.13084	1.03611	-1.24392	-1.14755	-1.28884	-1.18899	1.08398	1.00431	0.938064	-1.27078	0.0454697	-1.14779	0.170739	-1.27626	0.0143141	-1.15273	0.100528	1.10716	0.193354	CUL7	0.201744	0.0674392	0.162979	0.118618	-0.174801	-0.247455	0.00259783	-0.131122	CUL7	protein_coding	cullin 7	CUL7	10.6647	10.6532	10.7004	10.6991	8.38583	8.38317	9.2915	9.28153	11.1608	10.1687	10.8649
ENSG00000044115	CTNNA1	-1.07308	1.12366	-1.03247	1.20578	1.03934	-1.16014	-1.05928	1.1058	-1.03864	1.17136	1.01987	-1.14854	-1.06616	0.168656	1.1147	0.115853	-1.03555	0.441428	1.18844	0.0430828	1.02956	0.467429	-1.15433	0.0774074	CTNNA1	0.0317479	-0.0386641	-0.070011	-0.121749	0.199957	0.106431	-0.0143469	-0.0933655	CTNNA1	protein_coding	catenin alpha 1	CTNNA1	60.0354	60.0176	56.3023	56.2933	66.9366	66.9015	57.9789	57.9572	61.5002	58.5707	57.3118
ENSG00000044446	PHKA2	1.13822	1.11629	-1.03846	-1.01965	-1.182	-1.15923	-1.15022	-1.0403	-1.48059	1.10566	-1.28722	-1.42323	-1.00526	0.969437	1.03588	0.627486	-1.23997	0.319207	1.04132	0.792052	-1.23349	0.409189	-1.28447	0.286528	PHKA2	0.0460674	0.0874407	0.23285	-0.114467	0.204779	0.0304433	-0.00838458	-0.478728	PHKA2	protein_coding	phosphorylase kinase regulatory subunit alpha 2	PHKA2	14.8348	14.8333	14.8628	14.7557	15.3935	15.3655	12.1219	11.9626	14.6221	15.0475	16.6432
ENSG00000044459	CNTLN	1.03458	1.09072	1.21526	1.05427	1.17464	1.11417	1.15961	1.05971	1.27136	-1.09428	1.09636	1.19972	1.09531	0.494556	1.0751	0.30301	1.24299	0.111554	-1.0188	0.875559	1.13483	0.404555	1.15616	0.183397	CNTLN	-0.20054	-0.0742764	-0.151501	0.139368	-0.0752545	0.00939169	0.0807204	0.272092	CNTLN	protein_coding	centlein	CNTLN	6.17777	6.17186	6.7945	6.76012	6.63826	6.6354	7.68844	7.67157	5.90761	6.44794	6.11187
ENSG00000044524	EPHA3	1	1	1	1	1	1	1	1	1	1	1	1	1		1		1		1		1		1		EPHA3	0	0	0	0	0	0	0	0	EPHA3	protein_coding	EPH receptor A3	EPHA3	0.0036489	0.1	0	0.1	0.00728405	0.1	0	0.1	0	0.00729779	0
ENSG00000044574	HSPA5	1.18738	-1.07975	-1.10211	-1.28207	-1.30863	-1.02071	1.56603	-1.17972	-1.20225	-1.84748	-1.88276	-1.0191	1.36363	0.206155	-1.12863	0.0639604	-1.15109	0.0473489	-1.53903	0.122498	-1.56966	0.11365	-1.0199	0.487782	HSPA5	-0.0569418	0.0220017	0.190843	0.669116	-0.167636	-0.216439	-0.19721	-0.243733	HSPA5	protein_coding	heat shock protein family A (Hsp70) member 5	HSPA5	289.695	289.587	400.325	394.888	256.62	256.583	251.608	251.576	281.771	297.619	334.57
ENSG00000046604	DSG2	1.34032	1.48456	1.12388	1.10761	-1.19259	-1.32093	1.28954	1.29426	1.12986	1.00366	-1.14132	-1.1455	1.31468	0.0241918	1.38615	0.021705	1.12687	0.169764	1.05436	0.275537	-1.16667	0.0778784	-1.23009	0.0557109	DSG2	-0.315425	-0.203632	0.107153	0.163223	0.254608	0.168498	-0.146943	-0.0274815	DSG2	protein_coding	desmoglein 2	DSG2	5.84371	5.83933	7.67832	7.67687	8.09778	8.09417	6.58578	6.58014	5.61741	6.07001	7.52913
ENSG00000046647	GEMIN8	1.11435	1.15887	1.26404	1.03996	1.13433	1.09075	1.14143	1.10902	1.07499	-1.02922	-1.0618	-1.03165	1.12781	0.0930547	1.13367	0.0276051	1.16569	0.136778	1.0052	0.890462	1.03359	0.676634	1.02825	0.686832	GEMIN8	-0.174623	-0.113231	-0.0184241	0.0776064	0.038102	0.0360498	0.163422	-0.0089023	GEMIN8	protein_coding	gem nuclear organelle associated protein 8	GEMIN8	8.01987	8.01806	9.04781	9.04281	9.08985	9.08984	9.36326	9.34659	7.84926	8.19048	8.7468
ENSG00000046651	OFD1	-1.31345	-1.34668	-1.34858	-1.02531	-1.02675	-1.00141	-1.08324	-1.30936	-1.33488	-1.20874	-1.2323	-1.01949	-1.1928	0.234567	-1.32789	0.0068795	-1.34171	0.0027879	-1.11325	0.420991	-1.12484	0.380212	-1.01041	0.727422	OFD1	0.260143	0.28364	-0.133214	0.168289	-0.169267	-0.105219	-0.171303	-0.133069	OFD1	protein_coding	OFD1 centriole and centriolar satellite protein	OFD1	13.066	13.0656	11.0135	10.9537	9.84178	9.83935	9.73882	9.73797	12.9596	13.1724	9.86687
ENSG00000046653	GPM6B	1.57123	1.04808	-1.26422	-1.49915	-1.98637	-1.325	1.69037	-2.16646	1.08071	-3.66213	-1.56413	2.34131	1.62971	0.00421007	-1.43773	0.474126	-1.08157	0.655179	-2.34309	0.177529	-1.76265	0.0665966	1.3293	0.585382	GPM6B	-0.00944851	-0.0243959	0.642444	0.732946	0.0582977	-1.13973	-0.347692	0.0875828	GPM6B	protein_coding	glycoprotein M6B	GPM6B	1.32617	1.32615	2.16231	2.16125	1.00305	0.922391	1.24011	1.22613	1.33304	1.3193	2.09451
ENSG00000046774	MAGEC2	1	1	1	1	1	1	1	1	1	1	1	1	1		1		1		1		1		1		MAGEC2	0	0	0	0	0	0	0	0	MAGEC2	protein_coding	MAGE family member C2	MAGEC2	0	0.1	0	0.1	0	0.1	0	0.1	0	0	0
ENSG00000046889	PREX2	1	1	1	1	1	1	1	1	1	1	1	1	1		1		1		1		1		1		PREX2	0	0	0	0	0	0	0	0	PREX2	protein_coding	phosphatidylinositol-3,4,5-trisphosphate dependent Rac exchange factor 2	PREX2	0	0.1	0	0.1	0	0.1	0	0.1	0	0	0
ENSG00000047056	WDR37	1.05753	1.30527	1.05876	1.23426	1.00116	-1.23283	1.01868	1.17964	1.03949	1.15801	1.02043	-1.13483	1.03792	0.121739	1.24087	0.032112	1.04908	0.0744116	1.19553	0.0418996	1.01075	0.257115	-1.18281	0.0466108	WDR37	-0.127654	-0.089432	-0.0469535	-0.0627293	0.256694	0.148913	-0.0452796	-0.033559	WDR37	protein_coding	WD repeat domain 37	WDR37	11.8867	11.8857	12.3367	12.3365	14.7589	14.7486	12.4692	12.469	11.7293	12.0442	12.4041
ENSG00000047188	YTHDC2	-1.592	-1.1594	-1.29284	1.37312	1.2314	-1.11509	-1.14181	-1.03646	-1.07869	1.10164	1.05852	-1.04074	-1.34824	0.15903	-1.09621	0.152997	-1.18092	0.127114	1.22992	0.260314	1.14169	0.451315	-1.07728	0.338668	YTHDC2	0.251043	0.150714	-0.4198	-0.0406045	0.0376589	0.0990546	-0.119505	0.0414385	YTHDC2	protein_coding	YTH N6-methyladenosine RNA binding protein C2	YTHDC2	12.6003	12.5926	9.4208	9.34003	11.4901	11.4874	10.68	10.6634	13.0382	12.1623	8.18981
ENSG00000047230	CTPS2	-1.06993	1.22897	1.22985	1.31492	1.31586	1.00072	1.34484	1.02266	-1.03944	-1.31505	-1.39789	-1.06299	1.12113	0.629691	1.12108	0.265613	1.08774	0.506457	-1.00005	0.999835	-1.0307	0.90605	-1.03064	0.832443	CTPS2	-0.141499	-0.0840918	-0.239021	0.343345	0.155952	-0.0517721	0.156989	-0.139903	CTPS2	protein_coding	CTP synthase 2	CTPS2	5.58561	5.58451	6.38894	6.26098	6.27689	6.26066	6.1067	6.07452	5.4745	5.69673	5.11667
ENSG00000047249	ATP6V1H	1.15806	1.38214	1.42831	1.19349	1.23336	1.0334	1.07015	1.11527	1.18345	1.04217	1.10588	1.06113	1.11324	0.352361	1.24156	0.124198	1.30013	0.0834114	1.11527	0.154693	1.16788	0.0680194	1.04718	0.276522	ATP6V1H	-0.326338	-0.096445	-0.114624	0.00136381	0.140568	0.0609505	0.187968	0.146557	ATP6V1H	protein_coding	ATPase H+ transporting V1 subunit H	ATP6V1H	17.2891	17.2344	19.2015	19.1859	21.4056	21.3975	22.4092	22.4069	15.9145	18.6637	18.43
ENSG00000047315	POLR2B	-1.0014	1.08409	-1.053	1.08561	-1.05153	-1.14155	1.06807	-1.05286	-1.10973	-1.12452	-1.18527	-1.05402	1.03275	0.63994	1.01473	0.795893	-1.08099	0.0710296	-1.01776	0.827054	-1.1164	0.184422	-1.09691	0.176035	POLR2B	-0.0196865	0.0420739	-0.0217014	0.137076	0.096802	-0.0322338	-0.0941942	-0.108136	POLR2B	protein_coding	RNA polymerase II subunit B	POLR2B	66.19	66.1749	68.4458	68.3423	67.2165	67.1494	61.2174	61.2167	64.7735	67.6066	64.6831
ENSG00000047346	FAM214A	1.17875	1.30232	1.61338	1.10483	1.36872	1.23885	-1.08523	1.25902	1.2277	1.36633	1.33234	-1.02551	1.0422	0.754462	1.28049	0.243834	1.40739	0.100081	1.22864	0.171781	1.35041	0.00578491	1.09911	0.446401	FAM214A	-0.393386	-0.0612827	-0.156129	-0.179289	-0.0123038	0.271016	0.296703	0.234671	FAM214A	protein_coding	atos homolog A	FAM214A	2.17981	2.16545	2.2569	2.25682	2.7862	2.77283	3.04833	3.04763	1.93002	2.4296	2.27501
ENSG00000047365	ARAP2	-2.32336	-1.04646	-1.79657	2.2202	1.29322	-1.7168	-1.6055	-2.33975	-1.33518	-1.45734	1.20245	1.75238	-1.93136	0.0393591	-1.56476	0.487319	-1.54879	0.0675876	1.23429	0.725881	1.24701	0.103388	1.01031	0.986015	ARAP2	0.722889	0.390458	-0.493324	-0.29256	0.657366	-0.835896	-0.122355	-0.0265783	ARAP2	protein_coding	ArfGAP with RhoGAP domain, ankyrin repeat and PH domain 2	ARAP2	0.373032	0.37057	0.192335	0.19187	0.269251	0.236823	0.239397	0.239265	0.415821	0.330244	0.178974
ENSG00000047410	TPR	-1.14259	1.10449	-1.28089	1.26198	-1.12104	-1.41472	-1.19238	1.02766	-1.26766	1.22536	-1.06313	-1.30272	-1.16722	0.00950244	1.06538	0.142964	-1.27426	0.0073007	1.24353	0.0138579	-1.0917	0.0460993	-1.35757	0.00923782	TPR	0.103178	0.137505	-0.089131	-0.116343	0.246553	0.176865	-0.253968	-0.204659	TPR	protein_coding	translocated promoter region, nuclear basket protein	TPR	79.8449	79.8392	68.4041	68.4011	85.0839	85.059	62.6647	62.6556	78.895	80.7947	69.0492
ENSG00000047457	CP	1	1	1	1	1	1	-3.23783	-3.23783	-3.23783	1	1	1	-1.7994	0.42265	-1.7994	0.42265	-1.7994	0.42265	1		1		1		CP	-0.211878	1.48315	-0.211878	-0.211878	-0.211878	-0.211878	-0.211878	-0.211878	CP	protein_coding	ceruloplasmin	CP	0.161891	0.17994	0	0.1	0	0.1	0.0248091	0.1	0	0.323783	0
ENSG00000047578	KIAA0556	1.26123	1.40735	1.16946	1.11585	-1.07848	-1.20342	1.41312	1.71935	1.24419	1.21671	-1.13577	-1.3819	1.33502	0.0197911	1.55555	0.0268719	1.20624	0.0335454	1.16519	0.155938	-1.10675	0.0447829	-1.28958	0.0599475	KIAA0556	-0.280699	-0.381701	0.0541355	0.117178	0.212283	0.400159	-0.0548583	-0.066497	KIAA0556	protein_coding	katanin interacting protein	KIAA0556	5.75615	5.75263	7.68168	7.67985	8.96745	8.94847	6.93913	6.93907	5.95756	5.55474	7.51387
ENSG00000047579	DTNBP1	-1.20518	-1.07005	1.05733	1.12628	1.27427	1.13139	-1.812	-1.67855	-1.53987	1.0795	1.17672	1.09006	-1.47776	0.14616	-1.3402	0.235649	-1.20681	0.410376	1.10264	0.316592	1.22452	0.153143	1.11053	0.409355	DTNBP1	0.0785177	0.550012	-0.19073	-0.307568	-0.0191634	-0.197206	0.158937	-0.0727991	DTNBP1	protein_coding	dystrobrevin binding protein 1	DTNBP1	11.0624	10.9163	7.3931	7.38704	8.16077	8.14526	9.07477	9.04559	9.2706	12.8541	7.6923
ENSG00000047597	XK	1.10637	-1.04112	1.50276	-1.15187	1.35827	1.56455	1.2248	-1.28603	1.27118	-1.57513	1.03787	1.63477	1.16408	0.272238	-1.15711	0.196261	1.38213	0.0318418	-1.34698	0.11782	1.18731	0.232878	1.59928	0.025696	XK	-0.17876	-0.0590163	-0.0329227	0.233533	-0.236899	-0.421938	0.408851	0.287152	XK	protein_coding	X-linked Kx blood group antigen, Kell and VPS13A binding protein	XK	1.8513	1.84971	2.16241	2.15322	1.60184	1.59856	2.55881	2.55654	1.77452	1.92809	1.96328
ENSG00000047617	ANO2	1	1	1	1	1	1	1	1	1	1	1	1	1		1		1		1		1		1		ANO2	0	0	0	0	0	0	0	0	ANO2	protein_coding	anoctamin 2	ANO2	0	0.1	0	0.1	0	0.1	0	0.1	0	0	0
ENSG00000047621	C12orf4	1.00457	1.45886	1.46412	1.45223	1.45747	1.00361	-1.02443	1.12896	1.09819	1.15653	1.12501	-1.02802	-1.00984	0.968113	1.28335	0.266822	1.26802	0.278781	1.29597	0.225192	1.28049	0.234627	-1.01209	0.771878	C12orf4	-0.403519	0.0593326	-0.396948	0.0245181	0.141319	0.234325	0.146516	0.194457	C12orf4	protein_coding	chromosome 12 open reading frame 4	C12orf4	5.87625	5.80145	5.80634	5.74494	7.44916	7.44529	7.35738	7.35636	4.94163	6.81087	4.96419
ENSG00000047634	SCML1	-1.16063	1.18956	1.261	1.38064	1.46355	1.06005	2.63817	1.44745	1.64679	-1.82264	-1.60201	1.13772	1.50767	0.410082	1.31219	0.539039	1.44104	0.407442	-1.14897	0.713096	-1.04623	0.896353	1.0982	0.761809	SCML1	0.0635258	-0.819227	-0.151377	0.580311	0.313958	-0.285715	0.398094	-0.0995692	SCML1	protein_coding	Scm polycomb group protein like 1	SCML1	0.17106	0.163355	0.254246	0.246285	0.218999	0.214352	0.238912	0.235402	0.22182	0.1203	0.191121
ENSG00000047644	WWC3	1.14064	-1.10678	1.00975	-1.26245	-1.12963	1.11758	1.12993	-1.05208	1.23808	-1.18878	1.09571	1.30255	1.13528	0.00103701	-1.07908	0.124138	1.1181	0.402857	-1.22506	0.0203195	-1.01536	0.898806	1.20653	0.229857	WWC3	-0.0643877	-0.052757	0.125461	0.12348	-0.21076	-0.125997	-0.0503845	0.255345	WWC3	protein_coding	WWC family member 3	WWC3	2.34193	2.34191	2.65871	2.65871	2.17122	2.17028	2.63321	2.6185	2.33249	2.35137	2.66054
ENSG00000047648	ARHGAP6	2.06447	1.86158	-1.52551	-1.10899	-3.14938	-2.83986	-1.56542	1.17759	-1.22447	1.84342	1.27845	-1.44192	1.14839	0.835975	1.4806	0.231237	-1.36673	0.10171	1.28928	0.726571	-1.56953	0.529759	-2.02357	0.109663	ARHGAP6	-0.0760713	-0.0814618	0.9697	-0.728012	0.820455	0.154373	-0.685367	-0.373616	ARHGAP6	protein_coding	Rho GTPase activating protein 6	ARHGAP6	0.156835	0.156835	0.198864	0.180107	0.238424	0.232209	0.115422	0.114752	0.157128	0.156542	0.324386
ENSG00000047662	FAM184B	-1.18218	-1.05569	-1.18218	1.11982	1	-1.11982	1	1.62874	1	1.62874	1	-1.62874	-1.08728	0.42265	1.2421	0.401412	-1.08728	0.42265	1.35052	0.249882	1		-1.35052	0.249882	FAM184B	0.102891	-0.138559	-0.138559	-0.138559	0.0247077	0.565197	-0.138559	-0.138559	FAM184B	protein_coding	family with sequence similarity 184 member B	FAM184B	0.0801109	0.108728	0.0301992	0.1	0.137428	0.135052	0.0231066	0.1	0.118218	0.0420038	0.0357784
ENSG00000047849	MAP4	1.08351	-1.09624	-1.05586	-1.18779	-1.14404	1.03824	1.11539	-1.06169	-1.02421	-1.1842	-1.14239	1.0366	1.09934	0.0765934	-1.07883	0.108547	-1.03991	0.29139	-1.18599	0.00724488	-1.14321	0.0125366	1.03742	0.120573	MAP4	0.0441806	-0.0295334	0.1599	0.12801	-0.0883778	-0.115898	-0.034236	-0.064045	MAP4	protein_coding	microtubule associated protein 4	MAP4	33.6155	33.6045	36.9449	36.9426	31.1506	31.1492	32.3165	32.3147	34.4741	32.7569	37.3532
ENSG00000047932	GOPC	-1.18492	1.01707	-1.08126	1.20515	1.09588	-1.09971	-1.14888	-1.18403	-1.13325	-1.03059	1.0138	1.04481	-1.16676	0.325789	-1.07896	0.433467	-1.10695	0.388387	1.08138	0.490054	1.05404	0.668733	-1.02594	0.689539	GOPC	0.00946434	0.229907	-0.235331	0.0296743	0.0338796	-0.0137964	-0.103244	0.0494449	GOPC	protein_coding	golgi associated PDZ and coiled-coil motif containing	GOPC	23.6966	23.6276	20.336	20.2505	21.9015	21.8985	21.3747	21.3449	21.8897	25.5035	18.4735
ENSG00000047936	ROS1	-1.05244	1.12018	-1.06863	1.17893	-1.01538	-1.19706	1.02793	-1.11586	-1.1636	-1.14702	-1.1961	-1.04279	-1.01185	0.871142	1.00194	0.985271	-1.1151	0.0685847	1.01381	0.911172	-1.10204	0.269275	-1.11726	0.354882	ROS1	0.012278	0.0734157	-0.0614657	0.11316	0.176009	-0.0847361	-0.0834814	-0.145179	ROS1	protein_coding	ROS proto-oncogene 1, receptor tyrosine kinase	ROS1	2.91378	2.91313	2.88428	2.879	2.93069	2.91876	2.61302	2.61243	2.85205	2.97551	2.70993
ENSG00000048028	USP28	-1.0964	1.2119	1.01438	1.32872	1.11217	-1.19472	-1.34644	-1.1896	-1.73621	1.13184	-1.28948	-1.45949	-1.215	0.276651	1.00933	0.953053	-1.30828	0.312873	1.22634	0.0767717	-1.07677	0.682776	-1.32049	0.230929	USP28	-0.0220542	0.34967	-0.154823	-0.0794796	0.255215	0.0991959	-0.00145229	-0.446273	USP28	protein_coding	ubiquitin specific peptidase 28	USP28	6.58381	6.52955	5.37594	5.3741	6.60011	6.59047	5.05037	4.99094	5.74028	7.42734	5.23559
ENSG00000048052	HDAC9	-1.19516	1.56003	-1.09588	1.86448	1.09059	-1.70961	-1.408	1.27268	-1.06612	1.79193	1.32067	-1.35683	-1.29722	0.101597	1.40905	0.0889489	-1.0809	0.0154936	1.82785	0.0508573	1.20013	0.179364	-1.52304	0.0616906	HDAC9	0.00930468	-0.0128366	-0.247894	-0.506485	0.650877	0.335032	-0.122787	-0.105211	HDAC9	protein_coding	histone deacetylase 9	HDAC9	28.338	28.3372	21.9323	21.8446	40.1679	39.9285	26.2168	26.2163	28.5555	28.1206	23.8927
ENSG00000048140	TSPAN17	-1.12333	1.04409	-1.06647	1.17285	1.05332	-1.11349	-1.05984	1.15128	-1.01353	1.22017	1.0457	-1.16685	-1.09113	0.319462	1.09637	0.265311	-1.03966	0.625589	1.19628	0.0300967	1.0495	0.397038	-1.13986	0.06553	TSPAN17	0.0976803	-0.073083	-0.0701012	-0.156935	0.159922	0.130152	0.00483651	-0.0924715	TSPAN17	protein_coding	tetraspanin 17	TSPAN17	18.1847	18.1529	16.6443	16.6368	19.9033	19.9023	17.4703	17.4603	19.2596	17.1097	17.1451
ENSG00000048162	NOP16	-1.25334	-1.34841	-1.25772	-1.07586	-1.00349	1.07211	-1.19897	-1.2355	-1.31498	-1.03047	-1.09676	-1.06433	-1.22585	0.00587816	-1.29072	0.0176116	-1.28603	0.0192832	-1.05292	0.270301	-1.04909	0.307447	1.00365	0.944905	NOP16	0.272563	0.239883	-0.0532113	-0.0219151	-0.1587	-0.0652133	-0.0582435	-0.155162	NOP16	protein_coding	NOP16 nucleolar protein	NOP16	82.8578	82.8525	67.5916	67.5876	64.2244	64.1908	64.4613	64.425	83.7962	81.9194	66.8585
ENSG00000048342	CC2D2A	-1.23068	-1.35142	1.11697	-1.09811	1.37463	1.50949	5.69985	1	8.54338	-5.69985	1.49888	8.54338	2.15209	0.408863	-1.1625	0.87686	3.08913	0.275091	-2.50181	0.268586	1.43541	0.507093	3.59112	0.178264	CC2D2A	0.348289	-1.60614	0.048838	0.904786	-0.0861838	-1.60614	0.507879	1.48867	CC2D2A	protein_coding	coiled-coil and C2 domain containing 2A	CC2D2A	0.227084	0.196866	0.442451	0.423673	0.151478	0.169346	0.643617	0.608144	0.387562	0.0666059	0.314918
ENSG00000048392	RRM2B	-1.07404	1.03927	1.1119	1.11622	1.19422	1.06989	-1.10488	-1.54586	-1.08706	-1.39913	1.01639	1.42205	-1.08935	0.573056	-1.21961	0.363816	1.01136	0.918341	-1.11958	0.559048	1.10172	0.364937	1.23346	0.271801	RRM2B	-0.0421641	0.238963	-0.145215	0.0950778	0.0134017	-0.389449	0.110859	0.118527	RRM2B	protein_coding	ribonucleotide reductase regulatory TP53 inducible subunit M2B	RRM2B	14.8789	14.8086	13.6411	13.5939	12.2606	12.142	14.9768	14.9767	13.4338	16.324	12.5077
ENSG00000048405	ZNF800	1.05226	1.08164	1.21411	1.02792	1.15381	1.12247	-1.0278	1.05555	1.06114	1.0849	1.09065	1.0053	1.01183	0.837225	1.06852	0.395583	1.13505	0.137364	1.05603	0.292545	1.12179	0.0308266	1.06227	0.280818	ZNF800	-0.145029	-0.00263462	-0.0715429	-0.0422006	-0.031809	0.0753641	0.134868	0.0829837	ZNF800	protein_coding	zinc finger protein 800	ZNF800	8.85214	8.84137	8.94638	8.94592	9.45367	9.44715	10.037	10.0354	8.41564	9.28864	8.85541
ENSG00000048462	TNFRSF17	1	1	1	1	1	1	1	1	1	1	1	1	1		1		1		1		1		1		TNFRSF17	0	0	0	0	0	0	0	0	TNFRSF17	protein_coding	TNF receptor superfamily member 17	TNFRSF17	0	0.1	0	0.1	0	0.1	0	0.1	0	0	0
ENSG00000048471	SNX29	1.20181	1.17188	1.46207	-1.02554	1.21656	1.24763	1.43266	1.17724	1.14879	-1.21696	-1.2471	-1.02476	1.31217	0.189895	1.17456	0.128097	1.296	0.0990531	-1.11716	0.511074	-1.01247	0.942605	1.1034	0.386113	SNX29	-0.313048	-0.186022	-0.0478399	0.332677	-0.084224	0.0493909	0.234967	0.0140985	SNX29	protein_coding	sorting nexin 29	SNX29	2.06862	2.06662	2.73536	2.71175	2.42997	2.42736	2.68619	2.67834	1.97761	2.15963	2.37671
ENSG00000048540	LMO3	1	1	1	1	1	1	1	1	1.49306	1	1.49306	1.49306	1		1		1.22191	0.42265	1		1.22191	0.42265	1.22191	0.42265	LMO3	-0.072284	-0.072284	-0.072284	-0.072284	-0.072284	-0.072284	-0.072284	0.505988	LMO3	protein_coding	LIM domain only 3	LMO3	0.0289353	0.1	0.0308279	0.1	0	0.1	0.0841742	0.122191	0	0.0578707	0.0484863
ENSG00000048544	MRPS10	-1.11957	1.00512	-1.07111	1.12531	1.04525	-1.07659	-1.24092	-1.08287	-1.10439	1.14595	1.12362	-1.01987	-1.17868	0.166744	-1.03796	0.688095	-1.08762	0.466666	1.13558	0.0811032	1.08373	0.327961	-1.04785	0.554604	MRPS10	-0.00347338	0.209521	-0.166419	-0.101883	0.00389733	0.0946616	-0.102577	0.0662724	MRPS10	protein_coding	mitochondrial ribosomal protein S10	MRPS10	38.9281	38.8223	32.9453	32.937	37.4211	37.4026	35.7558	35.6947	36.0597	41.7965	32.2085
ENSG00000048545	GUCA1A	1	1	1	1	1	1	1	1	1	1	1	1	1		1		1		1		1		1		GUCA1A	0	0	0	0	0	0	0	0	GUCA1A	protein_coding	guanylate cyclase activator 1A	GUCA1A	0	0.1	0	0.1	0	0.1	0	0.1	0	0	0
ENSG00000048649	RSF1	-1.27635	-1.10623	-1.16875	1.15378	1.09206	-1.05652	1.05784	1.12479	1.20594	1.06329	1.14001	1.07215	-1.09844	0.680135	1.00835	0.971893	1.01579	0.94277	1.10761	0.385861	1.11578	0.143771	1.00737	0.939265	RSF1	0.302371	-0.251944	-0.0496516	-0.170824	0.15672	-0.0822899	0.0774018	0.018217	RSF1	protein_coding	remodeling and spacing factor 1	RSF1	18.804	18.4622	16.8225	16.8077	18.6804	18.6164	18.7576	18.7537	22.3726	15.2353	17.5286
ENSG00000048707	VPS13D	-1.39827	-1.20337	-1.44313	1.16196	-1.03208	-1.19923	-1.10844	-1.20191	1.20089	-1.08433	1.33111	1.44336	-1.24495	0.158973	-1.20264	0.31336	-1.09623	0.694196	1.03518	0.760382	1.13566	0.548707	1.09707	0.691479	VPS13D	0.320076	0.0373459	-0.163571	-0.111181	0.052991	-0.227982	-0.209123	0.301444	VPS13D	protein_coding	vacuolar protein sorting 13 homolog D	VPS13D	6.24084	6.211	4.98978	4.98896	5.18897	5.16446	5.75472	5.66578	6.85041	5.63127	4.89919
ENSG00000048740	CELF2	1.02238	1.11539	1.0534	1.09098	1.03034	-1.05885	-1.06234	1.27996	1.24241	1.35975	1.31986	-1.03022	-1.01936	0.897211	1.19484	0.125405	1.14401	0.198307	1.21797	0.21787	1.16615	0.302971	-1.04444	0.0765488	CELF2	-0.00514964	-0.206481	0.026782	-0.293726	0.1524	0.149615	0.0699021	0.106658	CELF2	protein_coding	CUGBP Elav-like family member 2	CELF2	43.8402	43.7337	43.1683	42.9033	52.255	52.255	50.0358	50.0317	46.8943	40.7862	47.9438
ENSG00000048828	FAM120A	1.07439	1.16134	1.08132	1.08093	1.00645	-1.074	1.07762	1.2087	1.12087	1.12164	1.04014	-1.07836	1.07601	0.497313	1.18478	0.159546	1.10092	0.345181	1.1011	0.333021	1.02315	0.794935	-1.07618	0.365981	FAM120A	-0.0303058	-0.214204	0.073215	-0.106354	0.185484	0.0592549	0.0824921	-0.0495825	FAM120A	protein_coding	family with sequence similarity 120 member A	FAM120A	61.5832	61.4583	66.2575	66.1294	72.8845	72.8148	67.7315	67.6607	65.5028	57.6635	70.3757
ENSG00000048991	R3HDM1	-1.19859	1.19289	-1.24042	1.42979	-1.0349	-1.47969	-1.03869	1.11463	1.10995	1.15775	1.15289	-1.00422	-1.11578	0.408527	1.1531	0.488039	-1.05714	0.68171	1.2866	0.210425	1.05547	0.497446	-1.21899	0.311248	R3HDM1	0.154371	-0.138015	-0.106973	-0.19278	0.408832	0.0185495	-0.156463	0.012478	R3HDM1	protein_coding	R3H domain containing 1	R3HDM1	23.4538	23.3339	20.9219	20.9127	27.1528	26.9063	22.1105	22.0727	25.8224	21.0853	21.5439
ENSG00000049089	COL9A2	-1.03016	1.61638	-1.04241	1.66514	-1.01189	-1.68493	1.02939	2.03106	1.06361	1.97307	1.03325	-1.90958	-1.00038	0.996965	1.81189	0.019654	1.01012	0.909616	1.81258	0.010076	1.0105	0.857162	-1.79374	0.00605366	COL9A2	-0.109806	-0.325934	-0.15268	-0.284146	0.582961	0.696295	-0.16973	-0.236959	COL9A2	protein_coding	collagen type IX alpha 2 chain	COL9A2	204.287	203.716	203.851	203.639	369.396	369.111	205.833	205.777	219.561	189.014	213.132
ENSG00000049130	KITLG	1.2803	-1.27323	1.43167	-1.63011	1.11823	1.82285	1.3772	-1.25802	1.63583	-1.73254	1.18779	2.0579	1.32787	0.0563792	-1.2656	0.033315	1.53035	0.0498679	-1.68055	0.0191794	1.15249	0.341125	1.93681	0.0223946	KITLG	-0.211234	-0.130341	0.145248	0.331398	-0.559725	-0.461492	0.306469	0.579678	KITLG	protein_coding	KIT ligand	KITLG	4.45699	4.45524	5.92828	5.91596	3.5223	3.52026	6.84866	6.81807	4.33207	4.58191	5.54635
ENSG00000049167	ERCC8	-1.81541	-1.34151	-1.11367	1.35325	1.63011	1.20459	-1.1078	-1.24068	-1.27799	-1.11995	-1.15363	-1.03008	-1.41814	0.267328	-1.29011	0.0116098	-1.19301	0.185653	1.09924	0.72034	1.18871	0.553177	1.0814	0.474163	ERCC8	0.307824	0.255221	-0.552468	0.107523	-0.116037	-0.0559077	0.152503	-0.0986586	ERCC8	protein_coding	ERCC excision repair 8, CSA ubiquitin ligase complex subunit	ERCC8	7.7698	7.7685	5.6219	5.47797	6.02288	6.02158	6.5364	6.51171	7.91143	7.62816	4.35794
ENSG00000049192	ADAMTS6	-1.19885	1.928	1.06065	2.31139	1.27157	-1.81775	-1.67172	1.81962	1.49005	3.0419	2.49094	-1.22119	-1.41568	0.289505	1.87303	0.0335167	1.25715	0.203079	2.65161	0.0612023	1.77972	0.152486	-1.4899	0.10523	ADAMTS6	-0.0859517	-0.281066	-0.347604	-1.0224	0.861155	0.582573	-0.000997801	0.294291	ADAMTS6	protein_coding	ADAM metallopeptidase with thrombospondin type 1 motif 6	ADAMTS6	0.179277	0.178867	0.126427	0.126348	0.336587	0.335024	0.226042	0.224863	0.191381	0.167172	0.159637
ENSG00000049239	H6PD	1.10876	-1.03987	1.17017	-1.15296	1.05539	1.21683	1.13489	1.03889	1.3788	-1.09241	1.21492	1.32719	1.12175	0.432693	-1.00047	0.996727	1.27021	0.115653	-1.12228	0.337852	1.13235	0.250677	1.27081	0.0422113	H6PD	0.000876237	-0.255941	0.149818	-0.0733887	-0.0555292	-0.200902	0.227594	0.207472	H6PD	protein_coding	hexose-6-phosphate dehydrogenase/glucose 1-dehydrogenase	H6PD	11.1866	11.1424	12.5364	12.4989	11.1512	11.1371	14.1535	14.1532	12.1796	10.1935	13.5042
ENSG00000049245	VAMP3	1.13091	1.3309	1.31821	1.17684	1.16562	-1.00963	1.12795	1.20736	1.16622	1.0704	1.03393	-1.03528	1.12943	0.230808	1.26763	0.0436954	1.23989	0.0541562	1.12236	0.147091	1.0978	0.208226	-1.02237	0.166062	VAMP3	-0.28086	-0.133109	-0.10338	0.0405991	0.131542	0.138751	0.117722	0.0887338	VAMP3	protein_coding	vesicle associated membrane protein 3	VAMP3	20.9316	20.9042	23.6392	23.6098	26.4988	26.4987	25.9202	25.9189	19.8607	22.0025	22.4606
ENSG00000049246	PER3	-1.12711	-1.03666	-1.15056	1.08725	-1.02081	-1.10987	-1.39703	1.0109	1.52143	1.41226	2.12548	1.50502	-1.25483	0.39166	-1.01266	0.914803	1.14993	0.579308	1.23915	0.39804	1.44297	0.312481	1.16449	0.534767	PER3	0.157703	-0.0856502	-0.0149288	-0.568014	0.105757	-0.0700048	-0.0446383	0.519776	PER3	protein_coding	period circadian regulator 3	PER3	1.25374	1.24929	1.01393	0.995585	1.23596	1.23368	1.46417	1.4366	1.35923	1.14825	1.20594
ENSG00000049247	UTS2	-1.04658	1.36246	-1.05837	1.42593	-1.01127	-1.44199	-1.224	-1.382	-1.30442	-1.12908	-1.0657	1.05947	-1.13182	0.528569	-1.00714	0.977553	-1.17497	0.406074	1.12379	0.587377	-1.03813	0.69416	-1.16664	0.468795	UTS2	-0.108354	0.319126	-0.174041	0.0275231	0.33786	-0.147628	-0.190203	-0.0642833	UTS2	protein_coding	urotensin 2	UTS2	10.5785	10.4635	9.26739	9.24482	10.5367	10.3893	8.91376	8.90528	9.02265	12.1344	8.62105
ENSG00000049249	TNFRSF9	-1.02146	-1.02146	-1.02146	1	1	1	1.37278	1	1	-1.37278	-1.37278	1	1.15928	0.45018	-1.01067	0.42265	-1.01067	0.42265	-1.17166	0.42265	-1.17166	0.42265	1		TNFRSF9	-0.0303339	-0.0609666	-0.0609666	0.396134	-0.0609666	-0.0609666	-0.0609666	-0.0609666	TNFRSF9	protein_coding	TNF receptor superfamily member 9	TNFRSF9	0.0759075	0.101067	0.117358	0.117166	0.0718362	0.1	0.0738883	0.1	0.102146	0.0496689	0.0974376
ENSG00000049283	EPN3	-1.29676	-1.40415	-1.40415	-1.08281	-1.08281	1	1	1	1	1	1	1	-1.13876	0.533722	-1.18497	0.42265	-1.18497	0.42265	-1.04058	0.42265	-1.04058	0.42265	1		EPN3	0.414137	-0.0755596	0.0392205	-0.0755596	-0.0755596	-0.0755596	-0.0755596	-0.0755596	EPN3	protein_coding	epsin 3	EPN3	0.0702075	0.118497	0.0541405	0.104058	0.061249	0.1	0.0114573	0.1	0.140415	0	0.108281
ENSG00000049323	LTBP1	2.34082	-1.22719	1.13835	-2.87263	-2.05632	1.39697	2.66027	3.33114	3.51126	1.25218	1.31989	1.05407	2.49544	0.0133139	1.64756	0.500336	1.99926	0.281126	-1.51463	0.563373	-1.24818	0.680176	1.21347	0.823024	LTBP1	-0.615179	-0.904367	0.611837	0.507205	-0.910536	0.831648	-0.42823	0.907621	LTBP1	protein_coding	latent transforming growth factor beta binding protein 1	LTBP1	0.30753	0.305992	0.764088	0.763585	0.598863	0.50414	0.678501	0.611759	0.33825	0.276811	0.791783
ENSG00000049449	RCN1	1.05292	1.41643	1.103	1.34523	1.04756	-1.28416	1.11497	1.11536	-1.21367	1.00036	-1.35321	-1.35369	1.0835	0.353202	1.25691	0.135269	-1.04897	0.726993	1.16005	0.298883	-1.13656	0.427125	-1.31847	0.197453	RCN1	-0.138515	-0.0497899	-0.0641142	0.10721	0.363743	0.107723	0.00291334	-0.32917	RCN1	protein_coding	reticulocalbin 1	RCN1	24.756	24.7443	26.8577	26.8105	31.2239	31.1014	23.7455	23.5891	23.995	25.517	25.2649
ENSG00000049540	ELN	1	1	1	1	1	1	1	1	1	1	1	1	1		1		1		1		1		1		ELN	0	0	0	0	0	0	0	0	ELN	protein_coding	elastin	ELN	0	0.1	0	0.1	0	0.1	0	0.1	0	0	0
ENSG00000049541	RFC2	-1.03475	1.16718	-1.03093	1.20774	1.0037	-1.20329	-1.08689	1.08243	-1.10457	1.17648	-1.01627	-1.19562	-1.0605	0.295094	1.124	0.0964344	-1.06712	0.241326	1.19201	0.00689627	-1.00624	0.723954	-1.19945	0.000724489	RFC2	-0.0540512	0.0589614	-0.103336	-0.0612458	0.168976	0.173229	-0.0980046	-0.084528	RFC2	protein_coding	replication factor C subunit 2	RFC2	37.7844	37.7554	35.6052	35.6015	42.4372	42.4372	35.3811	35.3807	36.3052	39.2635	35.0859
ENSG00000049618	ARID1B	-1.07621	-1.20579	-1.18708	-1.12041	-1.10302	1.01576	-1.00881	-1.21013	-1.10539	-1.19956	-1.09574	1.09475	-1.04196	0.498121	-1.20795	0.110746	-1.14551	0.109881	-1.15931	0.104014	-1.09937	0.0398758	1.05452	0.406671	ARID1B	0.200758	0.0631701	0.0948045	0.0505141	-0.0692175	-0.211988	-0.0466545	-0.0813862	ARID1B	protein_coding	AT-rich interaction domain 1B	ARID1B	25.7754	25.7462	24.7122	24.7093	21.34	21.3139	22.4775	22.4758	27.0036	24.5473	25.0915
ENSG00000049656	CLPTM1L	-1.16838	1.0834	-1.05204	1.26582	1.11059	-1.13978	-1.04508	1.00389	-1.30819	1.04914	-1.25176	-1.31328	-1.10501	0.411566	1.04289	0.352623	-1.17314	0.190571	1.1524	0.258005	-1.06166	0.66009	-1.22345	0.112971	CLPTM1L	0.0282555	0.128672	-0.196254	0.065059	0.143823	0.134271	-0.0449288	-0.258898	CLPTM1L	protein_coding	CLPTM1 like	CLPTM1L	139.417	139.333	126.609	126.092	145.309	145.308	119.096	118.769	134.567	144.267	115.174
ENSG00000049759	NEDD4L	-1.05731	1.26386	1.73038	1.33629	1.82955	1.36913	-1.3174	-1.64377	-1.20182	-1.24774	1.09617	1.36773	-1.18021	0.526557	-1.14044	0.662898	1.19992	0.555687	1.03488	0.872713	1.41615	0.207506	1.36843	0.315129	NEDD4L	-0.245638	0.328487	-0.326031	-0.0692091	0.0921972	-0.388523	0.545455	0.0632619	NEDD4L	protein_coding	NEDD4 like E3 ubiquitin protein ligase	NEDD4L	5.08199	4.98302	4.23888	4.22214	4.43018	4.36939	6.0629	5.97921	4.08393	6.08005	3.86258
ENSG00000049768	FOXP3	1.59898	1.4477	1.64359	-1.1045	1.0279	1.13531	1.35799	2.4738	1	1.82166	-1.35799	-2.4738	1.47357	0.573795	1.89244	0.236962	1.28203	0.762557	1.28426	0.641979	-1.14941	0.872151	-1.47613	0.596903	FOXP3	0.0722285	-0.991219	0.74938	-0.549746	0.605988	0.31551	0.789078	-0.991219	FOXP3	protein_coding	forkhead box P3	FOXP3	0.123831	0.144566	0.234986	0.213027	0.274969	0.273581	0.201994	0.185337	0.208992	0.0386691	0.334174
ENSG00000049769	PPP1R3F	-1.68446	-1.81871	1.07035	-1.0797	1.80296	1.94665	-1.34421	-1.01767	-1.0355	1.32087	1.29812	-1.01752	-1.50475	0.0385535	-1.36046	0.312777	1.01669	0.91813	1.10606	0.69489	1.52985	0.0819109	1.38316	0.325299	PPP1R3F	0.355828	0.14904	-0.396458	-0.277714	-0.507086	0.123773	0.453906	0.0987094	PPP1R3F	protein_coding	protein phosphatase 1 regulatory subunit 3F	PPP1R3F	1.47586	1.47208	0.979119	0.97829	1.10801	1.08205	1.50799	1.49664	1.58145	1.37027	0.938847
ENSG00000049860	HEXB	-1.16677	-1.36606	1.23838	-1.1708	1.4449	1.69169	-1.11061	-1.46954	1.00847	-1.32317	1.12002	1.48198	-1.13835	0.250028	-1.41685	0.0155868	1.11753	0.269522	-1.24466	0.0855322	1.27213	0.116564	1.58337	0.0164209	HEXB	0.0696236	0.195036	-0.152896	0.0436782	-0.380393	-0.360325	0.378073	0.207203	HEXB	protein_coding	hexosaminidase subunit beta	HEXB	126.4	126.281	111.192	110.934	89.1302	89.128	141.37	141.122	120.91	131.891	103.628
ENSG00000049883	PTCD2	-1.10482	-1.44407	-1.11844	-1.30706	-1.01233	1.29115	-1.42561	-1.43956	-1.51869	-1.00978	-1.06529	-1.05497	-1.25501	0.166601	-1.44181	0.131976	-1.30329	0.147565	-1.14885	0.327698	-1.03847	0.559948	1.10629	0.476662	PTCD2	0.159587	0.459278	0.0157772	-0.0523039	-0.370549	-0.0663467	-0.00189832	-0.143545	PTCD2	protein_coding	pentatricopeptide repeat domain 2	PTCD2	7.43948	7.39954	5.89765	5.89601	5.16066	5.13212	5.68444	5.6776	6.66955	8.20942	6.03678
ENSG00000050030	KIAA2022	-1.24029	-1.08456	-1.50628	1.14359	-1.21445	-1.38883	1.25261	-1.25906	-1.22029	-1.57712	-1.52855	1.03177	1.00495	0.982694	-1.16856	0.245766	-1.35576	0.0745293	-1.17435	0.544049	-1.36248	0.292662	-1.1602	0.363481	KIAA2022	0.19206	0.136295	-0.11862	0.461233	0.0749463	-0.196056	-0.398926	-0.150931	KIAA2022	protein_coding	neurite extension and migration factor	KIAA2022	0.506153	0.506058	0.518869	0.508566	0.434973	0.433061	0.374644	0.373264	0.515934	0.496372	0.415978
ENSG00000050130	JKAMP	-1.01746	1.18268	1.03604	1.20332	1.05412	-1.14154	1.02332	1.1828	-1.03022	1.15585	-1.05425	-1.21855	1.00288	0.95504	1.18274	0.0278183	1.00282	0.916278	1.17935	0.0674602	-1.00006	0.99903	-1.17942	0.0200725	JKAMP	-0.0917149	-0.0334551	-0.116684	-0.000195933	0.150341	0.208756	-0.0406408	-0.0764066	JKAMP	protein_coding	JNK1/MAPK8 associated membrane protein	JKAMP	30.8169	30.8107	30.9245	30.8993	36.4485	36.441	30.8999	30.8975	30.1948	31.4391	29.6767
ENSG00000050165	DKK3	1	1	1	1	1	1	1	1	1	1	1	1	1		1		1		1		1		1		DKK3	0	0	0	0	0	0	0	0	DKK3	protein_coding	dickkopf WNT signaling pathway inhibitor 3	DKK3	0	0.1	0	0.1	0.0145714	0.1	0	0.1	0	0	0
ENSG00000050327	ARHGEF5	-1.09413	-1.31049	-1.25522	-1.19775	-1.14724	1.04403	-1.18751	-1.20563	-1.4981	-1.01526	-1.26154	-1.24259	-1.13986	0.411062	-1.25697	0.0855963	-1.37129	0.203068	-1.10274	0.470725	-1.20303	0.43165	-1.09095	0.635908	ARHGEF5	0.340216	0.146955	0.210436	-0.100984	-0.0498898	-0.12283	0.012273	-0.436176	ARHGEF5	protein_coding	Rho guanine nucleotide exchange factor 5	ARHGEF5	0.922167	0.920102	0.811911	0.807205	0.732236	0.732003	0.679094	0.670974	0.983841	0.860493	0.899202
ENSG00000050344	NFE2L3	-1.64088	-1.87613	-1.07305	-1.14337	1.52917	1.74841	-1.46632	1.19163	-1.31839	1.74732	1.11221	-1.57103	-1.55115	0.0429249	-1.25476	0.65429	-1.18941	0.155482	1.23621	0.679578	1.30413	0.143684	1.05495	0.91438	NFE2L3	0.256417	0.349081	-0.45805	-0.203124	-0.651346	0.602016	0.154699	-0.0496935	NFE2L3	protein_coding	NFE2 like bZIP transcription factor 3	NFE2L3	4.71879	4.71636	3.05244	3.04056	4.11899	3.75877	3.97525	3.96529	4.5673	4.87028	2.78345
ENSG00000050393	MCUR1	-1.09981	-1.16702	-1.07273	-1.06111	1.02525	1.0879	1.0117	-1.10149	1.14812	-1.11437	1.13484	1.26464	-1.04264	0.62343	-1.13378	0.12526	1.03454	0.807744	-1.08742	0.42486	1.07865	0.643664	1.17294	0.344092	MCUR1	0.0233003	0.0728963	-0.113956	0.0896718	-0.19953	-0.0665604	-0.0779868	0.272165	MCUR1	protein_coding	mitochondrial calcium uniporter regulator 1	MCUR1	7.84751	7.84636	7.54422	7.52547	6.92787	6.92052	8.17722	8.11738	7.71264	7.98239	7.01269
ENSG00000050405	LIMA1	1.0171	1.76762	1.34388	1.73791	1.32129	-1.31531	-1.10318	1.37046	1.11057	1.51186	1.22516	-1.23401	-1.04146	0.464358	1.55642	0.0599087	1.22167	0.134451	1.62095	0.0568409	1.27232	0.118544	-1.27401	0.222172	LIMA1	-0.23842	-0.195822	-0.213965	-0.337485	0.583385	0.258842	0.18798	-0.0445156	LIMA1	protein_coding	LIM domain and actin binding 1	LIMA1	11.6072	11.6059	11.1541	11.1439	18.178	18.0637	14.2246	14.1785	11.4358	11.7785	11.6313
ENSG00000050426	LETMD1	1.00594	1.0532	1.08379	1.04697	1.07739	1.02905	-1.12688	-1.12216	-1.12642	1.00421	1.00041	-1.0038	-1.05841	0.434013	-1.03222	0.727811	-1.01948	0.858544	1.02537	0.822664	1.03818	0.769332	1.0125	0.929308	LETMD1	0.0325384	0.0452014	0.0410863	-0.127136	0.107313	-0.121078	0.148621	-0.126546	LETMD1	protein_coding	LETM1 domain containing 1	LETMD1	35.4098	35.4095	33.5123	33.4554	34.4117	34.3041	34.8909	34.7329	35.2544	35.5652	35.4639
ENSG00000050438	SLC4A8	-1.01502	2.09703	5.4763	2.12852	5.55853	2.61145	-1.81818	1.32856	2.02087	2.41556	3.6743	1.52109	-1.35848	0.284571	1.66914	0.0865592	3.32669	0.0961794	2.26751	0.0619809	4.51926	0.0713873	1.99305	0.229634	SLC4A8	-0.669291	-0.346309	-0.690794	-1.2088	0.399058	0.0635588	1.78391	0.668668	SLC4A8	protein_coding	solute carrier family 4 member 8	SLC4A8	0.459788	0.456923	0.341782	0.336348	0.767832	0.76267	1.63501	1.52004	0.408535	0.511042	0.402491
ENSG00000050555	LAMC3	-1.3458	-3.6928	-2.30176	-2.74394	-1.71032	1.60434	1.10563	-3.0612	1.06626	-3.38455	-1.03692	3.26403	-1.10328	0.757724	-3.3622	0.0636047	-1.46926	0.356572	-3.04746	0.0276094	-1.33172	0.276056	2.28837	0.0810006	LAMC3	0.999998	0.223151	0.571531	0.368016	-0.884719	-1.39095	-0.202738	0.315707	LAMC3	protein_coding	laminin subunit gamma 3	LAMC3	0.610469	0.588992	0.535184	0.533855	0.177883	0.17518	0.407365	0.400877	0.770969	0.449969	0.572869
ENSG00000050628	PTGER3	2.02347	2.65406	2.93973	1.31164	1.45282	1.10763	1.73104	2.50354	3.46251	1.44626	2.00024	1.38305	1.87155	0.0176738	2.5777	0.0014348	3.19043	0.00425418	1.37731	0.0726589	1.7047	0.0422208	1.2377	0.125216	PTGER3	-0.977105	-0.99493	0.0397236	-0.203289	0.431097	0.329039	0.578577	0.796887	PTGER3	protein_coding	prostaglandin E receptor 3	PTGER3	0.285793	0.285787	0.536764	0.534865	0.737135	0.736674	0.914394	0.911783	0.287558	0.284027	0.581864
ENSG00000050730	TNIP3	1	2.52451	1.54395	2.52451	1.54395	-1.6351	1.45539	-2.8423	-1.40695	-4.13666	-2.04767	2.02018	1.2064	0.85114	-1.06108	0.940051	1.04755	0.939201	-1.28008	0.798242	-1.15163	0.86314	1.11153	0.846751	TNIP3	-0.81658	0.690479	-0.81658	1.23189	0.519424	-0.81658	-0.189954	0.197904	TNIP3	protein_coding	TNFAIP3 interacting protein 3	TNIP3	0.142115	0.168591	0.238482	0.203388	0.126225	0.158887	0.178206	0.176609	0	0.28423	0.0632981
ENSG00000050748	MAPK9	-1.19966	1.01955	1.02015	1.22311	1.22383	1.00059	-1.2032	-1.08276	1.02097	1.11123	1.22843	1.10547	-1.20142	0.0138473	-1.03053	0.501651	1.02056	0.471626	1.16583	0.0518841	1.22613	0.0115701	1.05172	0.307775	MAPK9	0.0463954	0.0929922	-0.216225	-0.173879	0.0743273	-0.0217226	0.0751777	0.122934	MAPK9	protein_coding	mitogen-activated protein kinase 9	MAPK9	36.5189	36.5141	30.3956	30.3924	35.4519	35.4323	37.27	37.2649	35.9292	37.1086	29.9496
ENSG00000050767	COL23A1	1.11891	-1.14032	1.31707	-1.27591	1.1771	1.50187	1.04618	1.05753	1.64945	1.01085	1.57664	1.55972	1.08193	0.628425	-1.03841	0.688377	1.47392	0.0462236	-1.12349	0.416307	1.3623	0.120434	1.53053	0.00672591	COL23A1	-0.0391192	-0.270328	0.122972	-0.205199	-0.228554	-0.189635	0.358209	0.451655	COL23A1	protein_coding	collagen type XXIII alpha 1 chain	COL23A1	12.0016	11.9632	13.0272	12.9434	11.5218	11.5208	17.6421	17.6328	12.9613	11.042	14.5025
ENSG00000050820	BCAR1	1.09505	-1.40184	-1.07163	-1.53509	-1.17348	1.30815	1.19485	1.07378	1.33265	-1.11276	1.11533	1.24109	1.14386	0.645531	-1.1426	0.569909	1.11516	0.638384	-1.30697	0.224831	-1.02574	0.885101	1.27418	0.00721792	BCAR1	0.24557	-0.324992	0.376567	-0.0681635	-0.241755	-0.2223	0.145768	0.0893051	BCAR1	protein_coding	BCAR1 scaffold protein, Cas family member	BCAR1	4.54946	4.46195	5.1646	5.10385	3.90518	3.90509	4.97673	4.97577	5.43754	3.66139	5.95438
ENSG00000051009	FAM160A2	1.04064	-1.14654	1.23994	-1.19314	1.19152	1.42164	-1.14311	1.16601	1.23751	1.33288	1.41462	1.06132	-1.04808	0.798719	1.00846	0.942658	1.23873	0.137452	1.05694	0.776253	1.29828	0.248346	1.22834	0.1873	FAM160A2	0.0265642	-0.153195	0.0840382	-0.346161	-0.17072	0.0683873	0.336836	0.15425	FAM160A2	protein_coding	FHF complex subunit HOOK interacting protein 1B	FAM160A2	23.8286	23.7824	22.9442	22.6915	24.066	23.9836	29.519	29.4599	25.3112	22.346	26.3399
ENSG00000051108	HERPUD1	1.13516	-1.31201	-1.24262	-1.48935	-1.41057	1.05585	1.59007	-1.3178	-1.10916	-2.0954	-1.76365	1.1881	1.3435	0.177187	-1.3149	0.0201824	-1.174	0.057526	-1.76657	0.0589513	-1.57726	0.0879102	1.12002	0.11302	HERPUD1	0.0887652	0.0114284	0.271664	0.680522	-0.303015	-0.386704	-0.224615	-0.138045	HERPUD1	protein_coding	homocysteine inducible ER protein with ubiquitin like domain 1	HERPUD1	47.6481	47.631	64.6358	63.9922	36.2392	36.224	40.59	40.5717	48.9249	46.3713	55.5377
ENSG00000051128	HOMER3	1.65618	1.59839	2.08132	-1.03615	1.2567	1.30213	1.58044	2.12027	2.35647	1.34157	1.49102	1.1114	1.61787	0.0816245	1.84093	0.0278737	2.21463	0.0142221	1.13788	0.410378	1.36885	0.117552	1.20299	0.0857039	HOMER3	-0.548701	-0.812097	0.179157	-0.151766	0.127923	0.272154	0.5088	0.424529	HOMER3	protein_coding	homer scaffold protein 3	HOMER3	82.7839	82.4402	134.256	133.377	151.957	151.767	182.652	182.574	90.32	75.2478	149.586
ENSG00000051180	RAD51	-1.03847	1.03563	1.13933	1.07547	1.18316	1.10013	1.20658	1.1655	-1.0856	-1.03525	-1.30987	-1.26527	1.07791	0.617929	1.09865	0.337475	1.02444	0.818955	1.01924	0.908859	-1.05219	0.776621	-1.07243	0.612397	RAD51	-0.0908988	-0.0485018	-0.14536	0.22242	-0.040388	0.172447	0.0972814	-0.167	RAD51	protein_coding	RAD51 recombinase	RAD51	26.1934	26.1906	28.4607	28.231	28.8526	28.7743	26.9434	26.8308	25.8086	26.5783	24.8525
ENSG00000051341	POLQ	-1.49829	1.11315	-1.05633	1.66782	1.41839	-1.17586	-1.20129	-1.13491	1.015	1.05849	1.2193	1.15193	-1.34159	0.103995	-1.00973	0.945289	-1.02016	0.55194	1.32867	0.22054	1.31508	0.123148	-1.01033	0.943101	POLQ	0.127904	0.105449	-0.455412	-0.159133	0.282553	-0.0771244	0.0488379	0.126925	POLQ	protein_coding	DNA polymerase theta	POLQ	15.0731	15.0726	11.2942	11.2349	15.0436	14.9275	14.7802	14.7748	15.1904	14.9558	10.1385
ENSG00000051382	PIK3CB	1.03292	1.03817	1.20141	1.00508	1.16312	1.15724	-1.16178	-1.24548	1.1435	-1.07205	1.32849	1.42421	-1.06054	0.49905	-1.0953	0.422553	1.1721	0.187426	-1.03278	0.668231	1.24306	0.0473169	1.2838	0.0784043	PIK3CB	-0.101269	0.0947867	-0.0545357	-0.121547	-0.0472254	-0.221915	0.163463	0.288244	PIK3CB	protein_coding	phosphatidylinositol-4,5-bisphosphate 3-kinase catalytic subunit beta	PIK3CB	46.7775	46.6698	44.0175	44.0056	42.6872	42.609	54.7528	54.7016	43.604	49.9511	45.0396
ENSG00000051523	CYBA	-1.07738	-1.18072	-1.25927	-1.09592	-1.16883	-1.06653	-1.0242	1.33827	1.08389	1.37065	1.11012	-1.23469	-1.05045	0.818627	1.06463	0.74459	-1.07787	0.658306	1.11834	0.524207	-1.0261	0.850617	-1.14753	0.2425	CYBA	0.232117	-0.187694	0.124585	-0.222185	-0.00755445	0.23268	-0.100476	-0.0714726	CYBA	protein_coding	cytochrome b-245 alpha chain	CYBA	507.651	502.325	481.656	478.198	536.644	534.79	466.058	466.034	580.995	434.307	539.265
ENSG00000051596	THOC3	-1.02023	-1.20277	-1.0101	-1.17891	1.01003	1.19074	-1.13246	-1.32566	-1.27356	-1.1706	-1.12459	1.04091	-1.07488	0.191837	-1.26272	0.0219824	-1.13421	0.301695	-1.17475	0.0323192	-1.05519	0.608594	1.11331	0.348903	THOC3	0.113037	0.198161	0.0841389	0.0186996	-0.153319	-0.208552	0.0985364	-0.150702	THOC3	protein_coding	THO complex subunit 3	THOC3	30.3122	30.299	28.1955	28.1882	23.9994	23.9951	26.8136	26.7139	29.4182	31.2062	28.8348
ENSG00000051620	HEBP2	1.15726	1.30136	1.18393	1.12451	1.02305	-1.09918	1.43989	1.52321	1.4494	1.05786	1.0066	-1.05092	1.29087	0.136565	1.40792	0.0448006	1.30996	0.109189	1.09068	0.571119	1.01479	0.927806	-1.07478	0.616398	HEBP2	-0.307301	-0.318413	-0.0965871	0.20755	0.0727153	0.288703	-0.063714	0.217047	HEBP2	protein_coding	heme binding protein 2	HEBP2	45.1584	45.1581	58.6171	58.293	63.7572	63.579	59.4355	59.1553	45.3323	44.9845	52.4613
ENSG00000051825	MPHOSPH9	-1.01566	1.07401	1.07208	1.09082	1.08886	-1.0018	-1.01999	1.05717	1.09328	1.0783	1.11514	1.03416	-1.01782	0.670066	1.06555	0.254823	1.08263	0.106038	1.08454	0.189651	1.10192	0.0836829	1.01602	0.695551	MPHOSPH9	-0.0102745	-0.080054	-0.0326861	-0.108613	0.092732	0.000148979	0.0901363	0.0486102	MPHOSPH9	protein_coding	M-phase phosphoprotein 9	MPHOSPH9	25.6917	25.6842	25.2432	25.2345	27.382	27.3679	27.8093	27.8064	26.3129	25.0705	25.9073
ENSG00000052126	PLEKHA5	-1.49251	-1.21532	-1.78042	1.22807	-1.1929	-1.46497	1.0793	-1.16681	-1.34951	-1.25933	-1.45652	-1.15658	-1.17595	0.526892	-1.19082	0.602899	-1.55006	0.189571	-1.01265	0.954061	-1.31814	0.07113	-1.30168	0.326992	PLEKHA5	0.585003	-0.0259527	0.00726454	0.0841388	0.303662	-0.248517	-0.247211	-0.458388	PLEKHA5	protein_coding	pleckstrin homology domain containing A5	PLEKHA5	0.923655	0.90333	0.768444	0.768172	0.772512	0.758579	0.584332	0.58277	1.11636	0.730951	0.747976
ENSG00000052344	PRSS8	1.51875	1	1	-1.51875	-1.51875	1	1.05187	-1.03486	1.26456	-1.08854	1.2022	1.30864	1.26393	0.296681	-1.01728	0.42265	1.12453	0.477947	-1.28578	0.270245	-1.12397	0.639845	1.14396	0.42265	PRSS8	-0.145348	-0.0959122	0.457537	-0.0229534	-0.145348	-0.145348	-0.145348	0.24272	PRSS8	protein_coding	serine protease 8	PRSS8	0.0959118	0.101728	0.130364	0.128578	0.0664306	0.1	0.108851	0.114396	0.0883377	0.103486	0.151875
ENSG00000052723	SIKE1	-1.13512	-1.10536	-1.14225	1.02692	-1.00628	-1.03338	-1.16835	1.17785	-1.08045	1.37614	1.08135	-1.27261	-1.15161	0.399741	1.03227	0.776031	-1.11092	0.420513	1.18878	0.258696	1.03663	0.787244	-1.14677	0.206332	SIKE1	0.202271	-0.0474756	0.0194277	-0.271945	0.0577572	0.188682	0.0103906	-0.159108	SIKE1	protein_coding	suppressor of IKBKE 1	SIKE1	34.7886	34.6586	30.2493	30.0957	35.8139	35.7771	31.252	31.1981	37.7922	31.7849	33.2936
ENSG00000052749	RRP12	1.12077	1.08305	1.05826	-1.03483	-1.05906	-1.02342	-1.02635	1.20475	-1.01734	1.23649	1.00886	-1.22563	1.04499	0.756897	1.14228	0.10227	1.01992	0.853478	1.0931	0.52234	-1.02458	0.879867	-1.11997	0.304533	RRP12	-0.00531094	-0.136613	0.159177	-0.17413	0.109784	0.132116	0.0763882	-0.161411	RRP12	protein_coding	ribosomal RNA processing 12 homolog	RRP12	18.5411	18.522	19.4845	19.3552	21.1578	21.1572	18.955	18.8909	19.3843	17.698	21.7253
ENSG00000052795	FNIP2	1.16243	1.23781	1.46709	1.06485	1.2621	1.18524	-1.10488	-1.09204	1.33082	1.01175	1.4704	1.45331	1.02571	0.864596	1.06465	0.728306	1.3973	0.0261402	1.03796	0.872198	1.36227	0.161772	1.31245	0.243299	FNIP2	-0.143616	-0.161207	0.0735224	-0.305092	0.164169	-0.288233	0.409343	0.251114	FNIP2	protein_coding	folliculin interacting protein 2	FNIP2	3.11248	3.11243	3.21998	3.19246	3.35446	3.31365	4.35553	4.34899	3.13146	3.09351	3.64009
ENSG00000052802	MSMO1	1.11011	-1.16287	1.23925	-1.29091	1.11633	1.44108	1.55634	-1.28422	1.27468	-1.99868	-1.22096	1.63697	1.31442	0.512768	-1.22204	0.368882	1.25684	0.400822	-1.60627	0.28615	-1.04581	0.910539	1.53591	0.147679	MSMO1	-0.318673	0.101201	-0.167969	0.739355	-0.536358	-0.259691	-0.00920562	0.45134	MSMO1	protein_coding	methylsterol monooxygenase 1	MSMO1	9.84239	9.73909	13.4394	12.8013	8.00621	7.96955	12.3968	12.2405	8.42017	11.2646	9.34733
ENSG00000052841	TTC17	-1.12271	-1.23155	-1.21111	-1.09695	-1.07874	1.01688	-1.04286	-1.02893	1.04067	1.01353	1.08526	1.07077	-1.08204	0.421012	-1.12569	0.247773	-1.07879	0.461175	-1.04034	0.416441	1.00302	0.96215	1.04348	0.474864	TTC17	0.200654	-0.00366394	0.033675	-0.0642029	-0.0998195	-0.0448109	-0.0756755	0.0538437	TTC17	protein_coding	tetratricopeptide repeat domain 17	TTC17	48.794	48.6719	45.0074	44.9815	43.2452	43.2374	45.1627	45.1172	52.2434	45.3446	46.5335
ENSG00000052850	ALX4	1.32382	1.42672	1.49293	1.07772	1.12774	1.04641	1.40001	1.45706	1.51277	1.04075	1.08054	1.03823	1.36138	0.00905422	1.44181	0.00110257	1.50282	0.000413195	1.05908	0.213655	1.10389	0.0840364	1.04232	0.104329	ALX4	-0.392377	-0.387937	0.0123352	0.0975008	0.120322	0.155125	0.185774	0.209257	ALX4	protein_coding	ALX homeobox 4	ALX4	3.57129	3.57128	4.86401	4.86189	5.14948	5.14911	5.36717	5.36699	3.56579	3.57678	4.72048
ENSG00000053108	FSTL4	1	1	1	1	1	1	-1.25501	-1.25501	-1.25501	1	1	1	-1.12027	0.42265	-1.12027	0.42265	-1.12027	0.42265	1		1		1		FSTL4	-0.0409624	0.286737	-0.0409624	-0.0409624	-0.0409624	-0.0409624	-0.0409624	-0.0409624	FSTL4	protein_coding	follistatin like 4	FSTL4	0.0830815	0.112027	0	0.1	0.0174599	0.1	0.0533875	0.1	0.040662	0.125501	0
ENSG00000053254	FOXN3	-1.11564	-1.03016	1.02214	1.08298	1.14034	1.05296	-1.07919	1.06783	1.11246	1.15239	1.20056	1.0418	-1.09726	0.453209	1.01812	0.851979	1.06634	0.536911	1.11714	0.252739	1.17006	0.161615	1.04737	0.437137	FOXN3	0.117635	-0.109969	-0.0402349	-0.21992	0.0747677	-0.0152917	0.149223	0.04379	FOXN3	protein_coding	forkhead box N3	FOXN3	18.8406	18.7821	17.1504	17.1172	19.1318	19.1224	20.0416	20.0282	20.3237	17.3575	18.2171
ENSG00000053328	METTL24	1	1	1	1	1	1	1	1	1	1	1	1	1		1		1		1		1		1		METTL24	0	0	0	0	0	0	0	0	METTL24	protein_coding	methyltransferase like 24	METTL24	0	0.1	0.0210945	0.1	0	0.1	0.0467214	0.1	0	0	0
ENSG00000053371	AKR7A2	-1.15214	-1.09228	-1.09146	1.0548	1.05559	1.00075	-1.14598	1.05801	1.07654	1.21245	1.23369	1.01751	-1.14905	0.236306	-1.01607	0.819134	-1.00691	0.923537	1.13088	0.170983	1.14117	0.162608	1.0091	0.741906	AKR7A2	0.144976	-0.0282895	-0.0593352	-0.224866	0.0176315	0.053061	0.0187119	0.0781099	AKR7A2	protein_coding	aldo-keto reductase family 7 member A2	AKR7A2	72.215	72.085	62.8376	62.7344	70.9505	70.9451	71.6056	71.5905	76.5463	67.8838	66.4386
ENSG00000053372	MRTO4	-1.06484	-1.17619	-1.06788	-1.10457	-1.00285	1.10143	-1.13397	-1.22145	-1.28553	-1.07714	-1.13365	-1.05246	-1.09886	0.104727	-1.1986	0.0374272	-1.17166	0.145863	-1.09077	0.0262192	-1.06625	0.394664	1.023	0.746303	MRTO4	0.108681	0.204278	0.0180423	0.022892	-0.125436	-0.0843112	0.0139358	-0.158081	MRTO4	protein_coding	MRT4 homolog, ribosome maturation factor	MRTO4	59.1664	59.134	53.8139	53.8138	49.3408	49.3358	50.56	50.4703	57.2069	61.126	53.7234
ENSG00000053438	NNAT	1.24789	1.18655	1.01336	-1.0517	-1.23143	-1.1709	1.54193	1.66509	1.70794	1.07988	1.10766	1.02573	1.38714	0.098714	1.4056	0.113218	1.31558	0.279358	1.01331	0.84236	-1.05439	0.757766	-1.06842	0.720639	NNAT	-0.179467	-0.500031	0.140022	0.124702	0.0672995	0.235571	-0.160318	0.272222	NNAT	protein_coding	neuronatin	NNAT	0.618659	0.61486	0.852909	0.852896	0.865717	0.864247	0.818005	0.8089	0.68711	0.550208	0.857437
ENSG00000053501	USE1	1.02286	-1.181	-1.06901	-1.208	-1.09345	1.10476	-1.00504	-1.12355	-1.17997	-1.11791	-1.17405	-1.05022	1.00883	0.585117	-1.15192	0.030149	-1.12312	0.142156	-1.16208	0.0343539	-1.13304	0.134179	1.02563	0.691739	USE1	0.0894442	0.0899939	0.122051	0.0827397	-0.150567	-0.0780641	-0.00683736	-0.14876	USE1	protein_coding	unconventional SNARE in the ER 1	USE1	43.8349	43.8348	44.2258	44.2217	38.0659	38.0539	39.0766	39.0294	43.8265	43.8432	44.8283
ENSG00000053524	MCF2L2	-1.04125	-1.41584	-1.22944	-1.35976	-1.18074	1.15162	2.84556	2.41943	1.85081	-1.17613	-1.53747	-1.30723	1.65313	0.377018	1.30722	0.625887	1.22695	0.683108	-1.26461	0.387331	-1.34735	0.118224	-1.06542	0.764001	MCF2L2	0.272047	-0.975436	0.213731	0.533277	-0.229616	0.299233	-0.0259569	-0.0872788	MCF2L2	protein_coding	MCF.2 cell line derived transforming sequence-like 2	MCF2L2	0.29794	0.272109	0.452593	0.449832	0.361698	0.355707	0.33394	0.333865	0.419284	0.176595	0.402674
ENSG00000053702	NRIP2	-2.39014	-1.84078	-1.66523	1.29844	1.43532	1.10542	-1.4412	1.1019	-1.04415	1.58805	1.38026	-1.15055	-1.85598	0.0847325	-1.2925	0.412721	-1.31862	0.27463	1.43596	0.201048	1.40752	0.0692345	-1.02021	0.924054	NRIP2	0.670324	0.160361	-0.586773	-0.366906	-0.209997	0.300355	-0.0654013	0.0980365	NRIP2	protein_coding	nuclear receptor interacting protein 2	NRIP2	0.444409	0.437557	0.23644	0.235755	0.343845	0.338536	0.332363	0.331831	0.522146	0.366672	0.218458
ENSG00000053747	LAMA3	1.70018	1.26664	2.30991	-1.34228	1.35862	1.82365	1.04752	1.35924	1.28295	1.29758	1.22475	-1.05946	1.33453	0.273886	1.31212	0.44353	1.72148	0.126942	-1.01708	0.947354	1.28995	0.176275	1.31198	0.383948	LAMA3	-0.663989	-0.131954	0.101701	-0.064977	-0.322984	0.310845	0.543847	0.227511	LAMA3	protein_coding	laminin subunit alpha 3	LAMA3	2.26989	2.23185	2.98344	2.97847	2.99939	2.92846	3.86519	3.84208	1.85603	2.68376	3.15559
ENSG00000053770	AP5M1	-1.02441	1.03992	1.07033	1.06531	1.09647	1.02924	-1.0278	-1.02208	-1.18617	1.0056	-1.15408	-1.16054	-1.02611	0.820128	1.00869	0.925716	-1.05272	0.610772	1.03502	0.711252	-1.02594	0.790754	-1.06187	0.441457	AP5M1	-0.0781491	0.127559	-0.112949	0.0879957	-0.0216709	0.0960488	0.0199123	-0.118747	AP5M1	protein_coding	adaptor related protein complex 5 subunit mu 1	AP5M1	14.519	14.4821	14.1479	14.1137	14.6202	14.608	13.7728	13.7569	13.4856	15.5523	13.1642
ENSG00000053900	ANAPC4	-1.14942	1.25181	1.09844	1.43886	1.26257	-1.13963	1.0034	-1.01149	1.02237	-1.01493	1.01891	1.03412	-1.07029	0.73801	1.11247	0.36119	1.05972	0.611103	1.19067	0.387377	1.13421	0.520419	-1.04978	0.496764	ANAPC4	-0.15643	0.0867052	-0.357335	0.0916016	0.16759	0.0702243	-0.020977	0.118621	ANAPC4	protein_coding	anaphase promoting complex subunit 4	ANAPC4	20.92	20.846	19.7131	19.4769	23.2038	23.1906	22.1168	22.0909	19.1614	22.6787	16.6705
ENSG00000053918	KCNQ1	1.05305	1.30783	1.31655	1.24194	1.25022	1.00667	-1.01999	1.8382	1.87331	1.87495	1.91075	1.0191	1.01608	0.943957	1.5505	0.0796674	1.57045	0.0780895	1.52597	0.12541	1.54559	0.121612	1.01286	0.873924	KCNQ1	-0.14915	-0.504312	-0.0745696	-0.532866	0.238027	0.373984	0.247613	0.401274	KCNQ1	protein_coding	potassium voltage-gated channel subfamily Q member 1	KCNQ1	5.81373	5.76996	5.93685	5.86274	8.95628	8.94635	9.07427	9.06142	6.52575	5.10171	6.87197
ENSG00000054116	TRAPPC3	-1.02383	1.11721	-1.04257	1.14383	-1.0183	-1.16476	1.0228	1.2774	1.23945	1.24892	1.21182	-1.03061	-1.0005	0.995169	1.19462	0.104229	1.09034	0.440814	1.19522	0.0456326	1.09089	0.37442	-1.09564	0.301337	TRAPPC3	-0.0053947	-0.184911	-0.0393707	-0.152384	0.154503	0.168297	-0.0655345	0.124795	TRAPPC3	protein_coding	trafficking protein particle complex subunit 3	TRAPPC3	48.6744	48.5803	48.5932	48.556	58.0358	58.0351	53.0846	52.9693	51.6988	45.65	50.4955
ENSG00000054118	THRAP3	-1.00812	1.13065	-1.00852	1.13983	-1.00039	-1.14028	-1.04777	1.02616	-1.0292	1.07517	1.01804	-1.05612	-1.02775	0.238863	1.07714	0.244102	-1.01881	0.136976	1.10703	0.16942	1.00878	0.669895	-1.09739	0.180467	THRAP3	-0.0146492	-0.00576459	-0.0263222	-0.07308	0.162497	0.0314914	-0.0268863	-0.0472861	THRAP3	protein_coding	thyroid hormone receptor associated protein 3	THRAP3	62.3381	62.3379	60.6624	60.6545	67.2156	67.1464	61.1887	61.1872	62.1462	62.5301	61.6454
ENSG00000054148	PHPT1	-1.01138	-1.36712	-1.15464	-1.35174	-1.14166	1.18402	-1.00696	-1.04822	-1.06438	-1.04098	-1.05703	-1.01542	-1.00916	0.933514	-1.1971	0.195788	-1.10859	0.304379	-1.18623	0.205833	-1.09853	0.328219	1.07983	0.38441	PHPT1	0.205685	0.00503139	0.189366	-0.00497214	-0.245451	-0.0629132	-0.00176149	-0.0849843	PHPT1	protein_coding	phosphohistidine phosphatase 1	PHPT1	126.279	125.975	125.114	124.831	105.444	105.234	113.682	113.635	135.047	117.512	133.528
ENSG00000054179	ENTPD2	1	1	1	1	1	1	1	1	1.04167	1	1.04167	1.04167	1		1		1.02062	0.42265	1		1.02062	0.42265	1.02062	0.42265	ENTPD2	-0.00736229	-0.00736229	-0.00736229	-0.00736229	-0.00736229	-0.00736229	-0.00736229	0.051536	ENTPD2	protein_coding	ectonucleoside triphosphate diphosphohydrolase 2	ENTPD2	0.0318331	0.1	0.0168908	0.1	0.0333491	0.1	0.0520835	0.102062	0.0636663	0	0.0337817
ENSG00000054219	LY75	-1.1491	1.04263	1.02003	1.19808	1.17211	-1.02215	-1.00768	1.19466	1.21339	1.20383	1.22271	1.01568	-1.07607	0.313639	1.11606	0.195228	1.11252	0.294247	1.20095	0.14193	1.19714	0.189475	-1.00318	0.975937	LY75	-0.0341915	-0.0690444	-0.23469	-0.0800796	0.0260331	0.187555	-0.00558041	0.209999	LY75	protein_coding	lymphocyte antigen 75	LY75	6.66598	6.66549	6.20321	6.19431	7.45073	7.43907	7.43618	7.41547	6.74649	6.58546	5.87113
ENSG00000054267	ARID4B	-1.04781	1.24919	-1.00393	1.30891	1.0437	-1.2541	-1.02312	1.15472	-1.06202	1.18142	-1.03802	-1.22634	-1.03539	0.709478	1.20102	0.0727946	-1.03257	0.624265	1.24353	0.0764595	1.00273	0.97121	-1.24014	0.0139476	ARID4B	-0.115543	0.0316169	-0.182914	-0.00136044	0.205449	0.239157	-0.121208	-0.0551974	ARID4B	protein_coding	AT-rich interaction domain 4B	ARID4B	16.3744	16.3531	15.8255	15.7942	19.6419	19.6405	15.8415	15.8373	15.54	17.2088	14.831
ENSG00000054277	OPN3	-1.7307	1.04013	-1.49508	1.80015	1.1576	-1.55507	-1.63618	-1.55356	-1.59909	1.05318	1.0232	-1.02931	-1.68278	0.135036	-1.22214	0.362052	-1.54621	0.125142	1.37691	0.241518	1.08832	0.704911	-1.26517	0.248244	OPN3	0.220635	0.613859	-0.57072	-0.0964736	0.277393	-0.0217162	-0.359588	-0.0633884	OPN3	protein_coding	opsin 3	OPN3	8.8841	8.80224	5.30159	5.23078	7.24106	7.20232	5.72281	5.69279	7.68081	10.0874	4.43798
ENSG00000054282	SDCCAG8	-1.03104	-1.03589	-1.04297	-1.00471	-1.01157	-1.00683	1.07198	1.06689	-1.24827	-1.00477	-1.33812	-1.33176	1.01966	0.74035	1.01485	0.80043	-1.14101	0.275313	-1.00474	0.953827	-1.16345	0.277391	-1.15796	0.288395	SDCCAG8	0.0335723	0.0369082	-0.0105245	0.137184	-0.0173038	0.130313	-0.0271251	-0.283024	SDCCAG8	protein_coding	SHH signaling and ciliogenesis regulator SDCCAG8	SDCCAG8	60.2428	60.2427	61.5076	61.4271	61.2172	61.1372	53.0053	52.7976	60.1731	60.3124	58.3617
ENSG00000054356	PTPRN	1	1	1	1	1	1	1	1	1	1	1	1	1		1		1		1		1		1		PTPRN	0	0	0	0	0	0	0	0	PTPRN	protein_coding	protein tyrosine phosphatase receptor type N	PTPRN	0	0.1	0	0.1	0.0234454	0.1	0.0251432	0.1	0	0	0
ENSG00000054392	HHAT	-1.09896	-1.03019	1.72973	1.06676	1.90091	1.78195	1.03057	1.45915	1.11408	1.41587	1.08103	-1.30974	-1.03265	0.67432	1.19012	0.372857	1.38818	0.379748	1.22898	0.273736	1.43351	0.334817	1.16642	0.675569	HHAT	-0.0744869	-0.264493	-0.210629	-0.221049	-0.117396	0.280636	0.716062	-0.108644	HHAT	protein_coding	hedgehog acyltransferase	HHAT	0.983302	0.981174	0.950159	0.950153	1.17884	1.16772	1.41806	1.36205	1.04796	0.918644	0.95359
ENSG00000054523	KIF1B	1.22765	-1.092	1.22452	-1.34059	-1.00255	1.33718	1.01452	-1.06443	-1.00811	-1.07989	-1.02275	1.05587	1.11601	0.355904	-1.07813	0.0440371	1.10212	0.441581	-1.2032	0.186458	-1.0126	0.935736	1.18823	0.237072	KIF1B	-0.0521772	-0.0428713	0.243717	-0.0220723	-0.179151	-0.132958	0.240039	-0.0545268	KIF1B	protein_coding	kinesin family member 1B	KIF1B	3.97653	3.9765	4.45665	4.43781	3.68881	3.68834	4.40544	4.38258	3.9637	3.98935	4.86602
ENSG00000054598	FOXC1	1.35594	1.28454	2.90866	-1.05558	2.14512	2.26435	1.36343	1.45464	1.79582	1.0669	1.31713	1.23455	1.35968	0.401783	1.36695	0.450343	2.28548	0.0577145	1.00535	0.988835	1.68089	0.132314	1.67196	0.196311	FOXC1	-0.816574	-0.226787	-0.377279	0.220453	-0.455318	0.313873	0.723779	0.617853	FOXC1	protein_coding	forkhead box C1	FOXC1	0.209532	0.205229	0.285055	0.279046	0.290565	0.280538	0.469363	0.469047	0.167289	0.251774	0.226834
ENSG00000054611	TBC1D22A	1.12171	1.09963	1.14005	-1.02008	1.01635	1.03676	1.02004	1.19544	1.11818	1.17195	1.09621	-1.06909	1.06967	0.560177	1.14653	0.0786236	1.12906	0.202243	1.07186	0.514211	1.05552	0.648244	-1.01547	0.789695	TBC1D22A	-0.0585646	-0.176219	0.107136	-0.14759	0.0784519	0.0813179	0.130534	-0.0150668	TBC1D22A	protein_coding	TBC1 domain family member 22A	TBC1D22A	8.1028	8.09606	8.69388	8.66011	9.2824	9.2824	9.1526	9.14096	8.43301	7.77258	9.4594
ENSG00000054654	SYNE2	2.47398	3.41414	3.3705	1.38002	1.36238	-1.01295	-4.91326	-6.01727	-3.94267	-1.2247	1.24617	1.52619	-1.40925	0.753588	-1.32758	0.818075	-1.08155	0.943071	1.06152	0.942382	1.30298	0.680171	1.22747	0.811467	SYNE2	-1.01507	1.52348	0.291769	-0.773203	0.756454	-1.06563	0.737897	-0.455697	SYNE2	protein_coding	spectrin repeat containing nuclear envelope protein 2	SYNE2	0.352647	0.249638	0.189347	0.177143	0.181931	0.18804	0.250846	0.230814	0.103567	0.601727	0.256223
ENSG00000054690	PLEKHH1	-1.00941	-1.05455	1.23919	-1.04472	1.25085	1.30679	-1.29344	-1.64881	1.42592	-1.27475	1.84434	2.35108	-1.14263	0.319049	-1.31862	0.299444	1.32928	0.103685	-1.15402	0.582563	1.51888	0.0930727	1.75282	0.125095	PLEKHH1	0.00774868	0.0826235	-0.00576444	-0.288588	-0.0688833	-0.638804	0.317148	0.59452	PLEKHH1	protein_coding	pleckstrin homology, MyTH4 and FERM domain containing H1	PLEKHH1	5.79232	5.79038	5.09194	5.06757	4.47717	4.39124	7.73264	7.69704	5.64205	5.9426	5.58945
ENSG00000054793	ATP9A	1.20796	-1.11621	1.49755	-1.34834	1.23974	1.67159	1.37082	-1.73144	1.67077	-2.37349	1.21881	2.89285	1.28682	0.0665947	-1.3902	0.264275	1.58179	0.0167273	-1.78893	0.122728	1.22923	0.15106	2.19901	0.0713523	ATP9A	-0.144902	-0.130135	0.12767	0.324903	-0.303514	-0.922109	0.437705	0.610382	ATP9A	protein_coding	ATPase phospholipid transporting 9A (putative)	ATP9A	0.366573	0.366568	0.472808	0.471706	0.269763	0.26368	0.580874	0.579835	0.364697	0.368449	0.440539
ENSG00000054796	SPO11	1	1	1	1	1	1	1	1	1	1	1	1	1		1		1		1		1		1		SPO11	0	0	0	0	0	0	0	0	SPO11	protein_coding	SPO11 initiator of meiotic double strand breaks	SPO11	0	0.1	0	0.1	0	0.1	0	0.1	0	0	0
ENSG00000054803	CBLN4	1	1	1	1	1	1	1	1	1	1	1	1	1		1		1		1		1		1		CBLN4	0	0	0	0	0	0	0	0	CBLN4	protein_coding	cerebellin 4 precursor	CBLN4	0	0.1	0	0.1	0	0.1	0	0.1	0	0	0
ENSG00000054938	CHRDL2	1	1	1	1	1	1	1	1	1	1	1	1	1		1		1		1		1		1		CHRDL2	0	0	0	0	0	0	0	0	CHRDL2	protein_coding	chordin like 2	CHRDL2	0	0.1	0.0236119	0.1	0.0115379	0.1	0.0123711	0.1	0	0	0.0472239
ENSG00000054965	FAM168A	-1.05632	1.11104	-1.02299	1.17361	1.03258	-1.13658	-1.10803	1.24479	-1.00421	1.37926	1.10338	-1.25003	-1.08186	0.60907	1.17601	0.190577	-1.01355	0.911093	1.27229	0.151804	1.0674	0.655224	-1.19195	0.141954	FAM168A	0.0900426	-0.140523	0.010999	-0.288518	0.241951	0.175377	0.0572534	-0.146582	FAM168A	protein_coding	family with sequence similarity 168 member A	FAM168A	12.2902	12.2511	11.3851	11.324	14.4113	14.4074	12.1174	12.0872	13.2702	11.3102	12.5627
ENSG00000054967	RELT	-1.09139	-1.04991	-1.03055	1.03951	1.05904	1.01879	-1.09158	1.12378	1.12964	1.2267	1.23309	1.00521	-1.09149	0.536318	1.03458	0.723652	1.04697	0.63933	1.12923	0.283561	1.14276	0.253181	1.01198	0.259995	RELT	0.123356	-0.117843	-0.00281308	-0.244265	0.0530842	0.0505183	0.0799479	0.0580144	RELT	protein_coding	RELT TNF receptor	RELT	17.7784	17.7165	16.2884	16.2315	18.3291	18.3291	18.5492	18.5487	19.2611	16.2957	17.6482
ENSG00000054983	GALC	-1.02468	1.53527	1.22062	1.57316	1.25075	-1.25778	1.09006	1.05525	1.20081	-1.03299	1.1016	1.13795	1.03141	0.740102	1.27283	0.283993	1.21068	0.0193099	1.23407	0.367873	1.17381	0.180886	-1.05134	0.790719	GALC	-0.199881	-0.134355	-0.235051	-0.00994721	0.418615	-0.0567755	0.0877386	0.129656	GALC	protein_coding	galactosylceramidase	GALC	8.54751	8.5453	8.84055	8.81371	11.0247	10.8767	10.3467	10.3456	8.35343	8.74158	8.15225
ENSG00000055044	NOP58	-1.04359	-1.0946	-1.04432	-1.04888	-1.00071	1.04814	-1.05584	-1.13881	-1.11367	-1.07858	-1.05477	1.02258	-1.0497	0.416747	-1.11649	0.111437	-1.07844	0.176832	-1.06363	0.220102	-1.02738	0.475978	1.03528	0.183557	NOP58	0.0317182	0.137223	-0.0298349	0.0588313	-0.0986843	-0.0503063	-0.0308517	-0.0180956	NOP58	protein_coding	NOP58 ribonucleoprotein	NOP58	76.563	76.5118	72.9239	72.8895	68.5387	68.5291	70.9476	70.9469	73.7647	79.3613	70.6837
ENSG00000055070	SZRD1	1.07988	1.08515	-1.05086	1.00488	-1.1348	-1.14034	1.07551	1.15785	1.05226	1.07656	-1.02209	-1.10034	1.07769	0.264507	1.12091	0.07619	1.00067	0.987381	1.0401	0.383177	-1.07697	0.19951	-1.12016	0.0214025	SZRD1	-0.0201616	-0.116629	0.0907134	-0.0116116	0.0977354	0.094816	-0.0917297	-0.043133	SZRD1	protein_coding	SUZ RNA binding domain containing 1	SZRD1	66.079	66.0421	71.2178	71.1731	74.0273	74.0273	66.0956	66.0862	68.2874	63.8706	73.7424
ENSG00000055118	KCNH2	-1.12395	-2.94744	-1.21807	-2.6224	-1.08375	2.41975	-1.10539	-3.3718	-1.50368	-3.05033	-1.36032	2.24236	-1.11463	0.0501214	-3.15249	0.00234006	-1.35337	0.0829798	-2.82828	0.003117	-1.21418	0.176677	2.32937	0.0155819	KCNH2	0.543353	0.581451	0.374776	0.436896	-1.01611	-1.17207	0.258751	-0.00704966	KCNH2	protein_coding	potassium voltage-gated channel subfamily H member 2	KCNH2	2.04689	2.04671	1.83665	1.83622	0.650184	0.649235	1.51873	1.51231	2.01986	2.07391	1.79711
ENSG00000055130	CUL1	1.03287	1.45962	-1.00478	1.41317	-1.03781	-1.46659	-1.04388	1.29576	-1.12319	1.35262	-1.07598	-1.45539	-1.00532	0.896928	1.37525	0.0177722	-1.06234	0.279028	1.38256	0.00519579	-1.05672	0.106604	-1.46098	0.0064076	CUL1	-0.143348	-0.039057	-0.0966864	-0.101016	0.402246	0.334746	-0.150223	-0.206661	CUL1	protein_coding	cullin 1	CUL1	52.8331	52.7986	52.5195	52.5194	72.6314	72.6115	49.71	49.7005	50.9243	54.7419	52.5983
ENSG00000055147	FAM114A2	-1.22085	-1.01264	1.01652	1.20561	1.24101	1.02937	1.18922	1.20509	-1.06475	1.01334	-1.26623	-1.28312	-1.01321	0.936976	1.09089	0.342448	-1.02345	0.836559	1.1053	0.569873	-1.01011	0.956681	-1.11647	0.390661	FAM114A2	0.0499835	-0.0865534	-0.237899	0.163467	0.0318618	0.18259	0.0736183	-0.177068	FAM114A2	protein_coding	family with sequence similarity 114 member A2	FAM114A2	9.42575	9.41521	9.38252	9.29247	10.285	10.271	9.23423	9.19949	9.87145	8.98006	8.08574
ENSG00000055163	CYFIP2	1.11954	-1.1251	-1.1699	-1.2596	-1.30975	-1.03981	-1.30465	1.00442	-1.11294	1.31041	1.17225	-1.11786	-1.07951	0.783067	-1.05837	0.377979	-1.14106	0.136954	1.01997	0.941539	-1.05702	0.838534	-1.07813	0.107933	CYFIP2	0.166375	0.0249254	0.329288	-0.358737	-0.00367858	0.0312836	-0.0600038	-0.129452	CYFIP2	protein_coding	cytoplasmic FMR1 interacting protein 2	CYFIP2	2.94966	2.94612	2.80709	2.72913	2.78384	2.78364	2.58266	2.58191	3.09415	2.80518	3.46404
ENSG00000055208	TAB2	-1.17532	1.0597	1.04831	1.24549	1.2321	-1.01087	1.0139	-1.01489	-1.0042	-1.029	-1.01816	1.01065	-1.07666	0.617702	1.02184	0.590361	1.02173	0.600885	1.10018	0.514699	1.10006	0.515896	-1.00011	0.991104	TAB2	-0.0378564	0.0600504	-0.27091	0.0799656	0.0458041	0.0387272	0.0302113	0.0540077	TAB2	protein_coding	TGF-beta activated kinase 1 (MAP3K7) binding protein 2	TAB2	22.8162	22.8031	21.3361	21.1794	23.3011	23.3011	23.2994	23.2986	22.0423	23.5901	18.7543
ENSG00000055211	GINM1	1.05158	1.03683	1.16858	-1.01423	1.11126	1.12707	1.16971	1.03526	1.0362	-1.12987	-1.12885	1.00091	1.10908	0.484057	1.03604	0.692187	1.1004	0.22592	-1.07049	0.630688	-1.00788	0.948871	1.06212	0.384574	GINM1	-0.164115	-0.00512192	-0.0915532	0.221033	-0.111938	0.0448727	0.0606426	0.0461809	GINM1	protein_coding	glycosylated integral membrane protein 1	GINM1	15.7438	15.7199	17.537	17.4345	16.3105	16.2865	17.2984	17.2982	14.8771	16.6104	15.6445
ENSG00000055332	EIF2AK2	-1.1725	1.91843	1.21347	2.24935	1.42279	-1.58095	-1.20689	1.96482	1.3519	2.37133	1.6316	-1.45338	-1.18957	0.115383	1.94149	0.00477398	1.28081	0.0266223	2.30953	0.00484986	1.52362	0.0165263	-1.51582	0.00535658	EIF2AK2	-0.211194	-0.320696	-0.440777	-0.591996	0.728733	0.653698	0.0679426	0.11429	EIF2AK2	protein_coding	eukaryotic translation initiation factor 2 alpha kinase 2	EIF2AK2	8.71609	8.70982	7.33187	7.32181	16.9157	16.91	11.1571	11.1557	9.04671	8.38547	7.71577
ENSG00000055483	USP36	-1.04847	-1.1311	-1.04747	-1.07881	1.00096	1.07985	-1.16032	-1.19301	-1.07885	-1.02817	1.07552	1.10582	-1.10298	0.289469	-1.16164	0.0814944	-1.06304	0.220524	-1.05319	0.580199	1.03757	0.665625	1.09275	0.234073	USP36	0.134601	0.0882846	0.0663139	-0.12624	-0.0431321	-0.166316	0.0676941	-0.0212049	USP36	protein_coding	ubiquitin specific peptidase 36	USP36	23.6097	23.6067	21.4504	21.4027	20.3404	20.3218	22.2173	22.2068	23.9887	23.2308	22.8797
ENSG00000055609	KMT2C	-1.12102	-1.06792	-1.04654	1.04972	1.07116	1.02043	-1.01866	1.01279	-1.12439	1.03169	-1.10379	-1.13877	-1.06862	0.607535	-1.02686	0.838038	-1.08477	0.672176	1.04067	0.656853	-1.01512	0.925944	-1.0564	0.743384	KMT2C	0.204119	-0.0784354	0.0393087	-0.105113	0.109315	-0.0601016	0.138488	-0.24758	KMT2C	protein_coding	lysine methyltransferase 2C	KMT2C	14.5225	14.4531	13.542	13.5251	14.0994	14.0751	13.4431	13.3237	15.9401	13.1049	14.2193
ENSG00000055732	MCOLN3	1.31136	1.501	2.07246	1.14461	1.58038	1.38072	1.24207	1.43365	1.86259	1.15423	1.49958	1.2992	1.27625	0.0253193	1.46694	0.011213	1.96473	0.00366837	1.14941	0.0173904	1.53945	0.00189741	1.33934	0.00537909	MCOLN3	-0.52464	-0.414882	-0.133572	-0.102131	0.061286	0.104806	0.526704	0.48243	MCOLN3	protein_coding	mucolipin TRP cation channel 3	MCOLN3	5.92507	5.92079	7.55685	7.5564	8.68642	8.68543	11.6341	11.6327	5.6998	6.15035	7.47451
ENSG00000055813	CCDC85A	-1.42508	1.31836	-2.94351	1.87877	-2.06551	-3.88061	1.27372	4.31176	-1.16181	3.38518	-1.47982	-5.00945	-1.05775	0.919866	2.38421	0.213244	-1.84927	0.316928	2.52189	0.0478667	-1.74831	0.0787005	-4.40905	0.00732314	CCDC85A	0.599192	-0.741972	0.0881522	-0.392924	0.997938	1.36631	-0.958346	-0.958346	CCDC85A	protein_coding	coiled-coil domain containing 85A	CCDC85A	0.205266	0.184927	0.177266	0.174831	0.444503	0.440905	0.0788075	0.1	0.294351	0.116181	0.206551
ENSG00000055917	PUM2	-1.08782	-1.04783	-1.08822	1.03816	-1.00037	-1.03854	-1.0029	-1.05811	1.04683	-1.05505	1.04987	1.10767	-1.0445	0.33483	-1.05296	0.421872	-1.01957	0.71505	-1.0081	0.856542	1.02444	0.528996	1.03274	0.584052	PUM2	0.0902005	-0.00758993	-0.0312355	-0.011769	0.0227982	-0.0890829	-0.0317638	0.0584424	PUM2	protein_coding	pumilio RNA binding family member 2	PUM2	45.4106	45.3846	43.4522	43.4512	43.1344	43.102	44.535	44.5133	46.9491	43.8722	43.159
ENSG00000055950	MRPL43	1.03638	-1.05628	-1.06523	-1.09471	-1.10398	-1.00847	1.08739	1.11351	1.07008	1.02401	-1.01618	-1.04058	1.06158	0.611135	1.02673	0.777605	1.00228	0.980731	-1.03394	0.621715	-1.05917	0.439189	-1.0244	0.27778	MRPL43	0.0860895	-0.149866	0.137645	-0.0289923	0.00709926	0.00524402	-0.00507433	-0.0521447	MRPL43	protein_coding	mitochondrial ribosomal protein L43	MRPL43	44.6073	44.4586	47.2751	47.1964	45.6471	45.647	44.5657	44.5597	48.247	40.9676	50.0023
ENSG00000055955	ITIH4	-1.27554	-1.02332	-3.45436	1.24648	-2.70815	-3.37565	-1.89737	-1.79798	-2.10897	1.05528	-1.11152	-1.17296	-1.55569	0.211539	-1.35643	0.448571	-2.6991	0.0416623	1.1469	0.766108	-1.73498	0.223172	-1.98985	0.214237	ITIH4	0.687534	0.56739	0.336427	-0.356612	0.654283	-0.27899	-1.10088	-0.509148	ITIH4	protein_coding	inter-alpha-trypsin inhibitor heavy chain 4	ITIH4	2.69795	2.69562	1.78297	1.73275	2.09215	1.98729	1.01979	0.998711	2.81023	2.58568	2.20317
ENSG00000055957	ITIH1	1	1	1	1	1	1	-1.06242	-1.06242	-1.06242	1	1	1	-1.03074	0.42265	-1.03074	0.42265	-1.03074	0.42265	1		1		1		ITIH1	-0.0109193	0.0764349	-0.0109193	-0.0109193	-0.0109193	-0.0109193	-0.0109193	-0.0109193	ITIH1	protein_coding	inter-alpha-trypsin inhibitor heavy chain 1	ITIH1	0.0765361	0.103074	0	0.1	0.009136	0.1	0	0.1	0.0468303	0.106242	0
ENSG00000056050	C4orf27	-1.07272	-1.04769	1.19496	1.02389	1.28186	1.25195	1.09059	-1.15908	-1.12647	-1.26409	-1.22852	1.02895	1.0083	0.973999	-1.10198	0.536959	1.02995	0.828121	-1.11112	0.656252	1.02148	0.923608	1.13499	0.223196	C4orf27	-0.14408	0.186879	-0.245352	0.311993	-0.211289	-0.0261049	0.112886	0.0150674	C4orf27	protein_coding	histone PARylation factor 1	C4orf27	17.0616	16.9499	17.4104	17.0906	15.4131	15.3814	17.4676	17.4576	15.1131	19.01	14.0886
ENSG00000056097	ZFR	1.13541	1.30206	1.34063	1.14677	1.18074	1.02962	1.21451	1.09911	1.25456	-1.10499	1.03297	1.14143	1.1743	0.155654	1.19629	0.101521	1.29688	0.014224	1.01873	0.845872	1.10439	0.266089	1.08409	0.270162	ZFR	-0.261482	-0.171221	-0.0782638	0.109152	0.119313	-0.0348847	0.161432	0.155955	ZFR	protein_coding	zinc finger RNA binding protein	ZFR	100.196	100.147	117.85	117.602	119.975	119.804	129.879	129.878	97.0624	103.329	110.206
ENSG00000056277	ZNF280C	-1.17586	1.16951	1.29149	1.37518	1.51862	1.10431	-1.0877	-1.15597	1.20526	-1.06277	1.31096	1.39325	-1.13092	0.40684	1.00584	0.962035	1.24763	0.0816352	1.13752	0.438897	1.41097	0.0807699	1.24039	0.146751	ZNF280C	-0.126545	0.0514965	-0.360261	-0.0697807	0.0993555	-0.157607	0.242497	0.320846	ZNF280C	protein_coding	zinc finger protein 280C	ZNF280C	2.79069	2.78539	2.47543	2.46294	2.81277	2.80165	3.47642	3.47514	2.61871	2.96267	2.22706
ENSG00000056291	NPFFR2	1	1	1	1	1	1	1	1	1	1	1	1	1		1		1		1		1		1		NPFFR2	0	0	0	0	0	0	0	0	NPFFR2	protein_coding	neuropeptide FF receptor 2	NPFFR2	0.0222759	0.1	0.0211814	0.1	0	0.1	0	0.1	0.0445518	0	0.0423628
ENSG00000056487	PHF21B	1	1	1	1	1	1	1	1	1	1	1	1	1		1		1		1		1		1		PHF21B	0	0	0	0	0	0	0	0	PHF21B	protein_coding	PHD finger protein 21B	PHF21B	0	0.1	0.0064081	0.1	0	0.1	0	0.1	0	0	0.0128162
ENSG00000056558	TRAF1	1.05598	-1.17195	1.08025	-1.23756	1.02298	1.266	1.3427	1.03987	1.1412	-1.29121	-1.17656	1.09744	1.19074	0.237871	-1.06161	0.550362	1.11031	0.0340435	-1.2641	0.218481	-1.07244	0.570969	1.17871	0.186278	TRAF1	-0.0552592	-0.103024	0.0233271	0.322109	-0.284176	-0.0466142	0.056104	0.0875326	TRAF1	protein_coding	TNF receptor associated factor 1	TRAF1	0.6177	0.617616	0.739367	0.735421	0.583746	0.581773	0.685785	0.685744	0.627925	0.607476	0.663078
ENSG00000056586	RC3H2	1.05274	1.25243	1.01123	1.18968	-1.04105	-1.23852	-1.1168	-1.16386	-1.10207	-1.04214	1.01337	1.05607	-1.02997	0.800892	1.03735	0.877027	-1.04395	0.631458	1.06845	0.80174	-1.01357	0.924065	-1.08294	0.753057	RC3H2	0.0416619	-0.0157855	0.115811	-0.175152	0.366388	-0.234697	0.0577696	-0.155996	RC3H2	protein_coding	ring finger and CCCH-type domains 2	RC3H2	7.89794	7.89637	7.70558	7.66657	8.36971	8.19133	7.58471	7.56394	8.05516	7.74071	8.47999
ENSG00000056736	IL17RB	1.37796	-2.04548	1.12507	-2.81859	-1.22478	2.30131	1.38742	-1.24884	1.32508	-1.73267	-1.04705	1.65481	1.38268	0.063597	-1.59827	0.137539	1.22098	0.0925106	-2.2099	0.0547147	-1.13243	0.183107	1.95147	0.0689797	IL17RB	0.0702783	-0.109776	0.53281	0.362627	-0.962161	-0.430367	0.240291	0.296298	IL17RB	protein_coding	interleukin 17 receptor B	IL17RB	0.710408	0.709028	0.982064	0.980358	0.451176	0.443621	0.865874	0.865711	0.754682	0.666135	1.03992
ENSG00000056972	TRAF3IP2	1.06427	-1.11237	-1.06311	-1.18386	-1.13144	1.04633	-1.02342	-1.27387	-1.13918	-1.24472	-1.11311	1.11824	1.01976	0.644905	-1.19038	0.10443	-1.10049	0.0781163	-1.21391	0.110885	-1.12224	0.125232	1.08169	0.360736	TRAF3IP2	0.0802928	0.100374	0.170161	0.0669758	-0.0733414	-0.248844	-0.00800038	-0.0876178	TRAF3IP2	protein_coding	TRAF3 interacting protein 2	TRAF3IP2	11.3872	11.387	11.6195	11.612	9.5835	9.5658	10.3512	10.3472	11.308	11.4665	12.0348
ENSG00000056998	GYG2	1.45092	1.64714	1.37555	1.13524	-1.05479	-1.19745	1.42058	1.68516	1.35582	1.18625	-1.04776	-1.2429	1.43567	0.00693667	1.66604	0.000979575	1.36565	0.00767303	1.16046	0.029934	-1.05127	0.284565	-1.21996	0.0131706	GYG2	-0.404623	-0.449246	0.132341	0.0572371	0.315342	0.303641	0.0553825	-0.0100753	GYG2	protein_coding	glycogenin 2	GYG2	6.39461	6.39384	9.18255	9.17944	10.6525	10.6524	8.734	8.73175	6.49349	6.29572	9.42151
ENSG00000057019	DCBLD2	-1.19022	-1.0315	-1.05172	1.15386	1.13168	-1.0196	-1.07541	1.32835	1.38674	1.42853	1.49132	1.04395	-1.13136	0.468005	1.1348	0.42088	1.14828	0.42293	1.28387	0.086849	1.29911	0.115437	1.01187	0.893502	DCBLD2	0.122518	-0.224446	-0.128705	-0.329339	0.0777688	0.18519	0.0497625	0.24725	DCBLD2	protein_coding	discoidin, CUB and LCCL domain containing 2	DCBLD2	5.43735	5.39827	4.78303	4.77149	6.13023	6.12598	6.21324	6.19871	6.08805	4.78665	5.11508
ENSG00000057149	SERPINB3	1	1	1	1	1	1	1	1	1	1	1	1	1		1		1		1		1		1		SERPINB3	0	0	0	0	0	0	0	0	SERPINB3	protein_coding	serpin family B member 3	SERPINB3	0	0.1	0	0.1	0	0.1	0	0.1	0	0	0
ENSG00000057252	SOAT1	-1.17116	1.08011	-1.01615	1.26498	1.15255	-1.09755	1.11003	1.24957	1.0274	1.12571	-1.08043	-1.21625	-1.02717	0.80064	1.16175	0.171523	1.00552	0.955545	1.19331	0.0972622	1.03283	0.718369	-1.15538	0.10236	SOAT1	0.0569807	-0.149767	-0.170963	0.000835934	0.168153	0.171667	0.0338646	-0.110772	SOAT1	protein_coding	sterol O-acyltransferase 1	SOAT1	16.2985	16.2568	15.8549	15.8268	18.8864	18.8864	16.367	16.3465	17.4644	15.1327	14.912
ENSG00000057294	PKP2	1.08337	-1.35948	1.01744	-1.47283	-1.0648	1.38319	-1.52799	-1.55927	1.0962	-1.02047	1.67499	1.70927	-1.1876	0.63155	-1.45595	0.100978	1.05609	0.405992	-1.22596	0.594951	1.25421	0.532498	1.53761	0.069588	PKP2	0.250746	0.104898	0.366276	-0.506741	-0.19231	-0.535971	0.27569	0.237412	PKP2	protein_coding	plakophilin 2	PKP2	2.36447	2.36145	2.08012	1.98841	1.63345	1.62193	2.49411	2.4939	2.48388	2.24505	2.69097
ENSG00000057468	MSH4	1	1	1	1	1	1	1	1	1	1	1	1	1		1		1		1		1		1		MSH4	0	0	0	0	0	0	0	0	MSH4	protein_coding	mutS homolog 4	MSH4	0.00724475	0.1	0.0202589	0.1	0.0271737	0.1	0.0140781	0.1	0.0144895	0	0.0275095
ENSG00000057593	F7	1	1	1	1	1	1	1	1	1	1	1	1	1		1		1		1		1		1		F7	0	0	0	0	0	0	0	0	F7	protein_coding	coagulation factor VII	F7	0	0.1	0	0.1	0	0.1	0	0.1	0	0	0
ENSG00000057608	GDI2	1.08396	1.2605	1.12975	1.16286	1.04224	-1.11573	1.01492	1.07535	1.02433	1.05955	1.00928	-1.04981	1.04887	0.468661	1.16425	0.120865	1.07575	0.287054	1.11	0.0907203	1.02562	0.293629	-1.08227	0.110614	GDI2	-0.17161	-0.0251778	-0.055293	-0.00381869	0.162382	0.0796272	0.00438819	0.00950216	GDI2	protein_coding	GDP dissociation inhibitor 2	GDI2	141.531	141.349	148.281	148.257	164.633	164.566	152.056	152.056	134.355	148.708	145.636
ENSG00000057657	PRDM1	-2.46121	-2.48916	-2.07323	-1.01136	1.18714	1.20062	-1.40841	-1.24845	1.11766	1.12813	1.57413	1.39534	-1.86183	0.125503	-1.76284	0.16326	-1.36197	0.411677	1.05615	0.671626	1.367	0.230554	1.29432	0.339816	PRDM1	0.88738	0.192778	-0.411986	-0.301292	-0.428278	-0.127359	-0.164502	0.35326	PRDM1	protein_coding	PR/SET domain 1	PRDM1	3.62755	3.52491	1.89465	1.89326	2.01045	1.99957	2.62987	2.58809	4.48432	2.77077	1.822
ENSG00000057663	ATG5	-1.28208	1.19302	1.21622	1.52955	1.55929	1.01944	-1.37033	-1.21663	-1.05645	1.12633	1.2971	1.15162	-1.32547	0.236028	-1.00985	0.951975	1.07295	0.65345	1.31254	0.139157	1.42216	0.0740804	1.08352	0.266938	ATG5	-0.114223	0.273749	-0.472707	-0.180769	0.140398	-0.00914522	0.168178	0.194519	ATG5	protein_coding	autophagy related 5	ATG5	28.082	27.8301	21.104	20.9964	27.5957	27.5587	29.8616	29.8604	24.3287	31.8354	18.976
ENSG00000057704	TMCC3	1	1	1	1	1	1	1	2.53017	1	2.53017	1	-2.53017	1		1.59065	0.42265	1		1.59065	0.42265	1		-1.59065	0.42265	TMCC3	-0.167404	-0.167404	-0.167404	-0.167404	-0.167404	1.17183	-0.167404	-0.167404	TMCC3	protein_coding	transmembrane and coiled-coil domain family 3	TMCC3	0.0472144	0.1	0.0704631	0.1	0.167118	0.159065	0.046685	0.1	0.0551278	0.039301	0.0448111
ENSG00000057757	PITHD1	1.05297	-1.05067	1.16713	-1.10633	1.10842	1.22627	-1.04113	-1.07825	-1.03065	-1.03566	1.01017	1.04619	1.00567	0.931421	-1.06437	0.478492	1.06415	0.451991	-1.07041	0.273662	1.05815	0.266022	1.13266	0.158296	PITHD1	-0.0843421	0.0804102	-0.00987821	0.0222645	-0.155656	-0.0282812	0.138621	0.0368615	PITHD1	protein_coding	PITH domain containing 1	PITHD1	21.6763	21.6411	21.7651	21.7638	20.352	20.3322	23.0437	23.0294	20.44	22.9127	21.5227
ENSG00000057935	MTA3	1.31335	1.5143	1.22433	1.153	-1.07271	-1.23683	1.34659	1.17404	1.04099	-1.14697	-1.29357	-1.12782	1.32987	0.0983279	1.33336	0.0855187	1.12895	0.201983	1.00263	0.981269	-1.17797	0.166519	-1.18107	0.134827	MTA3	-0.339526	-0.161137	0.0537298	0.268173	0.259122	0.0703499	-0.047529	-0.103181	MTA3	protein_coding	metastasis associated 1 family member 3	MTA3	5.40064	5.39033	7.18824	7.16843	7.20265	7.18726	6.08653	6.0854	5.06717	5.73411	6.65499
ENSG00000058056	USP13	-1.0439	1.0237	-1.05131	1.06864	-1.0071	-1.07622	1.09431	1.06145	-1.13779	-1.03095	-1.24509	-1.20771	1.02386	0.668795	1.04241	0.307247	-1.09369	0.34977	1.01811	0.692688	-1.11979	0.284042	-1.14007	0.197937	USP13	0.0502015	-0.032563	-0.0117827	0.0974545	0.0839931	0.0534778	-0.0219854	-0.218796	USP13	protein_coding	ubiquitin specific peptidase 13	USP13	8.74823	8.74463	8.95968	8.95326	9.11595	9.11545	8.0141	7.99549	8.99909	8.49736	8.62064
ENSG00000058063	ATP11B	-1.41609	-1.04879	-1.17525	1.35021	1.20492	-1.12058	-1.22021	-1.21917	1.08549	1.00086	1.32454	1.3234	-1.31451	0.0491473	-1.13077	0.499108	-1.04052	0.689862	1.16248	0.387847	1.26331	0.0626736	1.08674	0.633964	ATP11B	0.246243	0.0683293	-0.255667	-0.218806	0.177515	-0.217566	0.013271	0.186681	ATP11B	protein_coding	ATPase phospholipid transporting 11B (putative)	ATP11B	17.855	17.8212	13.5584	13.5573	15.9081	15.7601	17.158	17.1271	18.9546	16.7555	13.3852
ENSG00000058085	LAMC2	1.18625	-1.08273	-1.08273	-1.28439	-1.28439	1	-1.08531	-2.83825	-2.6323	-2.61515	-2.42539	1.07824	1.04547	0.947564	-1.75301	0.364191	-1.68821	0.391831	-1.83272	0.230496	-1.76498	0.252971	1.03838	0.42265	LAMC2	-0.319868	1.07046	-0.073458	0.952352	-0.434541	-0.434541	-0.434541	-0.325863	LAMC2	protein_coding	laminin subunit gamma 2	LAMC2	0.196049	0.175301	0.194977	0.183272	0.0650502	0.1	0.102692	0.103838	0.108273	0.283825	0.128439
ENSG00000058091	CDK14	1.12853	-1.72361	-1.09274	-1.94514	-1.23319	1.57732	-1.22108	-1.8796	1.77652	-1.53929	2.16926	3.33914	-1.0402	0.840139	-1.79991	0.0089136	1.27505	0.527527	-1.73036	0.0931546	1.3263	0.518448	2.29497	0.124957	CDK14	0.154968	0.122149	0.329412	-0.166006	-0.630463	-0.788275	0.0270149	0.9512	CDK14	protein_coding	cyclin dependent kinase 14	CDK14	4.75709	4.75678	4.64053	4.57296	2.64674	2.64278	6.37889	6.06511	4.81119	4.70298	5.42957
ENSG00000058262	SEC61A1	1.06041	-1.04244	-1.03819	-1.10541	-1.1009	1.00409	1.14666	-1.05188	-1.06464	-1.20615	-1.22078	-1.01213	1.10269	0.115894	-1.04715	0.0264884	-1.05133	0.0837358	-1.15468	0.0606642	-1.15929	0.0645637	-1.00399	0.835018	SEC61A1	0.00325752	-0.00442926	0.0878738	0.193005	-0.0567048	-0.0773995	-0.0508105	-0.0947925	SEC61A1	protein_coding	SEC61 translocon subunit alpha 1	SEC61A1	137.386	137.386	151.594	151.493	131.203	131.2	130.693	130.678	137.752	137.02	146.073
ENSG00000058272	PPP1R12A	1.02347	1.44745	1.14984	1.41425	1.12347	-1.25882	-1.1219	1.20971	1.16319	1.35717	1.30498	-1.03999	-1.04698	0.450221	1.32325	0.0483424	1.1565	0.135449	1.38542	0.0308275	1.21083	0.0713364	-1.14419	0.184615	PPP1R12A	-0.193565	-0.0802416	-0.16009	-0.246187	0.339948	0.194418	0.00787434	0.137843	PPP1R12A	protein_coding	protein phosphatase 1 regulatory subunit 12A	PPP1R12A	22.312	22.2949	21.3039	21.2944	29.5392	29.5017	25.8101	25.7839	21.4362	23.1879	21.9394
ENSG00000058335	RASGRF1	1.60489	1.2967	1.70691	-1.23767	1.06357	1.31635	-1.30406	-1.37558	-1.96876	-1.05484	-1.50972	-1.43123	1.10936	0.739368	-1.02997	0.914593	-1.07397	0.885621	-1.14261	0.443709	-1.19142	0.697772	-1.04272	0.920622	RASGRF1	-0.344564	0.342472	0.33791	-0.0405396	0.030279	-0.117564	0.426825	-0.634819	RASGRF1	protein_coding	Ras protein specific guanine nucleotide releasing factor 1	RASGRF1	0.653135	0.635048	0.710566	0.704498	0.617381	0.616571	0.631789	0.59131	0.500492	0.805778	0.803234
ENSG00000058404	CAMK2B	2.08784	-1.01975	1.07626	-2.12906	-1.93989	1.09752	1.02328	1.60604	1.69846	1.5695	1.65981	1.05754	1.46166	0.540115	1.25497	0.326763	1.35203	0.210926	-1.1647	0.792923	-1.08108	0.891656	1.07734	0.6381	CAMK2B	-0.1229	-0.532293	0.939111	-0.499087	-0.151108	0.151214	-0.0168662	0.23193	CAMK2B	protein_coding	calcium/calmodulin dependent protein kinase II beta	CAMK2B	0.661194	0.654594	1.07813	0.956794	0.826007	0.821494	0.888324	0.885031	0.754383	0.568005	1.57503
ENSG00000058453	CROCC	1.19872	-1.64563	-1.14696	-1.97266	-1.37489	1.43478	1.02564	1.0296	1.21301	1.00386	1.18268	1.17813	1.10881	0.746146	-1.26425	0.340575	1.02839	0.872751	-1.40181	0.31858	-1.0782	0.776451	1.30014	0.140423	CROCC	0.25923	-0.184789	0.52073	-0.148268	-0.459412	-0.142707	0.0614175	0.0937974	CROCC	protein_coding	ciliary rootlet coiled-coil, rootletin	CROCC	5.95545	5.88562	6.70223	6.52603	4.68351	4.65543	6.05309	6.05271	6.86474	5.04616	8.22893
ENSG00000058600	POLR3E	-1.0394	-1.17264	-1.0586	-1.12819	-1.01848	1.10773	-1.05435	-1.04332	1.01724	1.01057	1.07253	1.06131	-1.04685	0.748595	-1.10609	0.37227	-1.02013	0.856108	-1.05659	0.621756	1.02619	0.825547	1.08427	0.273759	POLR3E	0.181963	-0.0618233	0.126214	-0.138182	-0.0478019	-0.123008	0.0998016	-0.0371628	POLR3E	protein_coding	RNA polymerase III subunit E	POLR3E	36.2069	36.078	34.6082	34.4634	32.6285	32.6175	35.406	35.3661	39.2587	33.155	37.7706
ENSG00000058668	ATP2B4	-1.3387	1.25475	-1.29692	1.67973	1.03222	-1.6273	-1.21323	1.17377	-1.27504	1.42406	-1.05095	-1.49661	-1.27442	0.0204208	1.21358	0.104161	-1.28593	0.0184048	1.54662	0.0215889	-1.00903	0.784412	-1.56059	0.0205547	ATP2B4	0.149238	0.0674551	-0.271598	-0.2114	0.476635	0.298605	-0.225846	-0.283088	ATP2B4	protein_coding	ATPase plasma membrane Ca2+ transporting 4	ATP2B4	27.9467	27.9355	21.9248	21.9201	33.9666	33.902	21.7282	21.7239	28.7386	27.1548	21.4675
ENSG00000058673	ZC3H11A	-1.07868	1.18124	-1.07149	1.27419	1.00671	-1.26569	-1.12189	-1.00169	-1.10787	1.11999	1.01266	-1.10599	-1.10008	0.109652	1.08593	0.309847	-1.08953	0.138037	1.19461	0.0797606	1.00968	0.675664	-1.18315	0.0901551	ZC3H11A	-0.0107768	0.0819621	-0.120047	-0.0839722	0.229531	0.0795195	-0.110392	-0.065824	ZC3H11A	protein_coding	zinc finger CCCH-type containing 11A	ZC3H11A	67.5853	67.5504	61.41	61.4053	73.4543	73.3551	62.0072	61.9998	65.4138	69.7568	60.6423
ENSG00000058729	RIOK2	-1.07232	-1.01067	-1.00706	1.061	1.0648	1.00359	-1.08165	-1.55805	-1.31203	-1.44043	-1.21299	1.18751	-1.07697	0.70677	-1.25486	0.279386	-1.14948	0.376076	-1.16517	0.417984	-1.06732	0.639141	1.09168	0.448545	RIOK2	-0.018629	0.336374	-0.119365	0.22314	-0.0339461	-0.303364	-0.0287829	-0.0554273	RIOK2	protein_coding	RIO kinase 2	RIOK2	29.4239	29.2026	27.3067	27.1154	23.3731	23.2716	25.4062	25.4051	25.8219	33.0259	24.0804
ENSG00000058799	YIPF1	1.1064	1.02387	-1.08983	-1.08061	-1.20578	-1.11584	1.1289	1.05674	1.03876	-1.06828	-1.08678	-1.01732	1.11759	0.251529	1.04018	0.61209	-1.02429	0.703295	-1.07442	0.343073	-1.14473	0.0941012	-1.06544	0.246026	YIPF1	0.0322944	-0.123595	0.178166	0.0513183	0.066326	-0.0439678	-0.0918041	-0.0687384	YIPF1	protein_coding	Yip1 domain family member 1	YIPF1	19.4851	19.4567	21.7657	21.7446	20.2532	20.2384	18.996	18.9953	20.5368	18.4334	22.7219
ENSG00000058804	NDC1	-1.17691	-1.00177	-1.03831	1.17484	1.13349	-1.03648	1.00783	-1.22863	-1.09898	-1.23825	-1.10759	1.11797	-1.08063	0.66887	-1.10942	0.291343	-1.06822	0.427298	-1.02663	0.87767	1.01162	0.944807	1.03857	0.547789	NDC1	0.00375236	0.174688	-0.231257	0.185942	0.00120388	-0.122363	-0.0504864	0.0385199	NDC1	protein_coding	NDC1 transmembrane nucleoporin	NDC1	37.2182	37.153	34.7407	34.3807	33.5195	33.4888	34.797	34.7804	35.0159	39.4205	29.7523
ENSG00000058866	DGKG	-1.16215	1.07183	1.13343	1.24563	1.31722	1.05747	1.29506	1.52483	1.32747	1.17742	1.02502	-1.14868	1.05563	0.79338	1.27842	0.304844	1.22662	0.42557	1.21105	0.0166993	1.16197	0.284301	-1.04223	0.720856	DGKG	0.0772833	-0.440865	-0.139517	-0.0678463	0.177364	0.167786	0.257981	-0.0321875	DGKG	protein_coding	diacylglycerol kinase gamma	DGKG	6.2738	6.17398	6.51947	6.51746	7.89301	7.89297	7.61146	7.57313	7.38847	5.15913	6.35757
ENSG00000059122	FLYWCH1	1.07046	-1.2084	-1.07693	-1.29355	-1.15281	1.12208	1.20159	1.18025	1.19594	-1.01808	-1.00472	1.0133	1.13413	0.245955	-1.01186	0.934474	1.05381	0.623236	-1.14758	0.315121	-1.07622	0.306945	1.0663	0.630298	FLYWCH1	0.0488425	-0.168942	0.147077	0.096	-0.224257	0.0701494	-0.0580759	0.089206	FLYWCH1	protein_coding	FLYWCH-type zinc finger 1	FLYWCH1	12.9694	12.9325	14.6694	14.6672	12.8476	12.781	13.6462	13.6284	13.9464	11.9923	14.9291
ENSG00000059145	UNKL	1.26632	-1.09441	-1.30561	-1.38587	-1.65331	-1.19298	-1.17157	-1.6788	-1.13509	-1.43296	1.03214	1.47901	1.03965	0.838665	-1.35547	0.241231	-1.21737	0.207533	-1.40922	0.297283	-1.26564	0.348791	1.11345	0.657614	UNKL	0.120262	0.212966	0.460903	-0.0154748	-0.0098911	-0.534468	-0.264456	0.03016	UNKL	protein_coding	unk like zinc finger	UNKL	17.2118	17.2029	18.1293	17.885	12.9018	12.6915	14.205	14.1313	16.659	17.7646	21.0956
ENSG00000059377	TBXAS1	-1.04585	-1.85951	-1.82393	-1.77799	-1.74396	1.01951	-1.21788	-2.25665	-2.08645	-1.85293	-1.71318	1.08157	-1.12859	0.17898	-2.04848	0.00920141	-1.95078	0.00721639	-1.81507	0.00578951	-1.7285	0.00178228	1.05008	0.367966	TBXAS1	0.462566	0.623996	0.397889	0.339624	-0.432355	-0.550184	-0.404481	-0.437054	TBXAS1	protein_coding	thromboxane A synthase 1	TBXAS1	8.26164	8.24873	7.31036	7.30887	4.03012	4.02677	4.2287	4.22844	7.79991	8.72338	7.45796
ENSG00000059378	PARP12	1.31685	2.1266	1.3047	1.61491	-1.00931	-1.62995	-1.04716	1.46669	1.26093	1.53586	1.32039	-1.16318	1.1214	0.436783	1.76609	0.0567092	1.28263	0.066571	1.57489	0.113088	1.14377	0.352885	-1.37693	0.142577	PARP12	-0.416452	-0.256029	-0.019363	-0.32251	0.672094	0.296534	-0.0327344	0.0784595	PARP12	protein_coding	poly(ADP-ribose) polymerase family member 12	PARP12	6.90437	6.89371	7.77332	7.73062	12.2782	12.1749	8.84863	8.84206	6.52089	7.28784	8.58702
ENSG00000059573	ALDH18A1	-1.00616	-1.07578	-1.08609	-1.0692	-1.07945	-1.00959	1.49617	1.2537	1.12831	-1.19341	-1.32603	-1.11113	1.21943	0.309372	1.07953	0.547252	1.01925	0.844882	-1.12959	0.468016	-1.1964	0.278722	-1.05914	0.486284	ALDH18A1	0.0152145	-0.227277	0.00635904	0.354	-0.0901665	0.0989159	-0.103935	-0.0531103	ALDH18A1	protein_coding	aldehyde dehydrogenase 18 family member A1	ALDH18A1	27.1695	27.0738	33.2546	33.0147	29.2899	29.2271	27.5993	27.595	29.4475	24.8915	29.2673
ENSG00000059588	TARBP1	-1.15205	1.03866	1.1532	1.19659	1.32854	1.11028	-1.19924	-1.16445	1.05423	1.02988	1.26428	1.2276	-1.17541	0.146191	-1.05882	0.494183	1.10261	0.243977	1.11011	0.187805	1.29601	0.023522	1.16747	0.0584781	TARBP1	-0.0403956	0.127749	-0.244596	-0.134375	0.0143282	-0.0919023	0.165249	0.203943	TARBP1	protein_coding	TAR (HIV-1) RNA binding protein 1	TARBP1	47.7893	47.7082	40.6183	40.5886	45.0883	45.0577	52.6082	52.6034	45.0075	50.571	39.0674
ENSG00000059691	GATB	1.03358	1.16259	-1.09729	1.12482	-1.13414	-1.2757	1.07578	1.14956	1.21271	1.06858	1.12728	1.05493	1.05447	0.61782	1.15606	0.310729	1.05128	0.669713	1.09634	0.436325	-1.00304	0.975511	-1.09967	0.461813	GATB	0.0163419	-0.195278	0.0639974	-0.0898936	0.233688	0.00579841	-0.117605	0.0829506	GATB	protein_coding	glutamyl-tRNA amidotransferase subunit B	GATB	10.7234	10.6947	11.2933	11.2772	12.4022	12.3636	11.2702	11.243	11.5085	9.93836	11.895
ENSG00000059728	MXD1	-1.10444	-1.57224	1.00141	-1.42357	1.10599	1.57446	1.06777	-2.25406	1.18488	-2.40682	1.10968	2.67079	-1.01703	0.842443	-1.88253	0.0783706	1.08929	0.379724	-1.85102	0.0931549	1.10783	0.437289	2.05062	0.0714274	MXD1	0.215053	0.19177	0.0717419	0.286369	-0.437772	-0.980757	0.217083	0.436512	MXD1	protein_coding	MAX dimerization protein 1	MXD1	2.31012	2.31004	2.27766	2.27137	1.24889	1.22709	2.52359	2.51631	2.32876	2.29148	2.10855
ENSG00000059758	CDK17	-1.10053	1.1236	1.50371	1.23655	1.65488	1.3383	1.83745	2.2027	2.41531	1.19878	1.3145	1.09653	1.29213	0.416654	1.5732	0.203982	1.90576	0.0898474	1.21752	0.423409	1.4749	0.1228	1.2114	0.292033	CDK17	-0.192558	-0.784351	-0.330758	0.0933505	-0.0244336	0.354919	0.395971	0.48786	CDK17	protein_coding	cyclin dependent kinase 17	CDK17	4.51301	4.41973	5.77266	5.71086	7.01328	6.9531	8.42723	8.42296	5.42587	3.60016	4.93023
ENSG00000059769	DNAJC25	-1.02998	1.11815	1.1291	1.15168	1.16295	1.00979	1.04258	-1.22944	-1.09469	-1.28179	-1.1413	1.1231	1.00609	0.978191	-1.04859	0.743521	1.01559	0.910075	-1.05498	0.770774	1.00944	0.957609	1.06494	0.267764	DNAJC25	-0.164246	0.182924	-0.206869	0.243079	-0.00312788	-0.115083	0.0109237	0.0523996	DNAJC25	protein_coding	DnaJ heat shock protein family (Hsp40) member C25	DNAJC25	2.95639	2.93511	2.98898	2.953	2.80123	2.79912	2.98119	2.98088	2.60238	3.31039	2.52662
ENSG00000059804	SLC2A3	-1.12547	1.06775	-1.15835	1.20172	-1.02921	-1.23683	1.15871	3.45781	1.61197	2.98418	1.39117	-2.14509	1.01466	0.983257	1.92148	0.324642	1.17966	0.784267	1.89371	0.230325	1.16262	0.746727	-1.62884	0.140624	SLC2A3	0.41503	-1.01583	0.244504	-0.803302	0.509605	0.774034	0.20296	-0.327004	SLC2A3	protein_coding	solute carrier family 2 member 3	SLC2A3	0.890626	0.791318	0.856445	0.80292	1.52689	1.5205	0.949279	0.933489	1.29932	0.481932	1.15447
ENSG00000059915	PSD	-1.37352	-2.57686	1.10506	-1.8761	1.51782	2.84758	1.3718	1.66439	1.01708	1.21329	-1.34876	-1.63644	-1.00063	0.998549	-1.24428	0.715805	1.06016	0.91103	-1.2435	0.657391	1.06082	0.880629	1.31913	0.662756	PSD	0.498876	-0.382908	0.0409989	0.0731581	-0.866736	0.352085	0.642999	-0.358472	PSD	protein_coding	pleckstrin and Sec7 domain containing	PSD	1.03707	0.990457	0.989898	0.989836	0.868088	0.796009	1.11393	1.05004	1.34449	0.729649	0.978865
ENSG00000060069	CTDP1	-1.06266	-1.16686	-1.18853	-1.09806	-1.11844	-1.01857	-1.07671	1.04536	-1.02182	1.12555	1.05372	-1.06817	-1.06966	0.452321	-1.05652	0.515977	-1.10203	0.221422	1.01244	0.884078	-1.03025	0.67419	-1.04307	0.544006	CTDP1	0.14848	0.00983484	0.0608017	-0.0968004	-0.0741521	0.0738361	-0.100692	-0.0213083	CTDP1	protein_coding	CTD phosphatase subunit 1	CTDP1	14.904	14.8868	13.9381	13.9173	14.109	14.0905	13.5137	13.5086	15.6196	14.1884	14.6986
ENSG00000060138	YBX3	1.06053	-1.03126	1.04275	-1.09368	-1.01705	1.07534	1.02357	-1.16238	-1.06994	-1.18977	-1.09516	1.08639	1.04189	0.248595	-1.09486	0.169591	-1.01295	0.772218	-1.14071	0.0671315	-1.05538	0.223624	1.08085	0.23607	YBX3	-0.0128897	0.0579468	0.071894	0.0915554	-0.0572919	-0.159133	0.0475035	-0.0395853	YBX3	protein_coding	Y-box binding protein 3	YBX3	67.4186	67.3983	70.2229	70.2213	61.5974	61.5591	66.5666	66.5363	65.7638	69.0734	69.7444
ENSG00000060140	STYK1	-2.90229	-1.50467	-3.27379	1.92885	-1.128	-2.17575	1.96042	5.23918	-1.16333	2.67247	-2.28062	-6.09489	-1.21673	0.786144	1.86599	0.483364	-1.95154	0.343975	2.27042	0.297737	-1.60392	0.285432	-3.64156	0.118592	STYK1	0.870743	-0.696903	-0.666447	0.274262	0.281292	1.69244	-0.84022	-0.915164	STYK1	protein_coding	serine/threonine/tyrosine kinase 1	STYK1	0.230584	0.200289	0.173438	0.164612	0.419332	0.373738	0.0763745	0.102631	0.344835	0.116333	0.118815
ENSG00000060237	WNK1	-1.08817	1.07392	1.03962	1.16861	1.13129	-1.03299	-1.01655	-1.04971	1.13974	-1.03262	1.1586	1.1964	-1.05175	0.471903	1.01147	0.936082	1.08853	0.259372	1.06381	0.64577	1.14486	0.0239262	1.07619	0.585612	WNK1	0.0611733	-0.0941912	-0.0607343	-0.117871	0.164061	-0.164184	0.117234	0.0945122	WNK1	protein_coding	WNK lysine deficient protein kinase 1	WNK1	69.1322	69.0322	65.6483	65.6354	70.2759	69.8236	75.1459	75.1436	72.8511	65.4134	66.9481
ENSG00000060303	RPS17P5	1	1	1	1	1	1	1	1	1	1	1	1	1		1		1		1		1		1		RPS17P5	0	0	0	0	0	0	0	0	RPS17P5	processed_pseudogene	ribosomal protein S17 pseudogene 5	RPS17P5	0	0.1	0	0.1	0	0.1	0	0.1	0	0	0
ENSG00000060339	CCAR1	1.06703	1.01785	1.11076	-1.04832	1.04098	1.09128	1.02321	-1.16369	1.01653	-1.1907	-1.00657	1.18293	1.04489	0.443934	-1.06925	0.379677	1.0626	0.28241	-1.11724	0.145928	1.01695	0.50382	1.13618	0.0977701	CCAR1	-0.0735764	0.0463991	0.0200225	0.0795018	-0.0480538	-0.172312	0.0779653	0.070054	CCAR1	protein_coding	cell division cycle and apoptosis regulator 1	CCAR1	81.2788	81.2085	84.872	84.854	76.0198	75.9493	86.2925	86.2922	77.9011	84.6564	83.1227
ENSG00000060491	OGFR	1.007	1.07287	-1.30003	1.06542	-1.30913	-1.39477	1.25277	1.49753	-1.11413	1.19538	-1.39574	-1.66844	1.12318	0.365217	1.26754	0.187073	-1.20349	0.211013	1.12853	0.216977	-1.35174	0.00646942	-1.52548	0.0270065	OGFR	0.0829737	-0.204168	0.0930341	0.120948	0.18445	0.378415	-0.295572	-0.36008	OGFR	protein_coding	opioid growth factor receptor	OGFR	22.5434	22.4323	25.1967	25.1955	28.498	28.4338	18.644	18.6393	24.7795	20.3074	24.9529
ENSG00000060558	GNA15	1.0805	-1.25511	-1.05503	-1.35614	-1.13996	1.18964	1.45008	1.00137	-1.00863	-1.44811	-1.4626	-1.01001	1.25172	0.164393	-1.11955	0.323152	-1.03157	0.781186	-1.40137	0.0469983	-1.29124	0.101723	1.08529	0.345371	GNA15	0.0858386	-0.143916	0.197536	0.392219	-0.241972	-0.141948	0.00855444	-0.156313	GNA15	protein_coding	G protein subunit alpha 15	GNA15	26.1028	26.0203	32.6444	32.5702	23.2556	23.2417	25.2651	25.224	28.1769	24.0287	30.4451
ENSG00000060566	CREB3L3	2.43415	1	1	-2.43415	-2.43415	1	-1.98982	-1.98982	-1.08909	1	1.82704	1.82704	1.10603	0.874279	-1.41061	0.42265	-1.0436	0.934165	-1.56018	0.42265	-1.15425	0.81448	1.35168	0.42265	CREB3L3	-0.393196	0.599442	0.890223	-0.393196	-0.393196	-0.393196	-0.393196	0.476313	CREB3L3	protein_coding	cAMP responsive element binding protein 3 like 3	CREB3L3	0.11799	0.141061	0.162808	0.156018	0	0.1	0.126451	0.135168	0.0369984	0.198982	0.243415
ENSG00000060642	PIGV	1.13784	-1.41239	-1.13287	-1.60707	-1.28902	1.24674	1.03518	-1.14155	-1.1514	-1.18171	-1.1919	-1.00863	1.08529	0.164251	-1.26977	0.179754	-1.1421	0.00698083	-1.37807	0.120677	-1.23951	0.0277818	1.11179	0.461677	PIGV	0.0889243	0.120158	0.275219	0.170035	-0.409216	-0.0708347	-0.0910573	-0.0832289	PIGV	protein_coding	phosphatidylinositol glycan anchor biosynthesis class V	PIGV	9.63616	9.63559	10.4644	10.4575	7.6407	7.58846	8.43679	8.43676	9.53185	9.74046	10.8457
ENSG00000060656	PTPRU	-1.22803	1.29988	-1.11247	1.59629	1.10387	-1.44607	-1.6988	1.32396	1.0873	2.24915	1.84711	-1.21766	-1.44436	0.293918	1.31187	0.138434	-1.01151	0.905361	1.8948	0.13148	1.42793	0.285883	-1.32696	0.065208	PTPRU	0.160634	-0.0829754	-0.135708	-0.847492	0.53901	0.321887	0.00686839	0.037776	PTPRU	protein_coding	protein tyrosine phosphatase receptor type U	PTPRU	2.03933	2.03208	1.44993	1.40691	2.67337	2.66582	2.00908	2.00896	2.2111	1.86756	1.80053
ENSG00000060688	SNRNP40	-1.10604	-1.07846	-1.17972	1.02558	-1.06661	-1.09389	-1.00838	-1.06058	-1.11905	-1.05176	-1.10975	-1.05513	-1.05608	0.248496	-1.06948	0.0703264	-1.14898	0.0188738	-1.01269	0.720276	-1.08797	0.112337	-1.07434	0.0303355	SNRNP40	0.118258	0.0697402	-0.0271481	0.0576966	0.00928661	-0.0151144	-0.120186	-0.0925336	SNRNP40	protein_coding	small nuclear ribonucleoprotein U5 subunit 40	SNRNP40	83.2691	83.2574	78.87	78.8359	77.8511	77.8483	72.465	72.4617	84.6692	81.8691	76.5515
ENSG00000060709	RIMBP2	1	1	1	1	1	1	1	1	1	1	1	1	1		1		1		1		1		1		RIMBP2	0	0	0	0	0	0	0	0	RIMBP2	protein_coding	RIMS binding protein 2	RIMBP2	0	0.1	0	0.1	0	0.1	0	0.1	0	0	0
ENSG00000060718	COL11A1	1	1	1	1	1	1	1	1	1	1	1	1	1		1		1		1		1		1		COL11A1	0	0	0	0	0	0	0	0	COL11A1	protein_coding	collagen type XI alpha 1 chain	COL11A1	0	0.1	0	0.1	0	0.1	0	0.1	0	0	0
ENSG00000060749	QSER1	1.07789	1.35182	1.21788	1.25414	1.12987	-1.10998	1.02609	1.0098	1.42106	-1.01613	1.38493	1.40727	1.05167	0.150378	1.16836	0.341739	1.31555	0.114017	1.11096	0.485265	1.25092	0.15247	1.12598	0.532505	QSER1	-0.204878	-0.141541	-0.0966723	-0.104381	0.230021	-0.127471	0.0794908	0.365431	QSER1	protein_coding	glutamine and serine rich 1	QSER1	10.6436	10.641	11.1909	11.1909	12.5281	12.4326	14.0677	13.9989	10.41	10.8772	11.2208
ENSG00000060762	MPC1	-1.09756	-1.14884	-1.00316	-1.04672	1.0941	1.14522	-1.00293	-1.08875	-1.07425	-1.08557	-1.07111	1.0135	-1.04918	0.531179	-1.11839	0.138399	-1.0381	0.262561	-1.06597	0.486818	1.01068	0.883834	1.07735	0.253381	MPC1	0.0471114	0.0952029	-0.0871888	0.0909803	-0.153067	-0.0274693	0.0425574	-0.00812679	MPC1	protein_coding	mitochondrial pyruvate carrier 1	MPC1	60.2435	60.2351	57.5211	57.4117	53.9098	53.8587	58.0335	58.0245	59.2395	61.2475	53.9738
ENSG00000060971	ACAA1	1.06546	-1.1021	-1.17359	-1.17424	-1.25041	-1.06487	1.04491	-1.03873	-1.12991	-1.08538	-1.18066	-1.08778	1.05514	0.610771	-1.06995	0.408576	-1.15154	0.183453	-1.12894	0.243056	-1.21503	0.13201	-1.07626	0.271684	ACAA1	0.140249	-0.0284095	0.231719	0.034976	-1.09945e-05	-0.0832258	-0.0906856	-0.204612	ACAA1	protein_coding	acetyl-CoA acyltransferase 1	ACAA1	39.4632	39.3959	41.6646	41.568	36.8357	36.8204	34.2381	34.2114	41.7673	37.1591	44.5012
ENSG00000060982	BCAT1	1.04265	-1.04911	-1.12142	-1.09385	-1.16925	-1.06893	1.05569	-1.20648	-1.22005	-1.27367	-1.28799	-1.01124	1.04915	0.0107282	-1.12505	0.24024	-1.1697	0.0693267	-1.18034	0.146075	-1.22719	0.0428743	-1.03969	0.687089	BCAT1	0.0837452	0.0797031	0.144004	0.157884	0.0145853	-0.191103	-0.0815843	-0.207234	BCAT1	protein_coding	branched chain amino acid transaminase 1	BCAT1	15.1687	15.1687	15.9145	15.9143	13.517	13.4828	12.9804	12.9681	15.19	15.1475	15.8379
ENSG00000061273	HDAC7	-1.00469	1.1749	-1.12036	1.18041	-1.11513	-1.31631	-1.00792	1.24917	-1.10145	1.25906	-1.09279	-1.37589	-1.00631	0.957231	1.21146	0.14942	-1.11086	0.39108	1.2191	0.145755	-1.1039	0.419543	-1.34577	0.0605607	HDAC7	0.075748	-0.133747	0.0689998	-0.145135	0.308283	0.187217	-0.0882169	-0.273149	HDAC7	protein_coding	histone deacetylase 7	HDAC7	5.38086	5.3667	5.34777	5.33308	6.50729	6.50156	4.84103	4.8311	5.77085	4.99086	5.74392
ENSG00000061337	LZTS1	1.12337	1.22946	1.26332	1.09444	1.12458	1.02754	1.02232	1.29869	1.2242	1.27034	1.19747	-1.06085	1.07166	0.593255	1.2636	0.0519682	1.24361	0.120163	1.17912	0.242212	1.16045	0.334337	-1.01608	0.841196	LZTS1	-0.115135	-0.260822	0.0527016	-0.228978	0.182894	0.11624	0.222088	0.0310121	LZTS1	protein_coding	leucine zipper tumor suppressor 1	LZTS1	1.59302	1.59099	1.71312	1.70499	2.01091	2.01038	1.9829	1.97856	1.67338	1.51265	1.87983
ENSG00000061455	PRDM6	-1.2328	4.96681	-1.23574	6.1231	-1.00239	-6.13771	2.89405	2.47217	-1.34664	-1.17065	-3.89725	-3.32913	1.53217	0.633133	3.50411	0.0399788	-1.29	0.215068	2.28703	0.404741	-1.9765	0.464359	-4.52031	0.0247156	PRDM6	-0.686949	-0.341674	-0.988892	1.19141	1.62537	0.964102	-0.992329	-0.771043	PRDM6	protein_coding	PR/SET domain 6	PRDM6	0.794599	0.788944	1.57063	1.20879	2.83746	2.76455	0.613382	0.611583	0.699966	0.889232	0.567784
ENSG00000061492	WNT8A	1	1	1	1	1	1	1	1	1	1	1	1	1		1		1		1		1		1		WNT8A	0	0	0	0	0	0	0	0	WNT8A	protein_coding	Wnt family member 8A	WNT8A	0	0.1	0	0.1	0.0304675	0.1	0.0320296	0.1	0	0	0
ENSG00000061656	SPAG4	1.18639	1.33085	-1.52008	1.12176	-1.80341	-2.023	1.16116	-1.0057	1.08314	-1.16777	-1.07203	1.08931	1.17371	0.340967	1.15035	0.627838	-1.18465	0.45563	-1.0203	0.943458	-1.39043	0.224698	-1.36277	0.388885	SPAG4	0.0767013	-0.171044	0.32328	0.0445217	0.489046	-0.179237	-0.527449	-0.0558195	SPAG4	protein_coding	sperm associated antigen 4	SPAG4	1.96219	1.95498	2.3053	2.29458	2.30951	2.24892	1.67236	1.65026	2.13026	1.79413	2.52732
ENSG00000061676	NCKAP1	1.31657	-1.07871	1.05393	-1.4202	-1.2492	1.13689	1.56975	3.09423	1.85738	1.97116	1.18323	-1.66591	1.4376	0.264024	1.69365	0.360066	1.39913	0.265584	1.17811	0.73071	-1.0275	0.865063	-1.21051	0.683779	NCKAP1	-0.146296	-0.737866	0.250488	-0.0873301	-0.255602	0.891715	-0.0705109	0.155401	NCKAP1	protein_coding	NCK associated protein 1	NCKAP1	0.215995	0.211533	0.306186	0.304099	0.386961	0.358263	0.296869	0.295961	0.259668	0.172321	0.341871
ENSG00000061794	MRPS35	-1.12703	-1.03933	-1.05049	1.08438	1.07286	-1.01073	-1.19095	-1.16288	-1.218	1.02414	-1.02271	-1.0474	-1.15855	0.274115	-1.09937	0.386137	-1.13115	0.274005	1.05383	0.477057	1.02422	0.706697	-1.0289	0.405202	MRPS35	0.013196	0.250199	-0.159329	-0.00191396	-0.0424633	0.0324956	-0.057867	-0.0343172	MRPS35	protein_coding	mitochondrial ribosomal protein S35	MRPS35	52.703	52.5257	45.4049	45.3375	47.794	47.7778	46.4372	46.4357	48.3837	57.0222	42.9303
ENSG00000061918	GUCY1B3	1.37479	5.65614	2.09694	4.11418	1.52528	-2.69733	1.27559	4.93432	1.46894	3.86827	1.15157	-3.35911	1.32426	0.011378	5.28292	0.00131524	1.75507	0.0802568	3.98933	0.00230188	1.32532	0.243187	-3.01009	0.0256009	GUCY1B3	-0.916674	-0.892352	-0.457461	-0.541187	1.58314	1.4105	0.15161	-0.33758	GUCY1B3	protein_coding	guanylate cyclase 1 soluble subunit beta 1	GUCY1B3	0.455084	0.455068	0.602883	0.602629	2.40839	2.40409	0.810181	0.798675	0.451248	0.45892	0.620372
ENSG00000061936	SFSWAP	1.03512	-1.01472	-1.03706	-1.05035	-1.07349	-1.02202	1.05294	1.09204	1.02306	1.03713	-1.02921	-1.06742	1.04399	0.66517	1.0374	0.634232	-1.00682	0.934837	-1.00636	0.922632	-1.05111	0.530166	-1.04448	0.366297	SFSWAP	0.0670179	-0.119657	0.116819	-0.0452329	0.0459423	0.00736273	0.0145138	-0.0867662	SFSWAP	protein_coding	splicing factor SWAP	SFSWAP	24.075	24.0247	25.1212	25.0816	24.9255	24.9232	23.8767	23.8619	25.6304	22.5196	26.5306
ENSG00000061938	TNK2	1.21792	1.18718	1.22523	-1.02589	1.006	1.03205	1.16002	1.35122	1.15683	1.16482	-1.00276	-1.16804	1.18861	0.177831	1.26655	0.0417792	1.19054	0.186869	1.06557	0.476443	1.00162	0.988923	-1.06385	0.507401	TNK2	-0.143526	-0.277371	0.14089	-0.0632254	0.104017	0.156888	0.149527	-0.0671985	TNK2	protein_coding	tyrosine kinase non receptor 2	TNK2	10.7812	10.7696	12.8329	12.8009	13.6425	13.6402	12.8577	12.8216	11.2809	10.2814	13.7392
ENSG00000061987	MON2	-1.01949	1.05759	1.05975	1.07821	1.08041	1.00205	1.08868	-1.00885	1.27929	-1.09831	1.17509	1.29061	1.03337	0.554462	1.02387	0.604226	1.16436	0.227561	-1.00928	0.891855	1.12676	0.353817	1.13721	0.313154	MON2	-0.0667787	-0.0836877	-0.0946325	0.0388886	0.0140005	-0.0963976	0.0169512	0.271656	MON2	protein_coding	MON2 homolog, regulator of endosome-to-Golgi trafficking	MON2	8.72846	8.72831	9.02926	9.0196	8.94321	8.93667	10.2025	10.1629	8.77961	8.67731	8.61173
ENSG00000062038	CDH3	-1.4318	-5.23966	-3.84052	-3.65948	-2.68229	1.36431	1.73081	-3.44692	-3.44692	-5.96595	-5.96595	1	1.09947	0.796022	-4.24979	0.0203075	-3.6384	0.0384141	-4.6725	0.0242164	-4.0003	0.0409613	1.16804	0.42265	CDH3	1.25556	0.65139	0.737721	1.44283	-1.13392	-1.13392	-0.685746	-1.13392	CDH3	protein_coding	cadherin 3	CDH3	0.434329	0.424979	0.481272	0.46725	0.037617	0.1	0.100677	0.116804	0.523966	0.344692	0.365948
ENSG00000062096	ARSF	1	1	1	1	1	1	1	1	1	1	1	1	1		1		1		1		1		1		ARSF	0	0	0	0	0	0	0	0	ARSF	protein_coding	arylsulfatase F	ARSF	0	0.1	0	0.1	0	0.1	0.0367079	0.1	0	0	0
ENSG00000062194	GPBP1	-1.13445	-1.02051	-1.0514	1.11165	1.07899	-1.03028	1.03779	-1.16407	-1.11801	-1.20807	-1.16026	1.0412	-1.04553	0.776518	-1.08993	0.232089	-1.0842	0.248113	-1.04246	0.779767	-1.03698	0.80621	1.00529	0.85162	GPBP1	0.00803832	0.144511	-0.173956	0.198027	-0.0212491	-0.0746709	-0.0642799	-0.0164209	GPBP1	protein_coding	GC-rich promoter binding protein 1	GPBP1	40.9954	40.9496	39.4922	39.1663	37.5774	37.5709	37.7748	37.7696	39.0579	42.933	34.4289
ENSG00000062282	DGAT2	1.07967	1.0228	-1.21267	-1.0556	-1.30928	-1.24031	1.02083	-1.0496	-1.42441	-1.07147	-1.45407	-1.35709	1.04984	0.330445	-1.01302	0.760578	-1.31428	0.0409555	-1.0635	0.0215191	-1.37978	0.0184452	-1.29739	0.026721	DGAT2	0.0322245	0.139162	0.14281	0.168902	0.0647428	0.0693163	-0.245958	-0.371199	DGAT2	protein_coding	diacylglycerol O-acyltransferase 2	DGAT2	31.3055	31.284	32.8444	32.8431	30.8819	30.8819	23.8256	23.8032	30.1458	32.4652	32.5474
ENSG00000062370	ZNF112	1	1	1	1	1	1	1	1	1	1	1	1	1		1		1		1		1		1		ZNF112	0	0	0	0	0	0	0	0	ZNF112	protein_coding	zinc finger protein 112	ZNF112	0	0.1	0.00639075	0.1	0.0066104	0.1	0.0138315	0.1	0	0	0
ENSG00000062485	CS	-1.05054	-1.07561	-1.0219	-1.02386	1.02803	1.05256	-1.23641	1.01849	-1.10294	1.25927	1.12101	-1.12333	-1.13969	0.357179	-1.02766	0.489605	-1.06164	0.476375	1.10902	0.44258	1.07351	0.626876	-1.03307	0.674701	CS	0.115635	0.0415155	0.0445067	-0.264637	0.0104863	0.0679455	0.0843859	-0.0998379	CS	protein_coding	citrate synthase	CS	123.627	123.586	109.062	108.439	120.284	120.26	116.647	116.41	126.802	120.452	120.702
ENSG00000062524	LTK	-1.00316	1.29351	-1.45326	1.29759	-1.44869	-1.8798	1.15276	1.80884	-1.12191	1.56914	-1.29329	-2.02935	1.07198	0.696354	1.52962	0.0958868	-1.27688	0.221819	1.42692	0.0390032	-1.36878	0.0428951	-1.95315	0.00202121	LTK	0.110535	-0.290949	0.105986	-0.0858547	0.481824	0.564118	-0.428758	-0.456902	LTK	protein_coding	leukocyte receptor tyrosine kinase	LTK	3.94882	3.9109	4.20167	4.1924	5.98465	5.98222	3.063	3.06286	4.49476	3.40289	4.48061
ENSG00000062582	MRPS24	1.04138	-1.05533	-1.05788	-1.099	-1.10166	-1.00242	1.03955	1.08848	-1.0445	1.04707	-1.08581	-1.13692	1.04047	0.264082	1.01558	0.803285	-1.05117	0.142404	-1.0245	0.701852	-1.09371	0.0549363	-1.06755	0.341098	MRPS24	0.0237979	-0.027573	0.0823	0.0283897	-0.0538944	0.0947413	-0.0573775	-0.090384	MRPS24	protein_coding	mitochondrial ribosomal protein S24	MRPS24	101.09	101.074	105.183	105.165	102.786	102.65	96.1607	96.1544	102.89	99.2908	107.148
ENSG00000062598	ELMO2	1.03202	1.03727	1.0259	1.00508	-1.00596	-1.01108	-1.07599	-1.19838	1.00759	-1.11375	1.08415	1.20747	-1.02108	0.633797	-1.07486	0.481411	1.01671	0.697751	-1.05267	0.593595	1.03814	0.346779	1.09281	0.389211	ELMO2	-0.0160421	0.0712092	0.0294334	-0.0344508	0.0367471	-0.189871	0.0208549	0.0821188	ELMO2	protein_coding	engulfment and cell motility 2	ELMO2	18.6571	18.6486	18.2681	18.2636	17.4033	17.3498	18.9644	18.9601	18.0931	19.2211	18.6725
ENSG00000062650	WAPL	1.10723	1.3343	1.29477	1.20508	1.16938	-1.03053	-1.02698	-1.14881	-1.05935	-1.11862	-1.03151	1.08444	1.03833	0.87581	1.07772	0.721131	1.10555	0.633542	1.03793	0.785388	1.06473	0.644407	1.02582	0.593096	WAPL	-0.334886	0.181383	-0.187932	0.142968	0.0812017	-0.0187512	0.0378129	0.0982046	WAPL	protein_coding	WAPL cohesin release factor	WAPL	24.8579	24.4653	25.5704	25.4031	26.3824	26.3666	27.0535	27.0475	20.4571	29.2588	22.6507
ENSG00000062716	VMP1	-1.17804	-1.45585	-1.08865	-1.23582	1.08211	1.3373	-1.1189	-1.09642	-1.18868	1.02051	-1.06236	-1.08414	-1.14809	0.0170124	-1.26342	0.214538	-1.13757	0.153345	-1.10045	0.539427	1.00925	0.887746	1.11063	0.535075	VMP1	0.198019	0.163242	-0.0383724	0.0011553	-0.343846	0.0304434	0.0754722	-0.0861131	VMP1	protein_coding	vacuole membrane protein 1	VMP1	47.3655	47.362	41.2567	41.2528	37.803	37.4872	41.6998	41.6345	47.9363	46.7946	40.6915
ENSG00000062725	APPBP2	-1.47938	-1.04335	1.21562	1.41791	1.79836	1.26832	1.13339	1.38985	-1.12084	1.22628	-1.27034	-1.5578	-1.14248	0.553966	1.15417	0.389207	1.04142	0.893201	1.31862	0.277006	1.18981	0.619204	-1.10826	0.736141	APPBP2	0.118826	-0.155445	-0.446162	0.0251958	0.0576011	0.319487	0.400519	-0.320022	APPBP2	protein_coding	amyloid beta precursor protein binding protein 2	APPBP2	8.83641	8.79663	7.80253	7.69957	10.1946	10.1528	9.44815	9.16103	9.67383	7.99898	6.53913
ENSG00000062822	POLD1	1.03438	-1.06613	-1.00915	-1.10279	-1.04385	1.05646	1.15149	1.21692	1.13912	1.05682	-1.01086	-1.06829	1.09137	0.434179	1.06838	0.562386	1.06245	0.553779	-1.02152	0.736503	-1.02722	0.516429	-1.00558	0.918182	POLD1	0.0448132	-0.199288	0.0935783	0.0042178	-0.0475757	0.0839479	0.0316682	-0.011362	POLD1	protein_coding	DNA polymerase delta 1, catalytic subunit	POLD1	64.8163	64.5851	70.5198	70.486	69.073	69.0014	68.6258	68.6182	70.2867	59.346	72.7031
ENSG00000063015	SEZ6	1.07666	1.42549	-1.25642	1.32399	-1.35274	-1.79102	1.95471	-1.57209	1.34183	-3.07298	-1.45675	2.10948	1.45071	0.271683	-1.05016	0.949741	1.03343	0.904212	-1.52348	0.581898	-1.40378	0.0307919	1.08527	0.91059	SEZ6	0.218958	-0.475751	0.32552	0.491203	0.730417	-1.12844	-0.110364	-0.0515478	SEZ6	protein_coding	seizure related 6 homolog	SEZ6	0.20583	0.200005	0.290628	0.29015	0.219958	0.190452	0.206734	0.206692	0.254452	0.157209	0.273958
ENSG00000063046	EIF4B	-1.0497	-1.1963	1.08371	-1.13967	1.13757	1.29645	1.02538	-1.26562	1.03382	-1.29774	1.00823	1.30842	-1.01179	0.75727	-1.23047	0.0233946	1.05847	0.176996	-1.21614	0.0509143	1.07095	0.250756	1.30242	0.0245817	EIF4B	0.0641522	0.0529155	-0.00582063	0.0890746	-0.194432	-0.286925	0.180133	0.100902	EIF4B	protein_coding	eukaryotic translation initiation factor 4B	EIF4B	158.179	158.178	156.419	156.335	128.617	128.55	167.49	167.427	158.795	157.563	151.277
ENSG00000063127	SLC6A16	-5.64801	-4.15723	-5.64801	1.3586	1	-1.3586	1.16352	5.88725	3.305	5.05986	2.84052	-1.78132	-2.20323	0.459279	1.19002	0.892192	-1.30726	0.822752	2.62189	0.32107	1.68538	0.477609	-1.55567	0.686339	SLC6A16	1.56767	-0.930075	-0.930075	-0.711579	-0.487955	1.62752	-0.930075	0.794575	SLC6A16	protein_coding	solute carrier family 6 member 16	SLC6A16	0.304656	0.237655	0.104314	0.107867	0.362293	0.282815	0.180603	0.181797	0.564801	0.0445106	0.0922769
ENSG00000063169	GLTSCR1	1.3063	1.13474	1.033	-1.15119	-1.26457	-1.09849	1.07619	-1.28149	1.08282	-1.37912	1.00616	1.38761	1.18567	0.470905	-1.0627	0.847142	1.05761	0.62151	-1.26001	0.54451	-1.12108	0.599185	1.12392	0.709615	GLTSCR1	0.0546346	-0.174029	0.440116	-0.0680993	0.236992	-0.531846	0.101471	-0.0592392	GLTSCR1	protein_coding	BRD4 interacting chromatin remodeling complex associated protein	GLTSCR1	4.68285	4.66819	5.62102	5.53494	4.54964	4.39278	4.9448	4.93714	5.05319	4.31252	6.60096
ENSG00000063176	SPHK2	-1.14557	-1.14458	-1.15381	1.00086	-1.0072	-1.00806	-1.18104	1.02095	-1.02722	1.20578	1.14974	-1.04874	-1.16317	0.215873	-1.05882	0.427994	-1.08868	0.244483	1.09855	0.321131	1.06842	0.428834	-1.0282	0.410594	SPHK2	0.180363	0.0311843	-0.015699	-0.208875	-0.0144543	0.061091	-0.0260426	-0.00756731	SPHK2	protein_coding	sphingosine kinase 2	SPHK2	10.2602	10.2465	8.82888	8.80913	9.68062	9.6773	9.41207	9.41187	10.7902	9.73021	9.41909
ENSG00000063177	RPL18	1.0007	-1.22225	-1.0705	-1.2231	-1.07125	1.14175	1.08099	-1.01483	-1.01498	-1.09702	-1.09719	-1.00015	1.04007	0.604126	-1.11372	0.257477	-1.04237	0.610761	-1.15835	0.0642213	-1.08414	0.183861	1.06845	0.293799	RPL18	0.127037	-0.0477506	0.128042	0.0646067	-0.1625	-0.0689844	0.028753	-0.0692036	RPL18	protein_coding	ribosomal protein L18	RPL18	1422.08	1419.47	1476.71	1476.35	1275.2	1274.54	1362.56	1361.78	1508.12	1336.04	1509.17
ENSG00000063180	CA11	1.86451	1.20848	1.5178	-1.54285	-1.22843	1.25596	1.71014	1.55145	1.68793	-1.10229	-1.01316	1.08797	1.78566	0.00425535	1.36927	0.138087	1.60061	0.0154183	-1.30409	0.189934	-1.11561	0.257361	1.16895	0.389612	CA11	-0.500341	-0.4839	0.398454	0.290216	-0.227144	0.149719	0.101642	0.271354	CA11	protein_coding	carbonic anhydrase 11	CA11	5.39079	5.3907	9.63272	9.62594	7.44437	7.38133	8.64331	8.62839	5.36007	5.4215	9.99389
ENSG00000063241	ISOC2	1.11381	-1.25436	1.017	-1.39711	-1.09518	1.27569	1.16078	1.12108	1.16101	-1.03541	1.0002	1.03562	1.13705	0.33885	-1.05777	0.687198	1.08662	0.427151	-1.20274	0.228167	-1.04641	0.551437	1.1494	0.259961	ISOC2	0.0629437	-0.175003	0.218442	0.0400932	-0.264008	-0.0101134	0.0872698	0.040375	ISOC2	protein_coding	isochorismatase domain containing 2	ISOC2	60.0696	59.8659	68.2007	68.0706	56.8154	56.5962	65.0603	65.0517	65.0121	55.1271	72.4109
ENSG00000063244	U2AF2	-1.01683	-1.19697	-1.09253	-1.17716	-1.07445	1.09559	-1.07586	1.01392	-1.00368	1.09083	1.07191	-1.01765	-1.04593	0.743542	-1.08652	0.381626	-1.04717	0.598626	-1.03882	0.743191	-1.00119	0.991723	1.03759	0.438674	U2AF2	0.162763	-0.0372669	0.138687	-0.142754	-0.0966224	-0.0173234	0.0350852	-0.0425694	U2AF2	protein_coding	U2 small nuclear RNA auxiliary factor 2	U2AF2	221.977	221.445	212.729	211.721	203.887	203.81	211.547	211.47	237.341	206.613	233.413
ENSG00000063245	EPN1	1.06406	-1.02469	-1.28192	-1.09033	-1.36403	-1.25102	1.11155	1.58302	1.20817	1.42415	1.08692	-1.31026	1.08754	0.678632	1.24293	0.333562	-1.03007	0.869025	1.14288	0.481223	-1.12025	0.504075	-1.2803	0.213185	EPN1	0.0954138	-0.291451	0.184991	-0.138881	0.0602205	0.371226	-0.262888	-0.018631	EPN1	protein_coding	epsin 1	EPN1	53.788	53.3082	58.3406	57.975	66.6435	66.2582	51.9376	51.7521	60.9569	46.6192	64.8617
ENSG00000063322	MED29	-1.01057	1.01184	-1.07062	1.02254	-1.05942	-1.0833	1.04371	1.26426	1.06775	1.21131	1.02303	-1.18404	1.01627	0.903411	1.13103	0.330934	-1.00134	0.990473	1.11293	0.268717	-1.01763	0.836154	-1.13255	0.0624699	MED29	0.0878655	-0.187356	0.0726941	-0.125628	0.104847	0.150938	-0.0105813	-0.0927792	MED29	protein_coding	mediator complex subunit 29	MED29	19.9987	19.9081	20.2797	20.2319	22.5195	22.5166	19.8895	19.8814	21.9005	18.0969	21.6714
ENSG00000063438	AHRR	-1.43194	-1.32027	-1.42482	1.08457	1.005	-1.07918	-1.07968	-1.08699	-1.21668	-1.00677	-1.1269	-1.11932	-1.24339	0.184488	-1.19797	0.219204	-1.31664	0.119403	1.03792	0.444547	-1.05891	0.334746	-1.09907	0.0572756	AHRR	0.390211	0.0956556	-0.127756	-0.0149429	-0.0106268	-0.0246788	-0.120566	-0.187296	AHRR	protein_coding	aryl hydrocarbon receptor repressor	AHRR	34.2591	34.0814	27.4309	27.41	28.4498	28.4494	25.892	25.8851	37.7444	30.7739	26.359
ENSG00000063515	GSC2	1.47292	1	1	-1.47292	-1.47292	1	1	1	1.02647	1	1.02647	1.02647	1.21364	0.42265	1		1.01315	0.42265	-1.21364	0.42265	-1.19789	0.450377	1.01315	0.42265	GSC2	-0.0745463	-0.0745463	0.484133	-0.0745463	-0.0745463	-0.0745463	-0.0745463	-0.0368549	GSC2	protein_coding	goosecoid homeobox 2	GSC2	0.023612	0.1	0.073646	0.121364	0.0245175	0.1	0.0513235	0.101315	0	0.047224	0.147292
ENSG00000063587	ZNF275	1.14291	1.04198	1.1024	-1.09686	-1.03674	1.05799	1.08929	1.081	1.09825	-1.00767	1.00822	1.01596	1.11578	0.128997	1.06131	0.0695164	1.10032	0.0604661	-1.05132	0.342227	-1.01405	0.783335	1.03676	0.18945	ZNF275	-0.0717191	-0.119194	0.120989	0.00419767	-0.0123869	-0.00682846	0.0689334	0.0160081	ZNF275	protein_coding	zinc finger protein 275	ZNF275	5.51061	5.50986	6.15282	6.14778	5.84769	5.84768	6.06365	6.06263	5.60127	5.41995	6.40173
ENSG00000063601	MTMR1	-1.19623	-1.11062	-1.15452	1.07708	1.03613	-1.03952	-1.16361	-1.16532	-1.26882	-1.00147	-1.09042	-1.08882	-1.1798	0.034159	-1.13764	0.160744	-1.21032	0.140401	1.03706	0.569303	-1.02587	0.770316	-1.06389	0.568073	MTMR1	0.215375	0.134616	-0.0431153	-0.0839885	0.064009	-0.0861092	0.00808777	-0.208876	MTMR1	protein_coding	myotubularin related protein 1	MTMR1	9.94259	9.9387	8.42487	8.42402	8.74806	8.73623	8.23484	8.21162	10.2208	9.66438	8.5442
ENSG00000063660	GPC1	1.46377	1.34333	1.58721	-1.08966	1.08433	1.18155	-1.18858	1.1499	1.22768	1.36676	1.4592	1.06764	1.10974	0.719167	1.24286	0.0635828	1.39591	0.0867074	1.11995	0.700686	1.25787	0.48512	1.12315	0.414952	GPC1	-0.274765	-0.197782	0.274922	-0.447025	0.151045	0.00373056	0.391724	0.0981499	GPC1	protein_coding	glypican 1	GPC1	5.93984	5.93773	6.79667	6.58933	7.38937	7.37975	8.3315	8.28856	5.7814	6.09828	8.46263
ENSG00000063761	ADCK1	1.02179	-1.0305	1.20963	-1.05295	1.18383	1.24652	-1.12842	-1.09495	1.08427	1.03056	1.22351	1.18723	-1.05088	0.657952	-1.06224	0.403786	1.14523	0.233993	-1.01081	0.929557	1.2035	0.266748	1.21651	0.171349	ADCK1	0.0232926	-0.0417629	0.0543948	-0.216062	-0.0200482	-0.172631	0.297854	0.0749627	ADCK1	protein_coding	aarF domain containing kinase 1	ADCK1	5.86975	5.86826	5.60868	5.58414	5.53216	5.52444	6.74059	6.72053	6.00207	5.73743	6.13287
ENSG00000063854	HAGH	1.03625	-1.0208	1.04716	-1.0578	1.01053	1.06894	1.10896	1.09753	1.09297	-1.01042	-1.01463	-1.00417	1.07199	0.373781	1.0369	0.58859	1.06982	0.419162	-1.03384	0.28277	-1.00203	0.965985	1.03174	0.470041	HAGH	0.0194145	-0.144382	0.0707887	0.00482304	-0.0102833	-0.010125	0.0858964	-0.0161325	HAGH	protein_coding	hydroxyacylglutathione hydrolase	HAGH	25.5226	25.4815	27.323	27.3159	26.4218	26.4218	27.2777	27.2606	26.9699	24.0753	27.9476
ENSG00000063978	RNF4	1.02659	1.04869	1.05996	1.02152	1.0325	1.01075	1.03407	1.05239	-1.00143	1.01771	-1.03555	-1.0539	1.03033	0.432605	1.05054	0.262199	1.02881	0.673668	1.01962	0.575922	-1.00148	0.98164	-1.02112	0.750993	RNF4	-0.00501565	-0.0725855	0.0328492	-0.0242468	0.0635662	0.00108663	0.0789941	-0.0746483	RNF4	protein_coding	ring finger protein 4	RNF4	48.7323	48.7189	50.2062	50.1964	51.193	51.1811	50.1935	50.1224	49.8733	47.5913	51.1996
ENSG00000064012	CASP8	1.02156	1.06463	-1.20954	1.04216	-1.23562	-1.28771	-1.02664	-1.07891	-1.33687	-1.05092	-1.30219	-1.2391	-1.00248	0.897459	-1.00668	0.921693	-1.27161	0.02808	-1.00419	0.951296	-1.26846	0.0299622	-1.26317	0.0818228	CASP8	0.0752578	0.104666	0.106029	0.0667405	0.165608	-0.00490573	-0.199201	-0.314195	CASP8	protein_coding	caspase 8	CASP8	22.5183	22.5171	22.4635	22.4614	22.4067	22.3676	17.7216	17.7075	22.2888	22.7478	22.7693
ENSG00000064042	LIMCH1	1	1	1	1	1	1	1	1	1	1	1	1	1		1		1		1		1		1		LIMCH1	0	0	0	0	0	0	0	0	LIMCH1	protein_coding	LIM and calponin homology domains 1	LIMCH1	0	0.1	0	0.1	0	0.1	0	0.1	0	0	0
ENSG00000064102	ASUN	1.25003	1.24118	1.15616	-1.00714	-1.08119	-1.07353	-1.47384	-1.48346	-1.2365	-1.00653	1.19194	1.19973	-1.08584	0.766688	-1.09325	0.748483	-1.03416	0.900197	-1.00683	0.954299	1.04997	0.645879	1.05714	0.602877	ASUN	-0.259222	0.407169	0.0627457	-0.15241	0.0524878	-0.161799	-0.0498767	0.100905	ASUN	protein_coding	integrator complex subunit 13	ASUN	23.5006	22.8874	21.1368	21.0782	20.9929	20.9351	22.1617	22.1314	18.1675	28.8336	22.71
ENSG00000064115	TM7SF3	-1.12492	1.08547	-1.02443	1.22106	1.09809	-1.11198	-1.10973	-1.03602	1.0453	1.07115	1.16	1.08295	-1.1173	0.0491648	1.02359	0.804266	1.01014	0.724257	1.14365	0.239803	1.12862	0.0247822	-1.01332	0.885152	TM7SF3	0.0584536	-0.00253875	-0.111363	-0.152743	0.176767	-0.0535892	0.0236361	0.0613766	TM7SF3	protein_coding	transmembrane 7 superfamily member 3	TM7SF3	85.9017	85.8826	76.8744	76.8665	88.1885	87.9082	86.7604	86.753	87.7173	84.0862	77.9768
ENSG00000064195	DLX3	-1.43389	1.49577	-2.79535	2.14477	-1.94948	-4.1812	1.65853	3.58659	-1.479	2.16251	-2.45296	-5.30455	1.07548	0.843747	2.31619	0.124029	-2.0333	0.137919	2.15363	0.0616069	-2.18678	0.031095	-4.7095	0.00868358	DLX3	0.350896	-0.497351	-0.169039	0.23255	0.931787	1.34526	-1.13213	-1.06197	DLX3	protein_coding	distal-less homeobox 3	DLX3	1.44413	1.3839	1.5028	1.48836	3.23834	3.20537	0.680819	0.680618	1.85686	1.03141	1.29498
ENSG00000064199	SPA17	1.33954	1.6833	1.40088	1.25663	1.0458	-1.2016	1.27373	1.11056	-1.1458	-1.14693	-1.45944	-1.27248	1.30622	0.354715	1.36726	0.214648	1.10572	0.6375	1.04673	0.789331	-1.18132	0.405819	-1.23653	0.108662	SPA17	-0.490994	0.000157462	-0.0692611	0.349214	0.260296	0.151441	-0.00465688	-0.196197	SPA17	protein_coding	sperm autoantigenic protein 17	SPA17	10.6597	10.5071	13.8692	13.7246	14.3762	14.366	11.6436	11.618	8.86255	12.4569	11.8717
ENSG00000064201	TSPAN32	1.00471	-1.06017	-1.12389	-1.06517	-1.12919	-1.06011	1.06049	1.26799	1.2214	1.19567	1.15173	-1.03815	1.03223	0.862841	1.09363	0.559306	1.04248	0.780911	1.05949	0.629204	1.00993	0.933575	-1.04907	0.328745	TSPAN32	0.124845	-0.242296	0.131631	-0.157561	0.0405475	0.100253	-0.0436618	0.0462428	TSPAN32	protein_coding	tetraspanin 32	TSPAN32	15.7978	15.6707	16.257	16.1757	17.1416	17.138	16.3443	16.3364	17.7971	13.7984	17.881
ENSG00000064205	WISP2	1.75371	1.5673	1	-1.11894	-1.75371	-1.5673	-1.06184	1.55567	1.38253	1.65187	1.46803	-1.12524	1.28514	0.373527	1.56147	0.152648	1.17581	0.67636	1.21503	0.466488	-1.09298	0.821986	-1.328	0.484301	WISP2	-0.513743	-0.105498	0.296668	-0.192068	0.134539	0.532036	-0.513743	0.361809	WISP2	protein_coding	cellular communication network factor 5	WISP2	0.0995116	0.115199	0.150174	0.148046	0.181589	0.179879	0.134816	0.135451	0.0663161	0.132707	0.175371
ENSG00000064218	DMRT3	1.43417	-5.15878	-1.41022	-7.39859	-2.02249	3.65815	1.67595	-3.93439	-1.14193	-6.59386	-1.91382	3.4454	1.55036	0.0409052	-4.50518	0.0044823	-1.269	0.12201	-6.98464	0.000574722	-1.9674	0.000836695	3.55018	0.001388	DMRT3	0.601415	0.339923	1.12163	1.08491	-1.76562	-1.63622	0.1055	0.148454	DMRT3	protein_coding	doublesex and mab-3 related transcription factor 3	DMRT3	4.28894	4.27139	6.62272	6.62218	0.949059	0.948105	3.36632	3.36595	4.67657	3.90131	6.70701
ENSG00000064225	ST3GAL6	1.37533	1.11692	1.53247	-1.23136	1.11426	1.37205	1.4148	1.1521	1.69913	-1.22802	1.20097	1.47481	1.39493	0.0584883	1.13437	0.277488	1.61365	0.0540723	-1.22969	0.160449	1.1568	0.358077	1.4225	0.104374	ST3GAL6	-0.413222	-0.262982	0.0465557	0.237615	-0.253696	-0.0587193	0.202636	0.501813	ST3GAL6	protein_coding	ST3 beta-galactoside alpha-2,3-sialyltransferase 6	ST3GAL6	16.0153	15.9936	22.3588	22.3098	18.1841	18.1427	25.9469	25.808	15.1821	16.8484	20.8804
ENSG00000064270	ATP2C2	1	1	2.90925	1	2.90925	2.90925	-3.39189	-1.24169	-1.25236	2.73168	2.7084	-1.0086	-1.84171	0.42265	-1.11431	0.903673	1.52414	0.562065	1.65278	0.42265	2.80703	0.00119883	1.69837	0.403335	ATP2C2	-0.773746	0.988344	-0.773746	-0.773746	-0.773746	0.676043	0.766902	0.663695	ATP2C2	protein_coding	ATPase secretory pathway Ca2+ transporting 2	ATP2C2	0.217756	0.184171	0.0106183	0.1	0.177744	0.165278	0.280882	0.280703	0.0963226	0.339189	0.0179445
ENSG00000064300	NGFR	-1.24357	-1.2256	-1.24357	1.01466	1	-1.01466	-1.78848	-1.86314	-1.91162	-1.04174	-1.06885	-1.02602	-1.49134	0.301233	-1.51112	0.280386	-1.54183	0.262629	-1.01326	0.917764	-1.03385	0.790309	-1.02032	0.839862	NGFR	0.0537025	0.844732	-0.260785	0.00599528	-0.239789	-0.0530048	-0.260785	-0.0900654	NGFR	protein_coding	nerve growth factor receptor	NGFR	0.169766	0.163581	0.0995521	0.109687	0.108479	0.108252	0.0890087	0.106095	0.124357	0.215176	0.0787922
ENSG00000064309	CDON	-1.01907	-1.39136	1.14992	-1.36532	1.17185	1.59995	-1.35228	-1.48183	-1.22565	-1.0958	1.10332	1.20901	-1.17391	0.293782	-1.43588	0.00800451	-1.0324	0.844013	-1.22316	0.205608	1.13707	0.54265	1.39081	0.141016	CDON	0.152862	0.246772	0.125609	-0.188623	-0.323632	-0.320606	0.354395	-0.0467773	CDON	protein_coding	cell adhesion associated, oncogene regulated	CDON	3.78085	3.77885	3.23813	3.21902	2.63173	2.63173	3.69568	3.66024	3.65784	3.90386	3.58939
ENSG00000064313	TAF2	-1.0172	-1.04296	-1.13019	-1.02533	-1.11108	-1.08363	1.08035	1.25951	1.10618	1.16583	1.0239	-1.13862	1.03057	0.769764	1.09892	0.439696	-1.01079	0.913675	1.06632	0.423679	-1.0417	0.466748	-1.11078	0.227135	TAF2	0.0782998	-0.160323	0.053695	-0.0488207	0.0176122	0.17254	-0.0982614	-0.0147421	TAF2	protein_coding	TATA-box binding protein associated factor 2	TAF2	23.5558	23.4755	24.2085	24.1933	25.8349	25.7978	23.2345	23.2248	25.4995	21.6122	25.0683
ENSG00000064393	HIPK2	1.0642	-1.0004	1.31527	-1.06463	1.23592	1.3158	-1.16892	-1.1592	1.32941	1.00838	1.55397	1.54106	-1.04804	0.835678	-1.07688	0.700539	1.32232	0.112774	-1.02751	0.919299	1.38585	0.239842	1.42398	0.164726	HIPK2	0.051449	-0.16571	0.141225	-0.390882	0.0508711	-0.378842	0.446811	0.245077	HIPK2	protein_coding	homeodomain interacting protein kinase 2	HIPK2	2.43858	2.43168	2.35978	2.32021	2.28317	2.25809	3.22334	3.21547	2.62176	2.25539	2.79009
ENSG00000064419	TNPO3	1.00581	-1.09935	-1.03184	-1.10574	-1.03783	1.06543	-1.08563	-1.14402	-1.06714	-1.05379	1.01733	1.07205	-1.03892	0.523926	-1.12147	0.0481304	-1.04934	0.172268	-1.07945	0.303734	-1.01003	0.871338	1.06874	0.189249	TNPO3	0.0805407	0.0644346	0.0889007	-0.054094	-0.0561128	-0.129684	0.0353244	-0.0293101	TNPO3	protein_coding	transportin 3	TNPO3	38.7234	38.7228	37.318	37.2722	34.54	34.5288	36.9114	36.9021	38.9396	38.5073	39.1659
ENSG00000064489	BORCS8-MEF2B	1.11605	-1.03692	1.05773	-1.15726	-1.05514	1.09678	1.09302	1.33049	1.35137	1.21727	1.23637	1.01569	1.10447	0.621549	1.13275	0.422187	1.19557	0.264545	1.0256	0.868057	1.08248	0.595711	1.05546	0.354437	BORCS8-MEF2B	0.0224102	-0.312853	0.180817	-0.184539	-0.029893	0.0991067	0.103379	0.121572	BORCS8-MEF2B	protein_coding	BORCS8-MEF2B readthrough	BORCS8-MEF2B	5.53383	5.49668	6.11968	6.07094	6.23258	6.22636	6.57179	6.57165	6.17394	4.89371	6.89045
ENSG00000064490	RFXANK	1.18254	-1.05895	1.10209	-1.25226	-1.073	1.16706	1.0929	-1.14638	-1.01694	-1.25287	-1.11141	1.12729	1.13684	0.0445813	-1.1018	0.0751054	1.04102	0.43405	-1.25256	0.0122283	-1.09204	0.155021	1.147	0.0739227	RFXANK	-0.0571992	0.00561541	0.184693	0.133771	-0.139835	-0.191468	0.0830375	-0.018615	RFXANK	protein_coding	regulatory factor X associated ankyrin containing protein	RFXANK	114.236	114.208	129.857	129.836	103.673	103.656	118.968	118.894	111.749	116.722	132.148
ENSG00000064545	TMEM161A	-1.23893	-1.49872	-1.36024	-1.20968	-1.09791	1.1018	-1.0648	-1.05124	-1.07229	1.0129	-1.00703	-1.02002	-1.14857	0.510008	-1.25519	0.284001	-1.20771	0.357791	-1.09283	0.394177	-1.05149	0.623077	1.03931	0.459591	TMEM161A	0.4238	-0.0237842	0.1147	-0.114367	-0.159932	-0.0958749	-0.0200651	-0.124477	TMEM161A	protein_coding	transmembrane protein 161A	TMEM161A	28.5252	28.1854	24.6169	24.5395	22.4606	22.455	23.3531	23.3378	32.9149	24.1355	26.5671
ENSG00000064547	LPAR2	-1.094	1.08535	-1.3189	1.18737	-1.20558	-1.43147	1.04136	1.67037	1.23367	1.60402	1.18467	-1.35399	-1.02496	0.924961	1.34645	0.26567	-1.03397	0.882458	1.38006	0.131341	-1.00879	0.955035	-1.39219	0.0265708	LPAR2	0.192289	-0.364987	0.0626797	-0.306518	0.310447	0.375176	-0.207051	-0.0620362	LPAR2	protein_coding	lysophosphatidic acid receptor 2	LPAR2	41.1621	40.4062	39.7453	39.4221	54.4186	54.4049	39.1281	39.0787	49.0147	33.3096	44.8033
ENSG00000064601	CTSA	1.3022	1.19056	1.56035	-1.09377	1.19824	1.3106	1.16358	1.34545	1.66767	1.1563	1.43322	1.23949	1.23094	0.26268	1.26564	0.0643101	1.61312	0.0204155	1.02819	0.837136	1.31048	0.158353	1.27455	0.0145428	CTSA	-0.241781	-0.422956	0.139171	-0.20439	0.00985784	0.0051322	0.40009	0.314875	CTSA	protein_coding	cathepsin A	CTSA	108.519	108.305	134.263	133.317	137.076	137.075	174.786	174.709	115.324	101.714	150.175
ENSG00000064607	SUGP2	-1.00728	1.03396	1.00524	1.04148	1.01255	-1.02857	-1.11949	1.0103	1.01295	1.13102	1.13399	1.00262	-1.0619	0.42457	1.02206	0.389397	1.00909	0.36857	1.08533	0.322093	1.07155	0.368688	-1.01286	0.570466	SUGP2	0.020811	0.000246403	0.010353	-0.162592	0.0689883	0.0150315	0.0283498	0.0188125	SUGP2	protein_coding	SURP and G-patch domain containing 2	SUGP2	67.9244	67.9227	64.0782	63.9633	69.4333	69.4211	68.5404	68.54	68.4085	67.4403	67.9144
ENSG00000064651	SLC12A2	1.03578	1.22703	1.48453	1.18464	1.43324	1.20986	-1.15375	-1.44658	-1.35072	-1.2538	-1.17071	1.07097	-1.05541	0.879075	-1.08578	0.783644	1.04837	0.87957	-1.02878	0.885564	1.10646	0.652109	1.1383	0.287435	SLC12A2	-0.344977	0.409177	-0.294253	0.202843	-0.0498056	-0.123469	0.225032	-0.0245472	SLC12A2	protein_coding	solute carrier family 12 member 2	SLC12A2	2.95544	2.85729	2.74755	2.70727	2.6324	2.63154	3.0067	2.99548	2.2001	3.71078	2.27883
ENSG00000064652	SNX24	1.10641	1.98822	1.61242	1.797	1.45734	-1.23306	1.06574	1.66642	1.04543	1.56362	-1.01943	-1.59401	1.08589	0.304724	1.82022	0.0109357	1.29833	0.271086	1.67626	0.00899315	1.19564	0.400859	-1.40197	0.185066	SNX24	-0.413359	-0.266465	-0.26747	-0.174609	0.57812	0.470286	0.275872	-0.202375	SNX24	protein_coding	sorting nexin 24	SNX24	6.31014	6.30197	6.84677	6.84322	11.479	11.471	8.29471	8.18206	5.98917	6.63111	6.62649
ENSG00000064655	EYA2	1	1	1.01076	1	1.01076	1.01076	1	1	1	1	1	1	1		1		1.00537	0.42265	1		1.00537	0.42265	1.00537	0.42265	EYA2	-0.00193006	-0.00193006	-0.00193006	-0.00193006	-0.00193006	-0.00193006	0.0135104	-0.00193006	EYA2	protein_coding	EYA transcriptional coactivator and phosphatase 2	EYA2	0.0326309	0.1	0	0.1	0	0.1	0.050538	0.100537	0.0652618	0	0
ENSG00000064666	CNN2	1.1162	1.33861	1.34582	1.19926	1.20572	1.00538	1.12298	1.38164	1.37188	1.23033	1.22164	-1.00711	1.11958	0.230903	1.35996	0.034217	1.35879	0.0386319	1.2147	0.0735846	1.21365	0.0834422	-1.00086	0.988019	CNN2	-0.192347	-0.332074	-0.0337558	-0.164738	0.228392	0.134305	0.236135	0.124083	CNN2	protein_coding	calponin 2	CNN2	120.753	120.612	135.174	135.035	164.113	164.026	164.009	163.885	126.596	114.91	141.306
ENSG00000064687	ABCA7	-1.0621	1.06349	-1.15698	1.12954	-1.08933	-1.23044	-1.51591	1.11608	1.09862	1.69188	1.66542	-1.01589	-1.26888	0.381372	1.08947	0.13167	-1.02621	0.80652	1.3824	0.265322	1.23647	0.45065	-1.11803	0.32856	ABCA7	0.11244	0.0161922	0.0255166	-0.583996	0.20125	0.174628	-0.0979198	0.15189	ABCA7	protein_coding	ATP binding cassette subfamily A member 7	ABCA7	18.1559	18.1458	14.6209	14.3006	19.7701	19.7693	17.7486	17.6823	18.7613	17.5505	17.6643
ENSG00000064692	SNCAIP	1.87625	1.43509	1.76206	-1.30741	-1.06481	1.22784	1.60571	-1.14748	1.38034	-1.84252	-1.16327	1.58392	1.73571	0.0267288	1.11832	0.60272	1.55956	0.0437977	-1.55207	0.109591	-1.11295	0.0865575	1.39456	0.175431	SNCAIP	-0.530865	-0.268138	0.376986	0.415071	-0.0097227	-0.466612	0.286396	0.196885	SNCAIP	protein_coding	synuclein alpha interacting protein	SNCAIP	0.262748	0.261663	0.454212	0.454172	0.296299	0.292623	0.408276	0.40808	0.23889	0.286607	0.448217
ENSG00000064703	DDX20	1.067	1.14004	1.115	1.06845	1.04498	-1.02246	-1.11014	-1.13889	-1.05111	-1.02589	1.05617	1.08351	-1.02002	0.835204	1.0005	0.996285	1.02994	0.758936	1.02053	0.705876	1.05056	0.00855276	1.02942	0.59945	DDX20	-0.124671	0.11732	-0.0311055	-0.0334272	0.06441	-0.0703053	0.0323686	0.0454098	DDX20	protein_coding	DEAD-box helicase 20	DDX20	13.4842	13.437	13.1733	13.1733	13.4584	13.4437	13.8394	13.8393	12.356	14.6125	13.1839
ENSG00000064726	BTBD1	-1.08665	1.22738	1.01985	1.33372	1.10821	-1.20349	-1.06463	1.01285	-1.14837	1.07831	-1.07866	-1.16313	-1.07558	0.401772	1.11497	0.251782	-1.06114	0.40124	1.19924	0.136861	1.01361	0.853168	-1.18314	0.118015	BTBD1	-0.0541972	0.0710644	-0.174078	-0.0192867	0.241379	0.089489	-0.0258463	-0.128524	BTBD1	protein_coding	BTB domain containing 1	BTBD1	19.2312	19.2131	17.8888	17.863	21.4517	21.422	18.1176	18.1061	18.3969	20.0656	16.93
ENSG00000064763	FAR2	1.24998	1.20493	1.35961	-1.03739	1.0877	1.12838	1.18544	1.34454	1.60441	1.13421	1.35343	1.19328	1.21728	0.148632	1.27282	0.0355233	1.47695	0.0220405	1.04562	0.602924	1.21331	0.140307	1.16038	0.0594989	FAR2	-0.232426	-0.364731	0.0894813	-0.119306	0.0365192	0.0623795	0.210767	0.317316	FAR2	protein_coding	fatty acyl-CoA reductase 2	FAR2	21.214	21.1917	25.8638	25.7963	26.9743	26.9732	31.3204	31.299	22.186	20.2419	27.7321
ENSG00000064787	BCAS1	1	1	1	1	1	1	1	1	1	1	1	1	1		1		1		1		1		1		BCAS1	0	0	0	0	0	0	0	0	BCAS1	protein_coding	brain enriched myelin associated protein 1	BCAS1	0.0362145	0.1	0.0143998	0.1	0.0160356	0.1	0.0144919	0.1	0.0377976	0.0346314	0.0152271
ENSG00000064835	POU1F1	1	1	1	1	1	1	1	1	1	1	1	1	1		1		1		1		1		1		POU1F1	0	0	0	0	0	0	0	0	POU1F1	protein_coding	POU class 1 homeobox 1	POU1F1	0	0.1	0	0.1	0	0.1	0	0.1	0	0	0
ENSG00000064886	CHI3L2	-1.12106	2.22438	3.53708	2.49366	3.96527	1.59014	1.90283	3.24421	2.16812	1.70494	1.13942	-1.49633	1.30282	0.48658	2.68633	0.0184452	2.76926	0.0903392	2.06193	0.155045	2.12558	0.229462	1.03087	0.936812	CHI3L2	-0.710436	-0.927954	-0.875296	0.000191983	0.442967	0.769914	1.11212	0.188488	CHI3L2	protein_coding	chitinase 3 like 2	CHI3L2	0.133141	0.132764	0.180991	0.172968	0.358938	0.356646	0.386655	0.367657	0.143159	0.123123	0.1277
ENSG00000064932	SBNO2	1.03769	-1.20892	-1.04723	-1.25448	-1.08671	1.15439	1.2878	1.41771	1.32444	1.10088	1.02845	-1.07042	1.156	0.616878	1.08292	0.757778	1.12459	0.656974	-1.06749	0.647334	-1.02793	0.846854	1.03848	0.664643	SBNO2	0.194306	-0.44104	0.247683	-0.0761288	-0.0794076	0.0625228	0.127721	-0.0356573	SBNO2	protein_coding	strawberry notch homolog 2	SBNO2	21.4856	20.975	24.4001	24.2472	22.7417	22.7143	23.6261	23.5883	26.1416	16.8296	27.1269
ENSG00000064933	PMS1	-1.12925	1.07325	1.26589	1.21197	1.42951	1.17949	-1.03419	-1.09394	1.01064	-1.05777	1.04519	1.10557	-1.08068	0.635773	-1.00959	0.910299	1.13109	0.279308	1.07041	0.624726	1.22234	0.24843	1.14194	0.0739603	PMS1	-0.120835	0.0948349	-0.296203	0.0463287	-0.0188476	-0.034696	0.219321	0.110097	PMS1	protein_coding	PMS1 homolog 1, mismatch repair system component	PMS1	9.36259	9.3365	8.70042	8.63948	9.24794	9.2478	10.5679	10.5604	8.66408	10.0611	7.6724
ENSG00000064961	HMG20B	1.02779	-1.21826	-1.12001	-1.25211	-1.15113	1.08772	1.00306	1.18461	1.06661	1.181	1.06336	-1.11063	1.01535	0.921217	-1.0141	0.923891	-1.02472	0.811758	-1.02967	0.852322	-1.04045	0.735589	-1.01048	0.921289	HMG20B	0.138349	-0.121618	0.17789	-0.117206	-0.146472	0.1228	-0.025162	-0.0285802	HMG20B	protein_coding	high mobility group 20B	HMG20B	81.6831	81.3527	83.0338	82.6014	80.571	80.2215	79.3898	79.3898	89.0227	74.3435	91.4964
ENSG00000064989	CALCRL	1	1	1	1	1	1	-2.31938	-2.31938	-2.31938	1	1	1	-1.52295	0.42265	-1.52295	0.42265	-1.52295	0.42265	1		1		1		CALCRL	-0.151717	1.06202	-0.151717	-0.151717	-0.151717	-0.151717	-0.151717	-0.151717	CALCRL	protein_coding	calcitonin receptor like receptor	CALCRL	0.128178	0.152295	0	0.1	0	0.1	0.00448208	0.1	0.0244178	0.231938	0
ENSG00000064995	TAF11	-1.12813	-1.02667	-1.03838	1.09883	1.08643	-1.01141	-1.13158	-1.19404	-1.25459	-1.05519	-1.10871	-1.05071	-1.12986	0.405816	-1.10719	0.34814	-1.14138	0.256644	1.02047	0.828389	-1.0102	0.913493	-1.03088	0.156254	TAF11	0.00814467	0.248766	-0.165794	0.0704291	-0.0298234	-0.00707938	-0.0461939	-0.0784488	TAF11	protein_coding	TATA-box binding protein associated factor 11	TAF11	49.7835	49.6109	44.0563	43.9091	44.8092	44.8078	43.4685	43.4658	45.6415	53.9255	40.4575
ENSG00000064999	ANKS1A	-1.05564	1.0742	-1.06356	1.13396	-1.0075	-1.14247	-1.09923	1.07741	-1.13437	1.18433	-1.03197	-1.22218	-1.07721	0.500887	1.07581	0.43178	-1.09839	0.451869	1.15887	0.244596	-1.01966	0.879353	-1.18166	0.238543	ANKS1A	0.11172	-0.0430809	0.0336088	-0.179574	0.214982	0.0644914	0.0228222	-0.22497	ANKS1A	protein_coding	ankyrin repeat and sterile alpha motif domain containing 1A	ANKS1A	11.2988	11.2826	10.5024	10.4738	12.1544	12.1378	10.3098	10.2719	11.9044	10.6932	11.277
ENSG00000065000	AP3D1	1.03725	1.04088	1.01232	1.0035	-1.02463	-1.02822	1.0725	1.10368	1.03382	1.02908	-1.03741	-1.06758	1.05473	0.427186	1.07182	0.287964	1.02301	0.730412	1.01621	0.675228	-1.031	0.570458	-1.04771	0.35095	AP3D1	0.0132736	-0.118154	0.0660413	-0.0171828	0.0710831	0.0241698	0.0309372	-0.0701682	AP3D1	protein_coding	adaptor related protein complex 3 subunit delta 1	AP3D1	60.608	60.5452	63.8852	63.8587	64.9023	64.8938	61.9766	61.9386	63.3668	57.8493	65.7274
ENSG00000065029	ZNF76	-1.09046	-1.32401	-1.13218	-1.21417	-1.03825	1.16944	1.07548	-1.20216	-1.04357	-1.29289	-1.12234	1.15197	-1.00694	0.927299	-1.26161	0.0757255	-1.08697	0.356639	-1.25292	0.00966582	-1.07948	0.115824	1.16067	0.0389919	ZNF76	0.211052	0.0217286	0.0861122	0.126708	-0.193864	-0.243895	0.0319547	-0.0397964	ZNF76	protein_coding	zinc finger protein 76	ZNF76	34.48	34.406	34.1722	34.1688	27.2755	27.2714	31.6629	31.6531	36.7392	32.2209	33.6914
ENSG00000065054	SLC9A3R2	1.26045	-1.35212	-1.0732	-1.70427	-1.35271	1.2599	1.15019	1.01364	1.12283	-1.13471	-1.02436	1.10772	1.20406	0.462242	-1.15496	0.372293	1.02286	0.872145	-1.39063	0.193016	-1.17714	0.436153	1.18136	0.0683532	SLC9A3R2	0.151212	-0.197549	0.485147	0.00432007	-0.284011	-0.178004	0.0492943	-0.0304089	SLC9A3R2	protein_coding	NHERF family PDZ scaffold protein 2	SLC9A3R2	10.2093	10.1351	12.3731	12.2033	8.78126	8.77534	10.3708	10.3668	11.4373	8.98123	14.4161
ENSG00000065057	NTHL1	-1.06971	-1.08553	-1.20215	-1.01479	-1.12381	-1.10743	-1.15026	-1.15199	-1.28684	-1.0015	-1.11874	-1.11706	-1.10925	0.127652	-1.11827	0.118447	-1.24377	0.0341787	-1.00812	0.570136	-1.12127	0.00505881	-1.11224	0.0146958	NTHL1	0.0974777	0.215311	0.000257857	0.0133528	-0.0209228	0.0111858	-0.168136	-0.148526	NTHL1	protein_coding	nth like DNA glycosylase 1	NTHL1	25.5506	25.5293	23.015	23.0148	22.8307	22.8293	20.5261	20.5256	24.5077	26.5934	22.9106
ENSG00000065060	UHRF1BP1	1.0195	1.08597	1.06841	1.0652	1.04798	-1.01643	-1.20716	-1.04615	1.01789	1.15391	1.22876	1.06486	-1.08815	0.51074	1.01885	0.805217	1.04284	0.260621	1.10867	0.497461	1.13477	0.368583	1.02355	0.776247	UHRF1BP1	0.0124385	0.00476661	0.0403001	-0.266856	0.131421	-0.0603228	0.107908	0.0303441	UHRF1BP1	protein_coding	bridge-like lipid transfer protein family member 3A	UHRF1BP1	14.367	14.3669	13.278	13.2031	14.6701	14.6378	14.9879	14.9825	14.4052	14.3288	14.6861
ENSG00000065135	GNAI3	-1.11007	-1.11553	-1.03653	-1.00492	1.07095	1.07622	1.02206	-1.24825	-1.11151	-1.27579	-1.13604	1.12302	-1.04217	0.789452	-1.18003	0.107147	-1.07337	0.382026	-1.13228	0.416068	-1.02994	0.834686	1.09937	0.059542	GNAI3	0.0150534	0.185221	-0.135599	0.216705	-0.14268	-0.134687	-0.0367077	0.0326944	GNAI3	protein_coding	G protein subunit alpha i3	GNAI3	5.44473	5.43527	5.25429	5.21536	4.60607	4.60605	5.06522	5.06376	5.12399	5.76546	4.61591
ENSG00000065150	IPO5	-1.25067	-1.19295	-1.13526	1.04839	1.10166	1.05081	-1.13102	-1.32828	-1.26347	-1.17441	-1.11711	1.05129	-1.18934	0.161156	-1.2588	0.0262812	-1.19765	0.0414206	-1.0584	0.554651	-1.00699	0.939015	1.05105	0.341073	IPO5	0.174256	0.246952	-0.148444	0.069331	-0.0802744	-0.162611	-0.0087668	-0.0904433	IPO5	protein_coding	importin 5	IPO5	48.6459	48.6304	41.0051	40.8886	38.6482	38.6324	40.621	40.6048	47.4205	49.8712	37.9161
ENSG00000065154	OAT	1.20008	1.2566	1.15154	1.0471	-1.04215	-1.09124	1.23034	1.03468	1.04197	-1.1891	-1.18078	1.00705	1.21512	0.086533	1.14026	0.204602	1.09539	0.144824	-1.06565	0.500179	-1.1093	0.178606	-1.04096	0.583033	OAT	-0.203453	-0.0974928	0.0596797	0.201562	0.126078	-0.0483092	0.000116334	-0.0381808	OAT	protein_coding	ornithine aminotransferase	OAT	34.8017	34.7783	42.3107	42.2596	39.7286	39.6562	38.0991	38.0957	33.5243	36.0792	40.2319
ENSG00000065183	WDR3	-1.18706	-1.14481	-1.30187	1.0369	-1.09672	-1.1372	-1.28348	-1.24917	-1.26453	1.02747	1.01499	-1.01229	-1.23433	0.0266185	-1.19585	0.0456715	-1.28306	0.00593379	1.03217	0.607889	-1.03948	0.430785	-1.07293	0.247976	WDR3	0.224195	0.236481	-0.0231925	-0.12358	0.0290901	-0.0844878	-0.15639	-0.102116	WDR3	protein_coding	WD repeat domain 3	WDR3	47.2276	47.2272	38.2846	38.2615	39.5232	39.4926	36.8147	36.8082	47.0265	47.4287	39.6161
ENSG00000065243	PKN2	1.28466	1.26596	1.15679	-1.01477	-1.11053	-1.09437	-1.02047	-1.24986	1.19016	-1.22478	1.21453	1.48753	1.122	0.356189	1.00642	0.973474	1.17336	0.314843	-1.11484	0.572346	1.04577	0.719926	1.16587	0.478258	PKN2	-0.2134	0.0104254	0.147984	-0.018813	0.126827	-0.311338	-0.00327019	0.261585	PKN2	protein_coding	protein kinase N2	PKN2	10.9827	10.9498	12.3062	12.2857	11.1474	11.0201	12.9022	12.848	10.1325	11.833	13.0168
ENSG00000065268	WDR18	-1.05752	-1.33474	-1.35386	-1.26215	-1.28023	-1.01432	1.0224	1.10395	1.05799	1.07976	1.03481	-1.04344	-1.01703	0.916863	-1.09957	0.568958	-1.13122	0.453199	-1.08116	0.549973	-1.11228	0.400058	-1.02878	0.796597	WDR18	0.256221	-0.0866294	0.175542	-0.0546738	-0.16034	0.0560412	-0.180858	-0.005304	WDR18	protein_coding	WD repeat domain 18	WDR18	38.2212	37.953	37.4363	37.3175	34.6131	34.516	33.6127	33.5505	42.7415	33.7009	40.4169
ENSG00000065308	TRAM2	-1.11326	-1.07269	-1.02825	1.03782	1.08268	1.04322	-1.18149	-1.08842	-1.06436	1.08551	1.11005	1.02261	-1.14687	0.157908	-1.08053	0.212191	-1.04615	0.469989	1.0614	0.458948	1.09628	0.325498	1.03286	0.617116	TRAM2	0.131744	0.0555207	-0.0230508	-0.185089	0.0305077	-0.066717	0.0915514	-0.0344671	TRAM2	protein_coding	translocation associated membrane protein 2	TRAM2	12.9076	12.9031	11.2684	11.2507	11.9482	11.9415	12.3456	12.3339	13.2485	12.5667	11.9006
ENSG00000065320	NTN1	-1.78611	-1.78611	2.67378	1	4.77566	4.77566	-1.84718	-1.71367	1.10106	1.07791	2.03385	1.88685	-1.81639	0.25336	-1.74952	0.29922	1.7158	0.235901	1.03822	0.932382	3.11656	0.066257	3.00182	0.0838553	NTN1	-0.17324	0.617812	-1.01006	-0.267511	-1.01006	-0.159278	1.24564	0.7567	NTN1	protein_coding	netrin 1	NTN1	0.243834	0.234949	0.12434	0.12935	0.126911	0.134294	0.408927	0.403126	0.178611	0.309057	0.0813666
ENSG00000065325	GLP2R	1	1	1	1	1	1	1	1	1	1	1	1	1		1		1		1		1		1		GLP2R	0	0	0	0	0	0	0	0	GLP2R	protein_coding	glucagon like peptide 2 receptor	GLP2R	0	0.1	0	0.1	0	0.1	0	0.1	0	0	0
ENSG00000065328	MCM10	-1.03613	1.27233	1.02635	1.31831	1.06343	-1.23967	1.05829	1.08042	1.0035	1.02091	-1.0546	-1.07665	1.01064	0.798764	1.17246	0.232608	1.01486	0.622007	1.16012	0.273987	1.00418	0.928912	-1.15529	0.271672	MCM10	-0.0498753	-0.0831639	-0.101084	-0.00142931	0.297603	0.0284297	-0.0123578	-0.0781217	MCM10	protein_coding	minichromosome maintenance 10 replication initiation factor	MCM10	22.3075	22.3061	22.5568	22.5433	26.2668	26.1529	22.6434	22.6375	22.5649	22.0502	21.778
ENSG00000065357	DGKA	-1.08008	1.14892	-1.45375	1.24092	-1.34596	-1.67023	-1.04724	-1.1151	-1.32149	-1.0648	-1.26188	-1.18508	-1.06353	0.326127	1.01505	0.937775	-1.38604	0.0155642	1.07954	0.690703	-1.30324	0.00959696	-1.4069	0.173836	DGKA	0.193135	0.076007	0.0819941	0.00942022	0.39341	-0.0811682	-0.346641	-0.326157	DGKA	protein_coding	diacylglycerol kinase alpha	DGKA	8.9025	8.89517	8.36644	8.36379	9.15143	9.02903	6.41784	6.41768	9.26368	8.54131	8.57683
ENSG00000065361	ERBB3	-1.80301	1.79294	1.89484	3.23269	3.41642	1.05684	2.22231	1.89948	-1.0818	-1.16996	-2.4041	-2.05486	1.11021	0.852094	1.84544	0.367144	1.32347	0.771151	1.66225	0.39421	1.19209	0.847957	-1.3944	0.727493	ERBB3	0.201387	-0.920943	-0.649023	0.23112	1.04371	0.00466326	1.12346	-1.03438	ERBB3	protein_coding	erb-b2 receptor tyrosine kinase 3	ERBB3	0.171843	0.159615	0.185514	0.177206	0.313866	0.29456	0.230283	0.211245	0.235506	0.10818	0.130618
ENSG00000065371	ROPN1	1	1	1	1	1	1	1	1	1	1	1	1	1		1		1		1		1		1		ROPN1	0	0	0	0	0	0	0	0	ROPN1	protein_coding	rhophilin associated tail protein 1	ROPN1	0	0.1	0	0.1	0	0.1	0	0.1	0	0	0
ENSG00000065413	ANKRD44	-1.61863	-1.77529	-2.22434	-1.09678	-1.37421	-1.25295	-1.78311	1.47625	1.45688	2.63232	2.59778	-1.0133	-1.69888	0.378666	-1.09661	0.818845	-1.23563	0.661756	1.5492	0.385116	1.37491	0.555214	-1.12677	0.75075	ANKRD44	0.746649	-0.145204	0.051875	-0.979599	-0.0814039	0.416735	-0.406731	0.397679	ANKRD44	protein_coding	ankyrin repeat domain 44	ANKRD44	11.034	10.5271	6.59666	6.1965	9.74306	9.59964	8.85285	8.51962	14.3399	7.72808	8.85928
[truncated: 59,731 more rows]
[truncated: 13 more columns]

## Sheet: Sequencing Summary
	reference : GRCh38.p5
	code	name	readnum	maprate(%)
	GA89360	THP1WT1	32974430	92.9
	GA89361	THP1P18Full1	32978913	93.33
	GA89362	THP1P18KO1	33013636	92.93
	GA89363	THP1G2A1	32993104	93.49
	GA89364	THP1WT2	33022649	93.65
	GA89365	THP1P18Full2	33028774	93.91
[truncated: 2 more rows]
