# Supplementary material for: The Ragulator complex and lysosomal calcium release are crucial for cell migration
Source: Life Sci Alliance. 2025 Jun 10;8(8):e202403015. doi: 10.26508/lsa.202403015 (PMC12152492; doi:10.26508/lsa.202403015)
Supplement: Supplementary file 13 [file LSA-2024-03015_SdataFS2.2.xlsx]

## Sheet: Figure S2A
The Immunofluorescence assay data ( figure S2A represents Replicate 1 (highlighted in yellow)
※ Percent of colocalization signal of Lamp1 and Lamtor1
		Replicate 1	Replicate 2	Replicate 3	Replicate 4	Replicate 5	Mean	STDEV	p-value
A	Full	86.6	74.3	63.2	82.2	87.5	78.76	9.07405	6.50119e-05	****
B	G2A	5.3	4.1	7.2	3.5	4.1	4.84	1.31697

## Sheet: Figure S2B
The Western Blot shown in Figure S2B represents Replicate 1 (highlighted in yellow)
※ Lysosomal / Remnant Lamtor1 signal , expressed as fold change relative to the mean of the control group
	Replicate 1	Replicate 2	Replicate 3	Replicate 4	Replicate 5	Mean	STDEV	p-value
Full	1.01084	1.15755	1.00212	0.957912	0.917904	1.00927	0.081273	3.07169e-05	****
G2A	0.617684	0.597439	0.569394	0.481376	0.409362	0.535051	0.0782031
