# Supplementary material for: The Ragulator complex and lysosomal calcium release are crucial for cell migration
Source: Life Sci Alliance. 2025 Jun 10;8(8):e202403015. doi: 10.26508/lsa.202403015 (PMC12152492; doi:10.26508/lsa.202403015)
Supplement: Supplementary file 15 [file LSA-2024-03015_SdataF2.2.xlsx]

## Sheet: Figure 2A
The Western Blot shown in Figure 2A represents Replicate 1 (highlighted in yellow)
※ Flag IP/Input signal , expressed as fold change relative to the mean of the control group
	Replicate1	Replicate2	Replicate3	Replicate4	Replicate5	Mean	STDEV	p-value
Lamtor1 Full	1.03434	0.992963	0.941246	0.834161	1.19731	1	0.119261	3.03125e-05	****
Lamtor1 G2A	0.0822783	0.096457	0.10198	0.138614	0.208911	0.125648	0.0455939

## Sheet: Figure 2B
The chemotaxis in response to CCL2 in Ctrl/Lamtor1 G2A/Lamtor1 KO
CCL2: 0 (ng/mL)		Replicate1	Replicate2	Replicate3	Replicate4	Replicate5	Mean	STDEV		p-value
	Ctrl	2.893	2.596	4.385	3.894	4.09	3.5716	0.699513	A	0.0261293	*	A-B
	G2A	1.894	1.323	1.984	3.432	2.459	2.2184	0.706064	B	0.676366	ns	A-C
	KO	5.472	2.289	2.784	2.544	6.983	4.0144	1.87564	C
CCL2: 25 (ng/mL)		Replicate1	Replicate2	Replicate3	Replicate4	Replicate5	Mean	STDEV		p-value
	Ctrl	11.508	11.7	6.816	12.48	11.387	10.7782	2.01733	A	0.00247461	**	A-B
	G2A	3.624	4.56	4.428	5.832	7.483	5.1854	1.34906	B	0.000794326	***	A-C
	KO	5.472	2.28	2.784	3.048	6	3.9168	1.51496	C

## Sheet: Figure2C
The Western Blot shown in Figure 2C represents Replicate 1 (highlighted in yellow)
※ PMLC/B-act signal , expressed as fold change relative to the mean of the control group
	Replicate 1	Replicate 2	Replicate 3	Replicate 4	Replicate 5	Mean	STDEV		p-value
WT	1.02027	0.920183	1.17931	1.09319	0.787175	1.00002	0.136316	A	0.00582948	**	A-B
G2A	0.641923	0.585938	0.715203	0.835849	0.620052	0.679793	0.0887909	B	0.00143351	**	A-C
KO	0.461488	0.418578	0.498752	0.775229	0.614822	0.553774	0.128523	C

## Sheet: Figure 2D
The Western Blot shown in Figure 2D represents Replicate 1 (highlighted in yellow)
※ Flag IP/Input signal , expressed as fold change relative to the mean of the control group
Ouabain		Replicate 1	Replicate 2	Replicate 3	Replicate 4	Mean	STDEV		p-value
0 (nM)	WT	1.04998	1.00798	0.955481	0.986522	0.999991	0.03437	A	9.97856e-06	****	A-B
0 (nM)	G2A	0.0834734	0.0978581	0.103461	0.102671	0.096866	0.00802412	B	2.59987e-06	****	A-C
50 (nM)	G2A	0.0913482	0.0818984	0.117598	0.092534	0.0958446	0.0132181	C	2.45165e-07	****	A-D
100 (nM)	G2A	0.0860983	0.0892483	0.138597	0.110707	0.106163	0.0209841	D	0.913409	ns	B-C
									0.514514	ns	B-D

## Sheet: Figure 2E
The chemotaxis in response to CCL2 in Lamtor1 G2A, with MLSA-1 treatment
CCL2: 0 (ng/mL)
MLSA-1	Replicate 1	Replicate 2	Replicate 3	Replicate 4	Replicate 5	Mean	STDEV		p-value
0(μM)	0.48	0.79	0.82	0.49	0.53	0.622	0.150652	A	0.354128	ns	A-B
2(μM)	0.64	0.74	0.32	1.52	0.98	0.84	0.4006	B	0.367341	ns	A-C
4(μM)	0.84	0.27	0.36	0.52	0.53	0.504	0.194587	C	0.324375	ns	A-D
8(μM)	1.52	1.73	0.32	0.63	0.53	0.946	0.56726	D
CCL2: 25 (ng/mL)
MLSA-1	Replicate 1	Replicate 2	Replicate 3	Replicate 4	Replicate 5	Mean	STDEV		p-value
0(μM)	5.86	4.23	3.53	3.12	4.14	4.176	0.935149	A	0.74506	ns	A-B
2(μM)	3.05	4.25	4.93	4.53	5.12	4.376	0.729153	B	0.175083	ns	A-C
4(μM)	3.8	4.84	5.28	5.34	6.12	5.076	0.759621	C	0.388646	ns	A-D
8(μM)	4.95	4.24	5.25	4.12	4.72	4.656	0.42514	D

## Sheet: Figure 2F
The Western Blot shown in Figure 2F represents Replicate 1 (highlighted in yellow)
※ PMLC/B-act signal , expressed as fold change relative to the mean of the control group
MLSA-1	Replicate 1	Replicate 2	Replicate 3	Replicate 4	Mean	STDEV		p-value
0(μM)	0.928326	1.01385	0.874808	1.18315	1.00003	0.116775	A	0.777264	ns	A-B
8(μM)	0.770533	1.14647	1.04636	0.91112	0.968623	0.141616	B	0.785678	ns	A-C
16(μM)	0.910305	0.938649	1.00978	1.0546	0.978335	0.0570283	C
