# Supplementary material for: The Ragulator complex and lysosomal calcium release are crucial for cell migration
Source: Life Sci Alliance. 2025 Jun 10;8(8):e202403015. doi: 10.26508/lsa.202403015 (PMC12152492; doi:10.26508/lsa.202403015)
Supplement: Supplementary file 17 [file LSA-2024-03015_SdataF3.2.xlsx]

## Sheet: Figure 3B
The Western Blot shown in Figure 3B represents Replicate 1 (highlighted in yellow)
※ Flag IP/Input signal , expressed as fold change relative to the mean of the control group
Ouabain	Replicate1	Replicate2	Replicate3	Replicate4	Replicate5	Mean	STDEV	p-value
0	0.889331	1.51886	0.860633	0.817205	0.913965	0.999998	0.261419	0.022335	*
50	0.537657	0.459113	0.573122	0.537174	0.553231	0.53206	0.0387635	0.00607672	**
100	0.483947	0.20965	0.30697	0.250142	0.692123	0.388566	0.178368

## Sheet: Figure 3C
The Western Blot shown in Figure 3C represents Replicate 1 (highlighted in yellow)
※ Flag IP/Input signal , expressed as fold change relative to the mean of the control group
Ouabain	Replicate1	Replicate2	Replicate3	Replicate4	Replicate5	Mean	STDEV	p-value
0	0.773632	1.23007	0.861052	0.928358	1.20687	0.999997	0.185154	0.0183441	*
50	1.19599	2.34568	1.52006	1.77469	2.39198	1.84568	0.465103	5.75022e-06	****
100	2.2608	2.51543	2.19136	2.39198	2.46914	2.36574	0.122644

## Sheet: Figure 3D
The Immunofluorescence assay shown in Figure 3D represents Replicate 1 (highlighted in yellow)
※ Percent of colocalization signal of Lamtor1 and Lamp1
	DMSO	Ouabain
Replicate1	36.2	14.2
Replicate2	29.1	11
Replicate3	41.2	31.5		Mann-Whitney
Replicate4	39.2	13.2		p= 0.0070	**
Replicate5	33	13.3
Replicate6	13.5	26.3
Replicate7	30.1	13
Replicate8	34.2	29.2

## Sheet: Figure 3E
The Western Blot shown in Figure 3E represents Replicate 1 (highlighted in yellow)
※ Lysosomal / Remnant Lamtor1 signal , expressed as fold change relative to the mean of the control group
	Replicate1	Replicate2	Replicate3	Replicate4	Replicate5	Replicate6	Replicate7	Mean	STDEV	p-value
DMSO	1.35197	1.14653	0.785253	1.10466	0.94387	1.26275	0.40497	1	0.299683	0.0242467		*
Ouabain	0.278362	0.960385	0.385635	0.536692	0.634418	0.956919	0.251025	0.571919	0.274676

## Sheet: Figure 3F
The Western Blot shown in Figure 3F represents Replicate 1 (highlighted in yellow)
※ Flag IP/Input signal , expressed as fold change relative to the mean of the control group
Ouabain	MLSA-1	Replicate1	Replicate2	Replicate3	Replicate4	Mean	STDEV	p-value
−	−	1.04056	1.02645	0.984247	0.948744	1	0.0361245	0.00529416	**
−	＋	1.23866	1.19357	1.31073	1.4182	1.29029	0.0848524	0.00333237	**
＋	＋	0.879748	0.925479	0.930929	0.907332	0.910872	0.0199806

## Sheet: Figure 3G
The Immunofluorescence assay shown in Figure 3D represents Replicate 1 (highlighted in yellow)
※ Percent of colocalization signal of Lamtor1 and Lamp1
	A	B	C
Ouabain	−	−	＋
ATP1A1 KD	−	＋	＋
Replicate1	32	33.2	7.2
Replicate2	36	34.2	10.6			Mann-Whitney
Replicate3	34.4	34.6	12.4			p=0.3366	B-A	ns
Replicate4	32.4	33.6	10.8			p=0.0002	C-A	***
Replicate5	34	34	14.4
Replicate6	36	34.6	5.2
Replicate7	28	34.6	11.2
Replicate8	32.4	35.8	11.2

## Sheet: Figure 3H
The chemotaxis in response to CCL2 in WT/ATP1A1 KD /ATP1A1 KD +Ouabain
CCL2: 0 (ng/mL)
	Replicate1	Replicate2	Replicate3	Replicate4	Replicate5	Mean	STDEV		p-value
WT	1.73	1.6	1.55	2.31	1.3	1.698	0.336297	A	0.836218	ns	A-B
ATP1A1KD	1.76	1.533	2.11	1.44	1.42	1.6526	0.258594	B	0.425424	ns	A-C
50	1.69	1.62	1.8	0.98	1.35	1.488	0.29417	C	0.00711842	**	B-D
100	1.31	0.81	1.12	0.99	1.12	1.07	0.184797	D
CCL2: 25 (ng/mL)	Replicate1	Replicate2	Replicate3	Replicate4	Replicate5	Mean	STDEV		p-value
WT	10.36	9.2	9.72	9.36	9.24	9.576	0.43274	A	0.163663	ns	A-B
ATP1A1KD	7.22	9.325	9.605	8.48	9.36	8.798	0.875903	B	0.0073332	**	B-C
50	5.054	7	6	5.936	8	6.398	1.01064	C	0.000153853	***	B-D
100	3.565	4.715	6.215	4.265	4.575	4.667	0.869837	D
