# Supplementary material for: The Ragulator complex and lysosomal calcium release are crucial for cell migration
Source: Life Sci Alliance. 2025 Jun 10;8(8):e202403015. doi: 10.26508/lsa.202403015 (PMC12152492; doi:10.26508/lsa.202403015)
Supplement: Supplementary file 18 [file LSA-2024-03015_Supplemental_Data_2.xlsx]

## Sheet: Phytochemical library
Phytochemical library
Chemical name	fmla structure	Plate Nb	BRET ratio	Donor	Acceptor
Kawain	C14H14O3	01A02	0.0146368	392300	5742
Mimosine	C8H10N2O4	01A03	0.0152109	395900	6022
Arecoline hydrobromide	C8H14BrNO2	01A04	0.0143072	426500	6102
Chlorogenic acid	C16H18O9	01A05	0.0144632	367900	5321
Coralyne chloride hydrate	C22H24ClNO5	01A06	0.0159605	405500	6472
Lactobionic acid	C12H22O12	01A07	0.0144968	456100	6612
Bergenin monohydrate	C14H18O10	01A08	0.0145275	404200	5872
Catechin-(+,-) hydrate	C15H16O7	01A09	0.0152369	392600	5982
Arcaine sulfate	C6H18N6O4S	01A10	0.0142979	398800	5702
3-Acetylcoumarin	C11H8O3	01A11	0.0156448	433500	6782
Proxyphylline	C10H14N4O3	01B02	0.0146965	411800	6052
Chrysin	C15H10O4	01B03	0.0145458	234500	3411
(±)-Nipecotic acid	C6H11NO2	01B04	0.0142223	322100	4581
Esculin Hydrate	C15H18O10	01B05	0.0143812	324800	4671
Caffeic acid	C9H8O4	01B06	0.0137052	337900	4631
Lysergol	C16H18N2O	01B07	0.0135506	332900	4511
Menadione	C11H8O2	01B08	0.024016	525900	12630
Myricetin	C15H10O8	01B09	0.0163711	256000	4191
Naringenine	C15H12O5	01B10	0.0138169	317800	4391
Naringin hydrate	C27H34O15	01B11	0.0146404	357300	5231
Strophantine octahydrate	C29H60O20	01C02	0.00751111	225000	1690
(-)-Cinchonidine	C19H22N2O	01C03	0.0130663	310800	4061
Piperine	C17H19NO3	01C04	0.0156218	273400	4271
Methoxy-8-psoralen	C12H8O4	01C05	0.0144563	298900	4321
Quercetine dihydrate	C15H14O9	01C06	0.0149771	370700	5552
Glycocholic acid	C26H43NO6	01C07	0.0151512	367100	5562
Lobelanidine hydrochloride	C22H30ClNO2	01C08	0.0141675	406000	5752
Lobeline alpha (-) hydrochoride	C22H28ClNO2	01C09	0.0150981	377000	5692
Retrorsine	C18H25NO6	01C10	0.013663	395300	5401
Ipratropium bromide	C20H30BrNO3	01C11	0.0153212	429600	6582
Berberine chloride	C20H18ClNO4	01D02	0.0171632	190000	3261
Cinchonine	C19H22N2O	01D03	0.0138042	276800	3821
Noscapine	C22H23NO7	01D04	0.0144245	367500	5301
Harmine hydrochloride	C13H13ClN2O	01D05	0.0131028	109900	1440
Convolamine hydrochloride	C17H24ClNO4	01D06	0.0150199	351600	5281
Hydrocotarnine hydrobromide	C12H16BrNO3	01D07	0.0143887	370500	5331
Ajmalicine hydrochloride	C21H25ClN2O3	01D08	0.0150465	473400	7123
Harmalol hydrochloride dihydrate	C12H17ClN2O3	01D09	0.0255219	267300	6822
Rauwolscine hydrochloride	C21H27ClN2O3	01D10	0.0149291	352400	5261
Isocorydine (+)	C20H23NO4	01D11	0.0133962	323300	4331
Conessine	C24H40N2	01E02	0.0134876	347800	4691
Solanine alpha	C45H73NO15	01E03	0.0137514	265500	3651
Dihydroergotoxine mesylate	C64H88N10O13S	01E04	0.0141571	347600	4921
Dihydroergocristine mesylate	C36H45N5O8S	01E05	0.0162325	371600	6032
Salsolinol hydrobromide	C10H14BrNO2	01E06	0.014158	327800	4641
Boldine	C19H21NO4	01E07	0.0138383	266000	3681
Tubocurarine chloride pentahydrate (+)	C37H52Cl2N2O11	01E08	0.0144201	337100	4861
Yohimbinic acid monohydrate	C20H26N2O4	01E09	0.0147393	320300	4721
Monocrotaline	C16H23NO6	01E10	0.0152246	349500	5321
Canavanine sulfate monohydrate (L,+)	C5H16N4O8S	01E11	0.0139084	349500	4861
Hydroquinine hydrobromide hydrate	C20H29BrN2O3	01F02	0.0141256	332800	4701
Syrosingopine	C35H42N2O11	01F03	0.0124728	137900	1720
Stachydrine hydrochloride	C7H14ClNO2	01F04	0.0136739	280900	3841
Pseudopelletierine hydrochloride	C9H16ClNO	01F05	0.0137871	347500	4791
Tetrandrine	C38H42N2O6	01F06	0.0308191	539600	16630
Cantharidin	C10H12O4	01F07	0.00999291	141100	1410
Esculetin	C9H6O4	01F08	0.0199927	545700	10910
Piperlongumine	C17H19NO5	01F09	0.0116627	33440	390
Trigonelline hydrochloride	C7H8ClNO2	01F10	0.0147753	340500	5031
Xanthurenic Acid	C10H7NO4	01F11	0.0145093	349500	5071
2-Hydroxy-[1,4]naphthoquinone	C10H6O3	01G02	0.0152379	281600	4291
Vulpinic acid	C19H14O5	01G03	0.0153746	92360	1420
1,8-Dihydroxy-3-methylanthraquinone	C15H10O4	01G04	0.0170317	258400	4401
2,6-Pyridinedicarboxylic Acid	C7H5NO4	01G05	0.0132665	324200	4301
4,4'-(2,3-Dimethyltetramethylene)dipyrocatechol	C18H22O4	01G06	0.0212223	474500	10070
Pyridostigmine bromide	C9H13BrN2O2	01G07	0.0138296	311000	4301
Kinetin riboside	C15H17N5O5	01G08	0.025741	428500	11030
Betonicine	C7H13NO3	01G09	0.0148189	331400	4911
Variolaric acid	C16H10O7	01G10	0.0151231	316800	4791
Gelsemine	C20H22N2O2	01G11	0.0141542	339900	4811
Lapachol	C15H14O3	01H02	0.0200103	583200	11670
Rotenone	C23H22O6	01H03	0.0160221	361500	5792
Salicin	C13H18O7	01H04	0.0140478	314000	4411
Strychnine	C21H22N2O2	01H05	0.0153693	337100	5181
Eleagnine hydrochloride (R,S)	C12H15ClN2	01H06	0.0137448	286000	3931
Berlambine	C20H17NO5	01H07	0.0156512	312500	4891
beta-lapachone	C15H14O3	01H08	0.0146705	207900	3050
Mahanimbine	C23H25NO	01H09	0.0152326	322400	4911
Baicalin	C21H18O11	01H10	0.0152578	331700	5061
Hydrocinnamic acid	C9H10O2	01H11	0.0154263	380000	5862
Verbenaline	C17H24O10	02A02	0.0142844	333300	4761
Nicotinic acid	C6H5NO2	02A03	0.0136718	335800	4591
Isatine	C8H5NO2	02A04	0.0151747	317700	4821
Cryptopine	C21H23NO5	02A06	0.0148157	306500	4541
Genostrychnine base	C21H22N2O3	02A07	0.0143696	335500	4821
Genoscopolamine HBr	C17H22BrNO5	02A08	0.01428	323600	4621
Desoxypeganine Hydrochloride	C11H15ClN2O	02A09	0.0166758	403100	6722
Cytidine	C9H13N3O5	02A10	0.013596	313400	4261
Gitoxin	C41H64O14	02A11	0.00789229	215400	1700
Meconic acid	C7H4O7	02B02	0.0136634	306000	4181
Anisic acid	C8H8O3	02B03	0.013765	283400	3901
Podocarpic acid	C17H22O3	02B04	0.0144744	300600	4351
Tropic acid	C9H10O3	02B05	0.01332	275600	3671
Hydrocupreine	C19H24N2O2	02B06	0.0137578	224600	3090
Quinine dihydrochloride	C20H26Cl2N2O2	02B07	0.0133737	255800	3421
Genatropine chlorhydrate	C17H24ClNO4	02B08	0.0142092	285800	4061
Narcétine	C23H27NO8	02B09	0.0143036	295800	4231
Quercétine-3-rutinoside	C27H30O16	02B10	0.0136263	225300	3070
Hordenine	C10H15NO	02B11	0.0129388	272900	3531
Bakankosine	C16H23NO8	02C02	0.0142233	304500	4331
3,3'-methylene-bis(4-hydroxycoumarin)	C19H12O6	02C03	0.0157306	359300	5652
7-glucosylombélliférone	C15H16O8	02C04	0.0140897	271900	3831
5-methoxy-2-methylfuranochromone	C13H10O4	02C05	0.0136226	291500	3971
Glycyrrhetinic Acid	C30H46O4	02C06	0.0141161	272100	3841
acide 4-hydroxy-3,5-dimethoxybenzoique	C9H10O5	02C07	0.0138762	315000	4371
Sanguinarine	C20H14NO4	02C08	0.0122868	69180	850
2-hydroxy-3-methoxy-naphtoquinone	C11H8O4	02C09	0.0153117	271100	4151
Hydroquinidine HCl	C20H27ClN2O2	02C10	0.0138565	260600	3611
Colchicoside	C27H33NO11	02C11	0.0144896	278200	4031
Homatropine HBr	C16H22BrNO3	02D02	0.014005	281400	3941
Vochysine (4 dia/énantio)	C20H23NO4	02D03	0.0137379	238100	3271
3-Hydroxy-2-methyl-4-pyrone	C6H6O3	02D04	0.0144891	278900	4041
Oleuropein	C25H32O13	02D05	0.014114	277100	3911
Ergobasine	C19H23N3O2	02D06	0.0149008	206700	3080
10-Methoxy-o-demethyltsilanine	C22H26N2O4	02D07	0.0134806	273800	3691
4,2,4'-Tribenzyloxy-6'-hydroxychalcone	C36H30O5	02D08	0.0156297	280300	4381
9-Methoxyellipticine	C18H16N2O	02D09	0.0115914	41410	480
Amygdalin	C20H27NO11	02D10	0.0148607	280000	4161
Coronaridine	C21H26N2O2	02D11	0.0139786	252600	3531
Cytisine nitrate hydrate	C11H17N3O5	02E02	0.0134226	295100	3961
Ethylvanilline	C9H10O3	02E03	0.0139795	234700	3281
2'-Hydroxy-4'-Methoxyacetophenone	C9H10O3	02E04	0.0140662	268800	3781
Eseridine	C15H21N3O3	02E05	0.0146882	275800	4051
Xanthevodine	C16H13NO5	02E06	0.0148549	203300	3020
Haplopine	C13H11NO4	02E07	0.0141179	274900	3881
Kokusaginine	C14H13NO4	02E08	0.0156657	285400	4471
Melicopicine	C18H19NO5	02E09	0.0141874	265800	3771
Olivacine	C17H14N2	02E10	0.0169561	73130	1240
Oxime de Yohimbinone	C21H25N3O3	02E11	0.0148502	290300	4311
Huperzine A	C15H18N2O	02F02	0.0139016	276300	3841
Indirubin	C16H10N2O2	02F03	0.0139025	223700	3110
Jervine	C27H39NO3	02F04	0.0142791	217100	3100
Matrine	C15H24N2O	02F05	0.0146612	253800	3721
Oxymatrine	C15H24N2O2	02F06	0.0143967	279300	4021
Rutaecarpine	C18H13N3O	02F07	0.0226644	328400	7443
Rutin	C27H30O16	02F08	0.0150824	248700	3751
Kaempferol	C15H10O6	02F09	0.0140577	194200	2730
Metanephrine hydrochloride DL	C10H16ClNO3	02F10	0.0148222	284100	4211
(-)-Quinpirole hydrochloride	C13H22ClN3	02F11	0.0141535	284100	4021
Angelicin	C11H6O3	02G02	0.0131122	254800	3341
Astilbin	C21H22O11	02G03	0.0152254	259500	3951
Cardamonin	C16H14O4	02G04	0.0193752	336100	6512
Cimifugin	C16H18O6	02G05	0.0138532	252000	3491
Cynarin	C25H24O12	02G06	0.014827	234100	3471
Ellagic Acid	C14H6O8	02G07	0.0139367	259100	3611
Evodiamine	C19H17N3O	02G08	0.0140351	210900	2960
Genistin	C21H20O10	02G09	0.0155061	312200	4841
Glycitin	C22H22O10	02G10	0.0149638	262700	3931
Hesperidin	C28H34O15	02G11	0.0154099	283000	4361
Curcumin	C21H20O6	02H02	0.0160773	230200	3701
Roseoflavin	C18H23N5O6	02H03	0.0199342	197700	3941
Precocene 2	C13H16O3	02H04	0.0135959	300900	4091
Remerine HCl	C18H18ClNO2	02H05	0.0122267	123500	1510
Unsevine	C18H21NO5	02H06	0.0136472	302700	4131
Stevioside	C38H60O18	02H07	0.0148918	268000	3991
Berbamine dihydrochloride	C37H42Cl2N2O6	02H08	0.0173903	300800	5231
Pinocembrine	C15H12O4	02H09	0.0143203	317800	4551
Norharman	C11H8N2	02H10	0.0138798	258000	3581
Lycorine HCl	C16H18ClNO4	02H11	0.0123261	389500	4801
Acacetin	C16H12O5	03A02	0.0132859	301900	4011
Hydrastinine hydrochloride	C11H12ClNO2	03A03	0.0132402	411700	5451
Puromycin dihydrochloride	C22H31Cl2N7O5	03A04	0.0104577	384500	4021
Methoxy-6-harmalan	C13H14N2O	03A05	0.0126464	213500	2700
Capsaicin	C18H27NO3	03A06	0.0152318	280400	4271
Nitrarine dihydrochloride	C20H27Cl2N3	03A07	0.0145522	282500	4111
Abietic Acid	C20H30O2	03A08	0.0148011	304100	4501
Genistein	C15H10O5	03A09	0.0176416	385000	6792
(+/-)-2-cis-4-trans-Abscisic acid	C15H20O4	03A10	0.0141966	309300	4391
Aristolochic Acid	C17H11NO7	03A11	0.0168174	63030	1060
Graveoline	C17H13NO3	03B02	0.0143991	298700	4301
Hippeastrine hydrobromide	C17H17NO5	03B03	0.0135166	325600	4401
Gossypol	C30H30O8	03B04	0.0238151	178500	4251
Delsoline	C25H41NO7	03B05	0.0147936	249500	3691
Fluorocurarine chloride	C20H23ClN2O	03B06	0.0133558	252400	3371
Austricine hydrate	C15H20O5	03B07	0.0147763	281600	4161
beta- Belladonnine dichloroethylate	C38H52Cl2N2O4	03B08	0.0144601	276000	3991
Heliotrine	C16H27NO5	03B09	0.013587	311400	4231
Napelline	C22H33NO3	03B10	0.0155675	287200	4471
Fillalbin	C16H21NO4	03B11	0.0147941	291400	4311
Karakoline	C22H35NO4	03C02	0.0141359	241300	3411
Strophanthidin	C23H32O6	03C03	0.00741582	264300	1960
Myosmine	C9H10N2	03C04	0.013962	252900	3531
Vitexin	C21H20O10	03C05	0.0146403	240500	3521
Solasodine	C27H43NO2	03C06	0.0215637	344700	7433
Evoxine	C18H21NO6	03C07	0.0149278	284100	4241
Foliosidine	C16H21NO5	03C08	0.0142481	277300	3951
Skimmianine	C14H13NO4	03C09	0.0154154	306900	4731
(d,l)-Tetrahydroberberine	C20H21NO4	03C10	0.013952	266700	3721
Deltaline	C27H41NO8	03C11	0.0148354	264300	3921
Betulin	C30H50O2	03D02	0.0224689	394500	8864
3-Acetamidocoumarin	C11H9NO3	03D03	0.0142669	250300	3571
6-Hydroxytropinone	C8H13NO2	03D04	0.0134711	244300	3291
Reserpinic acid hydrochloride	C22H29ClN2O5	03D05	0.0134215	253400	3401
Gibberellic acid	C19H22O6	03D06	0.0145038	260000	3771
Scopoletin	C10H8O4	03D07	0.0147846	236800	3501
Calycanthine	C22H26N4	03D08	0.0141962	276200	3921
Asiaticoside	C48H78O19	03D09	0.0135105	295400	3991
Harpagoside	C24H30O11	03D10	0.0144398	266000	3841
Beta-sistosterol	C29H50O	03D11	0.0145168	276300	4011
Mycophenolic acid	C17H20O6	03E02	0.0196926	475000	9354
Hesperetin	C16H14O6	03E03	0.014895	257200	3831
Tomatine	C50H83NO21	03E04	0.00584922	92320	540
Ursolic acid	C30H48O3	03E05	0.0143011	342700	4901
Tropine	C8H15NO	03E06	0.0145274	287800	4181
alpha-Santonin	C15H18O3	03E07	0.0149788	259100	3881
Quinic acid	C7H12O6	03E08	0.0152492	270900	4131
Leucomisine	C15H18O3	03E09	0.0143926	276600	3981
Menaquinone	C31H40O2	03E10	0.0147711	222800	3291
Condelphine	C25H39NO6	03E11	0.014256	303100	4321
Harmol hydrochloride monohydrate	C12H13ClN2O2	03F02	0.0135484	155000	2100
Laudanosine (R,S)	C21H27NO4	03F03	0.0141471	229800	3251
Seneciphylline	C18H23NO5	03F04	0.0144719	250900	3631
Hydrastine	C21H21NO6	03F05	0.0139395	244700	3411
Thiamine hydrochloride	C12H18Cl2N4OS	03F06	0.0142322	274800	3911
Bicuculline (+)	C20H17NO6	03F07	0.0140888	263400	3711
Protoveratrine A	C41H63NO14	03F08	0.0139574	258000	3601
alpha-Ergocryptine	C32H41N5O5	03F09	0.0146031	219200	3201
Resveratrol	C14H12O3	03F10	0.0159555	440100	7022
Azathymine, 6	C4H5N3O2	03F11	0.0151944	277800	4221
Gramine	C11H14N2	03G02	0.0127677	247500	3160
Harmaline hydrochloride dihydrate	C13H19ClN2O3	03G03	0.0139178	182500	2540
Riboflavine	C17H20N4O6	03G04	0.0282108	26940	760
Corynanthine hydrochloride	C21H27ClN2O3	03G05	0.0141731	244900	3471
Aconitine	C34H47NO11	03G06	0.0141512	236800	3351
Emetine dihydrochloride	C29H42Cl2N2O4	03G07	0.012966	37020	480
Palmatine chloride	C21H22ClNO4	03G08	0.016754	202400	3391
Trimethylcolchicinic acid	C19H21NO5	03G09	0.0146148	250500	3661
Ajmaline	C20H26N2O2	03G10	0.0137796	257700	3551
Harmane hydrochloride	C12H11ClN2	03G11	0.0142341	193900	2760
Tocopherol (R,S)	C29H50O2	03H02	0.00753623	103500	780
Anisomycin	C14H19NO4	03H03	0.00907716	52880	480
Apigenin	C15H10O5	03H04	0.0180944	269200	4871
Ricinine	C8H8N2O2	03H05	0.0149915	234200	3511
Betulinic acid	C30H48O3	03H06	0.0181287	186500	3381
Calciferol	C28H44O	03H07	0.0133726	246100	3291
Carcinine	C8H14N4O	03H08	0.014629	277600	4061
Fusaric acid	C10H13NO2	03H09	0.00748588	141600	1060
Ginkgolide A	C20H24O9	03H10	0.00834609	130600	1090
Muramic acid, N-acetyl	C11H19NO8	03H11	0.00857909	186500	1600
Delcorine	C26H41NO7	04A02	0.0151025	282800	4271
Ungerine nitrate	C18H20N2O8	04A03	0.0146365	320500	4691
Honokiol	C18H18O2	04A04	0.0159016	262300	4171
Sparteine (-)	C15H26N2	04A05	0.0130958	293300	3841
Cotinine (-)	C10H12N2O	04A06	0.0138621	304500	4221
Isoliquiritigenin	C15H12O4	04A07	0.0159493	296000	4721
Diosgenin	C27H42O3	04A08	0.0152135	379400	5772
Imperialine	C27H43NO3	04A09	0.014077	316900	4461
Vineridine	C22H26N2O5	04A10	0.0148166	362500	5371
(+)-Usnic acid	C18H16O7	04A11	0.0147952	231900	3431
R(-) Apomorphine hydrochloride hemihydrate	C34H38Cl2N2O5	04B02	0.0129332	161600	2090
Bromocryptine mesylate	C33H44BrN5O8S	04B03	0.0132875	188900	2510
Erythromycin	C37H67NO13	04B04	0.013148	296700	3901
Camptothecine (S,+)	C20H16N2O4	04B05	0.0187367	383900	7193
Hyoscyamine (L)	C17H23NO3	04B06	0.0137002	293500	4021
Vinpocetine	C22H26N2O2	04B07	0.0145018	255900	3711
Vincamine	C21H26N2O3	04B08	0.0148434	293800	4361
Quinidine hydrochloride monohydrate	C20H27ClN2O3	04B09	0.0142893	280000	4001
Colchicine	C22H25NO6	04B10	0.0167492	625700	10480
Etoposide	C29H32O13	04B11	0.0199681	439400	8774
Biotin	C10H16N2O3S	04C02	0.0133041	307500	4091
Digitoxigenin	C23H34O4	04C03	0.00778261	230000	1790
Pilocarpine nitrate	C11H17N3O5	04C04	0.0141771	319600	4531
Neostigmine bromide	C12H19BrN2O2	04C05	0.0140214	298900	4191
Artemisinin	C15H22O5	04C06	0.0158782	343300	5451
Thiocolchicoside	C27H33NO10S	04C07	0.0151165	300400	4541
Parthenolide	C15H20O3	04C08	0.0121259	77520	940
Atropine sulfate monohydrate	C34H50N2O11S	04C09	0.0139418	312800	4361
Eserine hemisulfate salt	C30H44N6O8S	04C10	0.0144801	299100	4331
Papaverine hydrochloride	C20H22ClNO4	04C11	0.0182686	231600	4231
Yohimbine hydrochloride	C21H27ClN2O3	04D02	0.0140122	278400	3901
Galanthamine hydrobromide	C17H22BrNO3	04D03	0.0138671	297900	4131
Eburnamonine (-)	C19H22N2O	04D04	0.0143535	351900	5051
Butirosin disulfate salt	C21H45N5O20S2	04D05	0.014407	290900	4191
Picrotoxinin	C15H16O6	04D06	0.0136078	283000	3851
Monensin sodium salt	C36H61NaO11	04D07	0.0192818	405200	7813
Mevalonic-D, L acid lactone	C6H10O3	04D08	0.0143133	294900	4221
Podophyllotoxin	C22H22O8	04D09	0.0177817	568000	10100
Cycloheximide	C15H23NO4	04D10	0.00878148	146900	1290
Aminophylline	C16H24N10O4	04D11	0.0135962	303100	4121
Luteolin	C15H10O6	04E02	0.0211563	268100	5672
Theophylline monohydrate	C7H10N4O3	04E03	0.0125431	283900	3561
Theobromine	C7H8N4O2	04E04	0.0149984	308100	4621
Reserpine	C33H40N2O9	04E05	0.0178993	160900	2880
Scopolamine hydrochloride	C17H22ClNO4	04E06	0.0129779	302900	3931
Digoxigenin	C23H34O5	04E07	0.00802534	284100	2280
Guaiacol	C7H8O2	04E08	0.0129129	302100	3901
Arbutin	C12H16O7	04E09	0.0150382	301300	4531
(+,-)-Synephrine	C9H13NO2	04E10	0.0156911	327000	5131
Caffeine	C8H10N4O2	04E11	0.0145195	297600	4321
Catharanthine	C21H24N2O2	04F02	0.0137676	284800	3921
Ergosterine	C28H44O	04F03	0.0133506	232200	3100
Trichodesmine	C18H27NO6	04F04	0.0150914	306200	4621
Atranorin	C19H18O8	04F05	0.0141251	260600	3681
Diosmetin	C16H12O6	04F06	0.0186084	204800	3811
L-menthol	C10H20O	04F07	0.0142546	289100	4121
Myristicin	C11H12O3	04F08	0.0139092	281900	3921
Glycyrrhizic acid	C42H62O16	04F09	0.0146985	303500	4461
Apiole	C12H14O4	04F10	0.0148219	297600	4411
Dubinidine	C15H17NO4	04F11	0.0138485	298300	4131
Veratrine	C32H49NO9	04G02	0.0139583	258700	3611
Adenosine	C10H13N5O4	04G03	0.0187127	298300	5582
Chelidonic acid	C7H4O6	04G04	0.0151296	285600	4321
Emodin	C15H10O5	04G05	0.0185437	201200	3731
Khelline	C14H12O5	04G06	0.0132897	267200	3551
Nicotinamide	C6H6N2O	04G07	0.014085	286900	4041
Kainic acid	C10H15NO4	04G08	0.0146918	283900	4171
Isoconessimine	C23H38N2	04G09	0.0144906	276800	4011
Cotarnine chloride	C12H14ClNO3	04G10	0.0141451	297700	4211
Ergotamine tartrate	C70H76N10O16	04G11	0.0160253	260900	4181
Ephedrine HCl	C10H16ClNO	04H02	0.014015	334000	4681
Ellipticine	C17H14N2	04H03	0.0245374	260500	6392
Securinine	C13H15NO2	04H04	0.0161158	454400	7323
Epicatechin-(-)	C15H14O6	04H05	0.0147469	318100	4691
Brucine	C23H26N2O4	04H06	0.0138233	238800	3301
Vindolinine dichlorhydrate	C21H26Cl2N2O2	04H07	0.0140349	315000	4421
Veprisine	C17H19NO4	04H08	0.0153356	293500	4501
Tabersonine dichlorhydrate	C21H26Cl2N2O2	04H09	0.0150513	243900	3671
Strychnospermine	C22H28N2O3	04H10	0.0139743	327100	4571
Phloridzin	C21H24O10	04H11	0.0145223	318200	4621

## Sheet: Chemical Library
Chemical library
Plate Nb / Position Nb	Chemical name	fmla structure	Reader	Donor	Acceptor
01A02	Azaguanine-8	C4H4N6O	0.0191123	437100	8354
01A03	Allantoin	C4H6N4O3	0.0202446	433400	8774
01A04	Acetazolamide	C4H6N4O3S2	0.019056	294500	5612
01A05	Metformin hydrochloride	C4H12ClN5	0.0182999	294100	5382
01A06	Atracurium besylate	C65H82N2O18S2	0.0179929	364700	6562
01A07	Isoflupredone acetate	C23H29FO6	0.0205465	325700	6692
01A08	Amiloride hydrochloride dihydrate	C6H13Cl2N7O3	0.0178248	99300	1770
01A09	Amprolium hydrochloride	C14H20Cl2N4	0.0209373	403300	8444
01A10	Hydrochlorothiazide	C7H8ClN3O4S2	0.0190029	349000	6632
01A11	Sulfaguanidine	C7H10N4O2S	0.0204158	368000	7513
01B02	Meticrane	C10H13NO4S2	0.0193093	366300	7073
01B03	Benzonatate	C30H53NO11	0.0206335	426200	8794
01B04	Hydroflumethiazide	C8H8F3N3O4S2	0.0210479	363600	7653
01B05	Sulfacetamide sodic hydrate	C8H11N2NaO4S	0.0199244	410200	8173
01B06	Heptaminol hydrochloride	C8H20ClNO	0.0178507	422000	7533
01B07	Sulfathiazole	C9H9N3O2S2	0.0177994	349000	6212
01B08	Levodopa	C9H11NO4	0.0193423	402900	7793
01B09	Idoxuridine	C9H11IN2O5	0.0192287	339700	6532
01B10	Captopril	C9H15NO3S	0.0212108	421200	8934
01B11	Minoxidil	C9H15N5O	0.0198865	378800	7533
01C02	Sulfaphenazole	C15H14N4O2S	0.0193115	399400	7713
01C03	Panthenol (D)	C9H19NO4	0.0220301	418700	9224
01C04	Sulfadiazine	C10H10N4O2S	0.0206445	454600	9385
01C05	Norethynodrel	C20H26O2	0.0208786	384700	8032
01C06	Thiamphenicol	C12H15Cl2NO5S	0.0192468	378400	7283
01C07	Cimetidine	C10H16N6S	0.0205288	442500	9084
01C08	Doxylamine succinate	C21H28N2O5	0.0196689	389600	7663
01C09	Ethambutol dihydrochloride	C10H26Cl2N2O2	0.0208514	406400	8474
01C10	Antipyrine	C11H12N2O	0.0193825	400000	7753
01C11	Antipyrine, 4-hydroxy	C11H12N2O2	0.017703	280800	4971
01D02	Chloramphenicol	C11H12Cl2N2O5	0.0187435	362900	6802
01D03	Epirizole	C11H14N4O2	0.0196817	433600	8534
01D04	Diprophylline	C10H14N4O4	0.0210917	412200	8694
01D05	Triamterene	C12H11N7	0.0194853	413800	8063
01D06	Dapsone	C12H12N2O2S	0.0198136	413000	8183
01D07	Troleandomycin	C41H67NO15	0.0196126	384600	7543
01D08	Pyrimethamine	C12H13ClN4	0.0194032	355200	6892
01D09	Hexamethonium dibromide dihydrate	C12H34Br2N2O2	0.0199874	395900	7913
01D10	Diflunisal	C13H8F2O3	0.0202785	348300	7063
01D11	Niclosamide	C13H8Cl2N2O4	0.0234619	321500	7543
01E02	Procaine hydrochloride	C13H21ClN2O2	0.019795	321900	6372
01E03	Moxisylyte hydrochoride	C16H26ClNO3	0.0198661	351000	6973
01E04	Betazole hydrochloride	C5H11Cl2N3	0.0198529	387500	7693
01E05	Isoxicam	C14H13N3O5S	0.0204481	345900	7073
01E06	Naproxen	C14H14O3	0.0195889	350300	6862
01E07	Naphazoline hydrochloride	C14H15ClN2	0.0190698	348300	6642
01E08	Ticlopidine hydrochloride	C14H15Cl2NS	0.0190568	320200	6102
01E09	Dicyclomine hydrochloride	C19H36ClNO2	0.0213169	344000	7333
01E10	Amyleine hydrochloride	C14H22ClNO2	0.0193587	352400	6822
01E11	Lidocaine hydrochloride	C14H23ClN2O	0.0185913	273300	5081
01F02	Mupirocin	C26H44O9	0.019615	446800	8764
01F03	Carbamazepine	C15H12N2O	0.0214144	555700	11900
01F04	Triflupromazine hydrochloride	C18H20ClF3N2S	0.0212984	625400	13320
01F05	Mefenamic acid	C15H15NO2	0.0213079	503100	10720
01F06	Acetohexamide	C15H20N2O4S	0.0200391	485800	9735
01F07	Sulpiride	C15H23N3O4S	0.0198521	419300	8324
01F08	Benoxinate hydrochloride	C17H29ClN2O3	0.0206403	415400	8574
01F09	Oxethazaine	C28H41N3O3	0.021418	434400	9304
01F10	Pheniramine maleate	C20H24N2O4	0.019904	416700	8294
01F11	Tolazoline hydrochloride	C10H13ClN2	0.0203013	424800	8624
01G02	Morantel tartrate	C16H22N2O6S	0.0197717	407300	8053
01G03	Homatropine hydrobromide (R,S)	C16H22BrNO3	0.0207432	466900	9685
01G04	Nifedipine	C17H18N2O6	0.0188095	407400	7663
01G05	Chlorpromazine hydrochloride	C17H20Cl2N2S	0.0213243	472700	10080
01G06	Diphenhydramine hydrochloride	C17H22ClNO	0.0193323	437300	8454
01G07	Minaprine dihydrochloride	C17H24Cl2N4O	0.0194667	453800	8834
01G08	Miconazole	C18H14Cl4N2O	0.0201795	423400	8544
01G09	Isoxsuprine hydrochloride	C18H24ClNO3	0.0213084	457800	9755
01G10	Acebutolol hydrochloride	C18H29ClN2O4	0.0218125	435300	9495
01G11	Tolnaftate	C19H17NOS	0.0208898	301200	6292
01H02	Todralazine hydrochloride	C11H13ClN4O2	0.0230169	666900	15350
01H03	Imipramine hydrochloride	C19H25ClN2	0.0215334	763000	16430
01H04	Sulindac	C20H17FO3S	0.022374	688300	15400
01H05	Amitryptiline hydrochloride	C20H24ClN	0.0218121	685400	14950
01H06	Adiphenine hydrochloride	C20H26ClNO2	0.0210041	585600	12300
01H07	Dibucaine	C20H29N3O2	0.0215165	617200	13280
01H08	Prednisone	C21H26O5	0.0203509	598500	12180
01H09	Thioridazine hydrochloride	C21H27ClN2S2	0.0218492	738700	16140
01H10	Diphemanil methylsulfate	C21H27NO4S	0.0226531	716900	16240
01H11	Trimethobenzamide hydrochloride	C21H29ClN2O5	0.0217059	875800	19010
02A02	Metronidazole	C6H9N3O3	0.022551	490000	11050
02A03	Fulvestrant	C32H47F5O3S	0.02037	381100	7763
02A04	Edrophonium chloride	C10H16ClNO	0.0200194	411800	8244
02A05	Moroxidine hydrochloride	C6H14ClN5O	0.0193844	385000	7463
02A06	Baclofen (R,S)	C10H12ClNO2	0.0191592	359200	6882
02A07	Acyclovir	C8H11N5O3	0.0189575	289700	5492
02A08	Diazoxide	C8H7ClN2O2S	0.018198	230300	4191
02A09	Amidopyrine	C13H17N3O	0.0183421	227400	4171
02A10	Busulfan	C6H14O6S2	0.0199364	283000	5642
02A11	Pindolol	C14H20N2O2	0.0182035	172000	3131
02B02	Khellin	C14H12O5	0.0181855	296500	5392
02B03	Zimelidine dihydrochloride monohydrate	C16H21BrCl2N2O	0.0189682	179300	3401
02B04	Azacyclonol	C18H21NO	0.0195585	360100	7043
02B05	Azathioprine	C9H7N7O2S	0.0201346	445700	8974
02B06	Lynestrenol	C20H28O	0.0195436	414100	8093
02B07	Guanabenz acetate	C10H12Cl2N4O2	0.0190711	371400	7083
02B08	Disulfiram	C10H20N2S4	0.0197921	399300	7903
02B09	Acetylsalicylsalicylic acid	C16H12O6	0.0190173	311400	5922
02B10	Mianserine hydrochloride	C18H21ClN2	0.0204727	378700	7753
02B11	Nocodazole	C14H11N3O3S	0.0265674	886800	23560
02C02	R(-) Apomorphine hydrochloride hemihydrate	C34H38Cl2N2O5	0.0189744	375400	7123
02C03	Amoxapine	C17H16ClN3O	0.0194953	370500	7223
02C04	Cyproheptadine hydrochloride	C21H22ClN	0.0198511	409700	8133
02C05	Famotidine	C8H15N7O2S3	0.0186777	361500	6752
02C06	Danazol	C22H27NO2	0.0188865	374500	7073
02C07	Nicorandil	C8H9N3O4	0.0197674	399800	7903
02C08	Pioglitazone	C19H20N2O3S	0.0194479	340500	6622
02C09	Nomifensine maleate	C20H22N2O4	0.0184838	238100	4401
02C10	Dizocilpine maleate	C20H19NO4	0.0181851	333900	6072
02C11	Oxandrolone	C19H30O3	0.0182427	255500	4661
02D02	Naloxone hydrochloride	C19H22ClNO4	0.0189913	403500	7663
02D03	Metolazone	C16H16ClN3O3S	0.0212533	345500	7343
02D04	Ciprofloxacin hydrochloride monohydrate	C17H21ClFN3O4	0.0190395	339400	6462
02D05	Ampicillin trihydrate	C16H25N3O7S	0.0185773	317700	5902
02D06	Haloperidol	C21H23ClFNO2	0.01966	403000	7923
02D07	Naltrexone hydrochloride dihydrate	C20H28ClNO6	0.0186173	342800	6382
02D08	Chlorpheniramine maleate	C20H23ClN2O4	0.018749	253400	4751
02D09	Nalbuphine hydrochloride	C21H28ClNO4	0.0184198	306300	5642
02D10	Picotamide monohydrate	C21H22N4O4	0.0186377	269400	5021
02D11	Triamcinolone	C21H27FO6	0.021746	371700	8083
02E02	Bromocryptine mesylate	C33H44BrN5O8S	0.0194777	358000	6973
02E04	Dehydrocholic acid	C24H34O5	0.0160927	362400	5832
02E05	Tioconazole	C16H13Cl3N2OS	0.0205138	436000	8944
02E06	Perphenazine	C21H26ClN3OS	0.0211224	434800	9184
02E07	Mefloquine hydrochloride	C17H17ClF6N2O	0.0186412	374600	6983
02E08	Isoconazole	C18H14Cl4N2O	0.0187923	357700	6722
02E09	Spironolactone	C24H32O4S	0.0205305	386400	7933
02E10	Pirenzepine dihydrochloride	C19H23Cl2N5O2	0.0179941	270700	4871
02E11	Dexamethasone acetate	C24H31FO6	0.0214187	389100	8334
02F02	Glipizide	C21H27N5O4S	0.0186905	277200	5181
02F03	Loxapine succinate	C22H24ClN3O5	0.0181202	219700	3981
02F04	Hydroxyzine dihydrochloride	C21H29Cl3N2O2	0.020045	310900	6232
02F05	Diltiazem hydrochloride	C22H27ClN2O4S	0.0205188	375900	7713
02F06	Methotrexate	C20H22N8O5	0.0188868	212900	4021
02F07	Astemizole	C28H31FN4O	0.0196961	371800	7323
02F08	Clindamycin hydrochloride	C18H34Cl2N2O5S	0.0193012	317700	6132
02F09	Terfenadine	C32H41NO2	0.0203847	376900	7683
02F10	Cefotaxime sodium salt	C16H16N5NaO7S2	0.019286	280100	5402
02F11	Tetracycline hydrochloride	C22H25ClN2O8	0.0180314	223000	4021
02G02	Verapamil hydrochloride	C27H39ClN2O4	0.0183518	316700	5812
02G03	Dipyridamole	C24H40N8O4	0.0197608	275900	5452
02G04	Chlorhexidine	C22H30Cl2N10	0.0183672	363800	6682
02G05	Loperamide hydrochloride	C29H34Cl2N2O2	0.0197719	342000	6762
02G06	Chlortetracycline hydrochloride	C22H24Cl2N2O8	0.0197962	304200	6022
02G07	Tamoxifen citrate	C32H37NO8	0.0197337	322900	6372
02G08	Nicergoline	C24H26BrN3O3	0.0198196	310400	6152
02G09	Canrenoic acid potassium salt	C22H29KO4	0.0201834	338000	6822
02G10	Thioproperazine dimesylate	C24H38N4O8S4	0.0201772	338600	6832
02G11	Dihydroergotamine tartrate	C70H80N10O16	0.0197429	350100	6912
02H02	Erythromycin	C37H67NO13	0.0194095	308200	5982
02H03	Chloroxine	C9H5Cl2NO	0.0186387	352600	6572
02H04	Didanosine	C10H12N4O3	0.0189306	332900	6302
02H05	Josamycin	C42H69NO15	0.0189942	346000	6572
02H06	Paclitaxel	C47H51NO14	0.0214607	822900	17660
02H07	Ivermectin	C48H74O14	0.0194902	353100	6882
02H08	Gallamine triethiodide	C30H60I3N3O3	0.0198182	330100	6542
02H09	Neomycin sulfate	C23H48N6O17S	0.020335	304500	6192
02H10	Dihydrostreptomycin sulfate	C42H88N14O36S3	0.0200478	355300	7123
02H11	Gentamicine sulfate	C60H125N15O25S	0.0184354	290800	5361
03A02	Isoniazid	C6H7N3O	0.0168745	120300	2030
03A03	Pentylenetetrazole	C6H10N4	0.0175774	109800	1930
03A04	Chlorzoxazone	C7H4ClNO2	0.0177154	103300	1830
03A05	Ornidazole	C7H10ClN3O3	0.0200957	104500	2100
03A06	Ethosuximide	C7H11NO2	0.0177665	94560	1680
03A07	Mafenide hydrochloride	C7H11ClN2O2S	0.018857	202100	3811
03A08	Riluzole hydrochloride	C8H6ClF3N2OS	0.0186966	273900	5121
03A09	Nitrofurantoin	C8H6N4O5	0.0211135	326900	6902
03A10	Hydralazine hydrochloride	C8H9ClN4	0.0204053	382400	7803
03A11	Phenelzine sulfate	C8H14N2O4S	0.0188889	442800	8364
03B02	Tranexamic acid	C8H15NO2	0.0168323	161000	2710
03B03	Etofylline	C9H12N4O3	0.0186307	151900	2830
03B04	Tranylcypromine hydrochloride	C9H12ClN	0.0185404	152100	2820
03B05	Alverine citrate salt	C26H35NO7	0.0191667	132000	2530
03B06	Aceclofenac	C16H13Cl2NO4	0.0172348	105600	1820
03B07	Iproniazide phosphate	C9H16N3O5P	0.0156937	214800	3371
03B08	Sulfamethoxazole	C10H11N3O3S	0.0196413	312200	6132
03B09	Mephenesin	C10H14O3	0.0195441	337800	6602
03B10	Phenformin hydrochloride	C10H16ClN5	0.0186114	332700	6192
03B11	Flutamide	C11H11F3N2O3	0.0209438	398400	8344
03C02	Ampyrone	C11H13N3O	0.0179001	206200	3691
03C03	Levamisole hydrochloride	C11H13ClN2S	0.0196061	210700	4131
03C04	Pargyline hydrochloride	C11H14ClN	0.0200507	256400	5141
03C05	Methocarbamol	C11H15NO5	0.0190909	121000	2310
03C06	Aztreonam	C13H17N5O8S2	0.016895	109500	1850
03C07	Cloxacillin sodium salt	C19H17ClN3NaO5S	0.0172012	102900	1770
03C08	Catharanthine	C21H24N2O2	0.0180873	258800	4681
03C09	Pentolinium bitartrate	C23H42N2O12	0.0186729	246400	4601
03C10	Aminopurine, 6-benzyl	C12H11N5	0.0194393	313900	6102
03C11	Tolbutamide	C12H18N2O3S	0.0189119	332700	6292
03D02	Midodrine hydrochloride	C12H19ClN2O4	0.0188064	195200	3671
03D03	Thalidomide	C13H10N2O4	0.0183843	216000	3971
03D04	Oxolinic acid	C13H11NO5	0.0191006	216800	4141
03D05	Nimesulide	C13H12N2O5S	0.0194059	151500	2940
03D06	Asenapine maleate	C21H20ClNO5	0.0181029	206100	3731
03D07	Pentoxifylline	C13H18N4O3	0.0174578	230900	4031
03D08	Metaraminol bitartrate	C17H25NO14	0.0198775	253100	5031
03D09	Salbutamol	C13H21NO3	0.0220463	310800	6852
03D10	Prilocaine hydrochloride	C13H21ClN2O	0.0189527	245400	4651
03D11	Camptothecine (S,+)	C20H16N2O4	0.0272829	800500	21840
03E02	Ranitidine hydrochloride	C13H23ClN4O3S	0.015643	104200	1630
03E03	Tiratricol, 3,3',5-triiodothyroacetic acid	C14H9I3O4	0.0179445	122600	2200
03E04	Flufenamic acid	C14H10F3NO2	0.0169002	121300	2050
03E05	Flumequine	C14H12FNO3	0.017546	81500	1430
03E06	Tolfenamic acid	C14H12ClNO2	0.0175197	101600	1780
03E07	Meclofenamic acid sodium salt monohydrate	C14H12Cl2NNaO3	0.0181105	86690	1570
03E08	Tibolone	C21H28O2	0.0185369	161300	2990
03E09	Trimethoprim	C14H18N4O3	0.016113	120400	1940
03E10	Metoclopramide monohydrochloride	C14H23Cl2N3O2	0.0171447	153400	2630
03E11	Fenbendazole	C15H13N3O2S	0.0193333	1440000	27840
03F02	Piroxicam	C15H13N3O4S	0.018964	250000	4741
03F03	Pyrantel tartrate	C15H20N2O6S	0.0180378	264500	4771
03F04	Fenspiride hydrochloride	C15H21ClN2O2	0.0178553	233600	4171
03F05	Gemfibrozil	C15H22O3	0.0182148	137800	2510
03F06	Mefexamide hydrochloride	C15H25ClN2O3	0.0188732	142000	2680
03F07	Tiapride hydrochloride	C15H25ClN2O4S	0.0181928	173200	3151
03F08	Mebendazole	C16H13N3O3	0.0209814	849800	17830
03F09	Fenbufen	C16H14O3	0.0190494	319800	6092
03F10	Ketoprofen	C16H14O3	0.0183365	318600	5842
03F11	Indapamide	C16H16ClN3O3S	0.0205876	369300	7603
03G02	Norfloxacin	C16H18FN3O3	0.0187864	329600	6192
03G03	Antimycin A	C28H40N2O9	0.0295932	671100	19860
03G04	Xylometazoline hydrochloride	C16H25ClN2	0.0179903	289100	5201
03G05	Oxymetazoline hydrochloride	C16H25ClN2O	0.018489	254800	4711
03G06	Nifenazone	C17H16N4O2	0.0195005	390400	7613
03G07	Griseofulvin	C17H17ClO6	0.019354	325100	6292
03G08	Clemizole hydrochloride	C19H21Cl2N3	0.0192583	310100	5972
03G09	Tropicamide	C17H20N2O2	0.0191171	351100	6712
03G10	Nefopam hydrochloride	C17H20ClNO	0.0188234	390100	7343
03G11	Phentolamine hydrochloride	C17H20ClN3O	0.0184262	428900	7903
03H02	Etodolac	C17H21NO3	0.018387	279600	5141
03H03	Scopolamin-N-oxide hydrobromide	C17H22BrNO5	0.0188358	336700	6342
03H04	Hyoscyamine (L)	C17H23NO3	0.0185804	285300	5301
03H05	Chlorphensin carbamate	C10H12ClNO4	0.0195404	339400	6632
03H06	Carmofur	C11H16FN3O3	0.0195889	401400	7863
03H07	Dilazep dihydrochloride	C31H46Cl2N2O10	0.0222009	443000	9835
03H08	Ofloxacin	C18H20FN3O4	0.0206388	367900	7593
03H09	Lomefloxacin hydrochloride	C17H20ClF2N3O3	0.021592	430900	9304
03H10	Orphenadrine hydrochloride	C18H24ClNO	0.0211496	415800	8794
03H11	Proglumide	C18H26N2O4	0.0209405	497600	10420
04A02	Mexiletine hydrochloride	C11H18ClNO	0.018472	339000	6262
04A03	Flavoxate hydrochloride	C24H26ClNO4	0.0191767	332800	6382
04A04	Bufexamac	C12H17NO3	0.0178938	290100	5191
04A05	Glutethimide, para-amino	C13H16N2O2	0.0187335	295300	5532
04A06	Dropropizine (R,S)	C13H20N2O2	0.0185239	300800	5572
04A07	Pinacidil	C13H19N5	0.0182009	396300	7213
04A08	Albendazole	C12H15N3O2S	0.0202628	1408000	28530
04A09	Clonidine hydrochloride	C9H10Cl3N3	0.0184869	370100	6842
04A10	Bupropion hydrochloride	C13H19Cl2NO	0.0192069	374500	7193
04A11	Alprenolol hydrochloride	C15H24ClNO2	0.0209198	381600	7983
04B02	Chlorothiazide	C7H6ClN3O4S2	0.0192709	279800	5392
04B03	Diphenidol hydrochloride	C21H28ClNO	0.0189325	346600	6562
04B04	Norethindrone	C20H26O2	0.0190324	305900	5822
04B05	Nortriptyline hydrochloride	C19H22ClN	0.0187004	300100	5612
04B06	Niflumic acid	C13H9F3N2O2	0.0201618	352300	7103
04B07	Isotretinoin	C20H28O2	0.0230703	461200	10640
04B08	Retinoic acid	C20H28O2	0.0224135	352600	7903
04B09	Antazoline hydrochloride	C17H20ClN3	0.0185948	293200	5452
04B10	Ethacrynic acid	C13H12Cl2O4	0.0195437	366000	7153
04B11	Praziquantel	C19H24N2O2	0.0190187	293500	5582
04C02	Ethisterone	C21H28O2	0.0187651	340100	6382
04C03	Triprolidine hydrochloride	C19H23ClN2	0.0197692	377000	7453
04C04	Doxepin hydrochloride	C19H22ClNO	0.019564	387600	7583
04C05	Dyclonine hydrochloride	C18H28ClNO2	0.0200971	360400	7243
04C06	Dimenhydrinate	C24H28ClN5O3	0.0182673	363600	6642
04C07	Disopyramide	C21H29N3O	0.019889	432600	8604
04C08	Clotrimazole	C22H17ClN2	0.0189066	364000	6882
04C09	Vinpocetine	C22H26N2O2	0.0207984	367000	7633
04C10	Clomipramine hydrochloride	C19H24Cl2N2	0.0192855	398900	7693
04C11	Fendiline hydrochloride	C23H26ClN	0.0207591	449200	9325
04D02	Vincamine	C21H26N2O3	0.0202506	363100	7353
04D03	Indomethacin	C19H16ClNO4	0.0195201	345900	6752
04D04	Cortisone	C21H28O5	0.0193681	345000	6682
04D05	Prednisolone	C21H28O5	0.0228216	353700	8072
04D06	Fenofibrate	C20H21ClO4	0.0199877	324800	6492
04D07	Bumetanide	C17H20N2O5S	0.0189223	356300	6742
04D08	Labetalol hydrochloride	C19H25ClN2O3	0.0197693	329400	6512
04D09	Cinnarizine	C26H28N2	0.0185324	303900	5632
04D10	Methylprednisolone, 6-alpha	C22H30O5	0.0233534	431200	10070
04D11	Quinidine hydrochloride monohydrate	C20H27ClN2O3	0.0198163	397300	7873
04E02	Fludrocortisone acetate	C23H31FO6	0.0217196	396600	8614
04E03	Fenoterol hydrobromide	C17H22BrNO4	0.0223515	400600	8954
04E04	Homochlorcyclizine dihydrochloride	C19H25Cl3N2	0.0191883	342500	6572
04E05	Diethylcarbamazine citrate	C16H29N3O8	0.0189467	305700	5792
04E06	Chenodiol	C24H40O4	0.0195505	351500	6872
04E07	Perhexiline maleate	C23H39NO4	0.0187018	334300	6252
04E08	Oxybutynin chloride	C22H32ClNO3	0.0184468	323200	5962
04E09	Spiperone	C23H26FN3O2	0.0188043	336200	6322
04E10	Pyrilamine maleate	C21H27N3O5	0.0181799	375800	6832
04E11	Sulfinpyrazone	C23H20N2O3S	0.0214814	367900	7903
04F02	Dantrolene sodium salt	C14H9N4NaO5	0.0188343	305400	5752
04F03	Trazodone hydrochloride	C19H23Cl2N5O	0.0191473	330700	6332
04F04	Glafenine hydrochloride	C19H18Cl2N2O4	0.0217548	357300	7773
04F05	Pimethixene maleate	C23H23NO4S	0.0163194	289900	4731
04F06	Pergolide mesylate	C20H30N2O3S2	0.0191338	360200	6892
04F07	Acemetacin	C21H18ClNO6	0.0169005	310700	5251
04F08	Benzydamine hydrochloride	C19H24ClN3O	0.0200821	316800	6362
04F09	Fipexide hydrochloride	C20H22Cl2N2O4	0.0195462	295300	5772
04F10	Mifepristone	C29H35NO2	0.020395	362000	7383
04F11	Diperodon hydrochloride	C22H28ClN3O4	0.0184362	376000	6932
04G02	Lisinopril	C21H35N3O7	0.0186965	348300	6512
04G03	Lincomycin hydrochloride	C18H35ClN2O6S	0.0189991	331700	6302
04G04	Telenzepine dihydrochloride	C19H24Cl2N4O2S	0.0179083	318400	5702
04G05	Econazole nitrate	C18H16Cl3N3O4	0.0185656	317900	5902
04G06	Bupivacaine hydrochloride	C18H29ClN2O	0.0187788	307900	5782
04G07	Clemastine fumarate	C25H30ClNO5	0.0172928	294400	5091
04G08	Oxytetracycline dihydrate	C22H28N2O11	0.0193849	302400	5862
04G09	Pimozide	C28H29F2N3O	0.0187026	269000	5031
04G10	Amodiaquin dihydrochloride dihydrate	C20H28Cl3N3O3	0.0198719	382600	7603
04G11	Mebeverine hydrochloride	C25H36ClNO5	0.0198849	417100	8294
04H02	Ifenprodil tartrate	C25H33NO8	0.0201733	363500	7333
04H03	Flunarizine dihydrochloride	C26H28Cl2F2N2	0.018694	332300	6212
04H04	Trifluoperazine dihydrochloride	C21H26Cl2F3N3S	0.0207037	478900	9915
04H05	Enalapril maleate	C24H32N2O9	0.0196497	385400	7573
04H06	Minocycline hydrochloride	C23H28ClN3O7	0.0204416	346500	7083
04H07	Glibenclamide	C23H28ClN3O5S	0.0187432	348500	6532
04H08	Guanethidine sulfate	C20H46N8O4S	0.0206784	442200	9144
04H09	Quinacrine dihydrochloride hydrate	C23H36Cl3N3O3	0.0216671	368900	7993
04H10	Clofilium tosylate	C28H44ClNO3S	0.0173785	318900	5542
04H11	Fluphenazine dihydrochloride	C22H28Cl2F3N3OS	0.0202934	436300	8854
05A02	Streptomycin sulfate	C42H84N14O36S3	0.0209469	487900	10220
05A03	Alfuzosin hydrochloride	C19H28ClN5O4	0.0220484	466700	10290
05A04	Chlorpropamide	C10H13ClN2O3S	0.0206393	441100	9104
05A06	Ascorbic acid	C6H8O6	0.0217838	391300	8524
05A07	Methyldopa (L,-)	C10H13NO4	0.0199592	441600	8814
05A08	Cefoperazone dihydrate	C25H31N9O10S2	0.0215255	456900	9835
05A09	Zoxazolamine	C7H5ClN2O	0.0212482	421400	8954
05A10	Tacrine hydrochloride	C13H15ClN2	0.0216631	416100	9014
05A11	Bisoprolol fumarate	C40H66N2O12	0.0202454	415600	8414
05B02	Tremorine dihydrochloride	C12H22Cl2N2	0.0193837	498100	9655
05B03	Practolol	C14H22N2O3	0.0200431	464200	9304
05B04	Zidovudine, AZT	C10H13N5O4	0.019543	413600	8083
05B05	Sulfisoxazole	C11H13N3O3S	0.0191433	414400	7933
05B06	Zaprinast	C13H13N5O2	0.0199199	362100	7213
05B07	Chlormezanone	C11H12ClNO3S	0.0194697	371500	7233
05B08	Procainamide hydrochloride	C13H22ClN3O	0.0207673	389700	8093
05B09	N6-methyladenosine	C11H15N5O4	0.0201102	344700	6932
05B10	Guanfacine hydrochloride	C9H10Cl3N3O	0.0189559	387900	7353
05B11	Domperidone	C22H24ClN5O2	0.0202804	435100	8824
05C02	Furosemide	C12H11ClN2O5S	0.0185799	304200	5652
05C03	Methapyrilene hydrochloride	C14H20ClN3S	0.0191852	364500	6993
05C04	Desipramine hydrochloride	C18H23ClN2	0.0202054	409000	8264
05C05	Clorgyline hydrochloride	C13H16Cl3NO	0.0176744	331100	5852
05C06	Clenbuterol hydrochloride	C12H19Cl3N2O	0.020627	414700	8554
05C07	Maprotiline hydrochloride	C20H24ClN	0.0200776	438000	8794
05C08	Thioguanosine	C10H13N5O4S	0.0190834	389500	7433
05C09	Chlorprothixene hydrochloride	C18H19Cl2NS	0.0204912	348100	7133
05C10	Ritodrine hydrochloride	C17H22ClNO3	0.021858	479000	10470
05C11	Clozapine	C18H19ClN4	0.0191774	419400	8043
05D02	Chlorthalidone	C14H11ClN2O4S	0.0192	360000	6912
05D03	Dobutamine hydrochloride	C18H24ClNO3	0.0190589	258200	4921
05D04	Moclobemide	C13H17ClN2O2	0.0198287	204300	4051
05D05	Clopamide	C14H20ClN3O3S	0.018226	228300	4161
05D06	Hycanthone	C20H24N2O2S	0.0179966	294000	5291
05D07	Adenosine 5'-monophosphate monohydrate	C10H16N5O8P	0.0211039	356000	7513
05D08	Amoxicillin	C16H19N3O5S	0.0192139	338400	6502
05D09	Pemirolast potassium	C10H7KN6O	0.0195981	338400	6632
05D11	Droperidol	C22H22FN3O2	0.0194731	341600	6652
05E02	Bambuterol hydrochloride	C18H30ClN3O5	0.0181172	279900	5071
05E03	Betamethasone	C22H29FO5	0.0248423	272600	6772
05E04	Colchicine	C22H25NO6	0.0275533	361300	9955
05E05	Metergoline	C25H29N3O2	0.0178758	95660	1710
05E06	Brinzolamide	C12H21N3O5S3	0.0201662	132400	2670
05E07	Ambroxol hydrochloride	C13H19Br2ClN2O	0.0176726	223000	3941
05E08	Benfluorex	C19H20F3NO2	0.018634	271600	5061
05E09	Bepridil hydrochloride	C24H35ClN2O	0.0181822	251400	4571
05E10	Meloxicam	C14H13N3O4S2	0.0186722	228200	4261
05E11	Benzbromarone	C17H12Br2O3	0.0197451	364800	7203
05F02	Ketotifen fumarate	C23H23NO5S	0.0206748	354200	7323
05F03	Debrisoquin sulfate	C20H28N6O4S	0.0191003	300100	5732
05F04	Amethopterin (R,S)	C20H22N8O5	0.0203259	288400	5862
05F05	Methylergometrine maleate	C24H29N3O6	0.0206598	303100	6262
05F06	Methiothepin maleate	C24H28N2O4S2	0.0215015	291700	6272
05F07	Clofazimine	C27H22Cl2N4	0.0299588	266800	7993
05F08	Nafronyl oxalate	C26H35NO7	0.0177798	390500	6943
05F09	Bezafibrate	C19H20ClNO4	0.0198521	385500	7653
05F10	Nefazodone hydrochloride	C25H33Cl2N5O2	0.0185631	343800	6382
05F11	Clebopride maleate	C24H28ClN3O6	0.0196075	405100	7943
05G02	Lidoflazine	C30H35F2N3O	0.0205326	358600	7363
05G03	Betaxolol hydrochloride	C18H30ClNO3	0.020952	372900	7813
05G04	Nicardipine hydrochloride	C26H30ClN3O6	0.0202549	207900	4211
05G05	Probucol	C31H48O2S2	0.0198708	309600	6152
05G06	Mitoxantrone dihydrochloride	C22H30Cl2N4O6	0.0333035	234300	7803
05G07	GBR 12909 dihydrochloride	C28H34Cl2F2N2O	0.0202527	308700	6252
05G08	Carbetapentane citrate	C26H39NO10	0.020088	318200	6392
05G09	Dequalinium dichloride	C30H40Cl2N4	0.0184328	264800	4881
05G10	Ketoconazole	C26H28Cl2N4O4	0.0204068	351500	7173
05G11	Fusidic acid sodium salt	C31H47NaO6	0.0196449	473100	9294
05H02	Terbutaline hemisulfate	C24H40N2O10S	0.0231688	395100	9154
05H03	Ketanserin tartrate hydrate	C26H30FN3O10	0.019818	329600	6532
05H04	Hemicholinium bromide	C24H34Br2N2O4	0.0227382	315900	7183
05H05	Kanamycin A sulfate	C18H38N4O15S	0.0191732	292700	5612
05H06	Amikacin hydrate	C22H47N5O15	0.0179597	322500	5792
05H07	Etoposide	C29H32O13	0.0213138	491700	10480
05H08	Clomiphene citrate (Z,E)	C32H36ClNO8	0.0186287	344200	6412
05H09	Oxantel pamoate	C49H48N4O8	0.0199856	347400	6943
05H10	Prochlorperazine dimaleate	C28H32ClN3O8S	0.0193142	355800	6872
05H11	Hesperidin	C28H34O15	0.0202592	432100	8754
06A02	Testosterone propionate	C22H32O3	0.0199098	465800	9274
06A03	Haloprogin	C9H4Cl3IO	0.0195227	500700	9775
06A04	Thyroxine (L)	C15H11I4NO4	0.0202904	447700	9084
06A05	Idebenone	C19H30O5	0.0200126	317900	6362
06A06	Pepstatin A	C34H63N5O9	0.019062	374200	7133
06A07	Delavirdine	C22H28N6O3S	0.0203818	343100	6993
06A08	Adamantamine fumarate	C24H38N2O4	0.0193834	364900	7073
06A09	Butoconazole nitrate	C19H18Cl3N3O3S	0.0196317	404600	7943
06A10	Amiodarone hydrochloride	C25H30ClI2NO3	0.0206074	437900	9024
06A11	Amphotericin B	C47H73NO17	0.0189286	422800	8003
06B02	Androsterone	C19H30O2	0.0208484	392500	8183
06B03	Amifostine	C5H15N2O3PS	0.0201932	310600	6272
06B04	Carbarsone	C7H9AsN2O4	0.0207569	336900	6993
06B05	Amlodipine	C20H25ClN2O5	0.0192567	285200	5492
06B07	Bacampicillin hydrochloride	C21H28ClN3O7S	0.0198394	286400	5682
06B08	Lamivudine	C8H11N3O3S	0.0203542	310600	6322
06B09	Biotin	C10H16N2O3S	0.0211165	311700	6582
06B10	Bisacodyl	C22H19NO4	0.020733	332900	6902
06B11	Erlotinib	C22H23N3O4	0.0224646	508800	11430
06C02	Suloctidil	C20H35NOS	0.0206177	569900	11750
06C03	Zotepine	C18H18ClNOS	0.022394	417300	9345
06C04	Carisoprodol	C12H24N2O4	0.0202667	371200	7523
06C05	Cephalosporanic acid, 7-amino	C10H12N2O5S	0.0197565	295700	5842
06C06	Chicago sky blue 6B	C34H24N6Na4O16S4	0.0155392	305100	4741
06C07	Buflomedil hydrochloride	C17H26ClNO4	0.0203574	383300	7803
06C08	Dibenzepine hydrochloride	C18H22ClN3O	0.020762	384500	7983
06C09	Roxatidine Acetate hydrochloride	C19H29ClN2O4	0.0217786	373900	8143
06C10	Valacyclovir hydrochloride	C13H21ClN6O4	0.0213006	415200	8844
06C11	Cisapride	C23H29ClFN3O4	0.0205328	482400	9905
06D02	Pefloxacine	C17H20FN3O3	0.0188777	257500	4861
06D03	Corticosterone	C21H30O4	0.0199621	316700	6322
06D04	Cyanocobalamin	C63H88CoN14O14P	0.0191147	256400	4901
06D05	Cefadroxil	C16H17N3O5S	0.0186416	279000	5201
06D06	Cyclosporin A	C62H111N11O12	0.019681	410700	8083
06D07	Digitoxigenin	C23H34O4	0.0136795	349500	4781
06D08	Digoxin	C41H64O14	0.0107532	220400	2370
06D09	Doxorubicin hydrochloride	C27H30ClNO11	0.0425539	607700	25860
06D10	Carbimazole	C7H10N2O2S	0.0207754	336600	6993
06D11	Epiandrosterone	C19H30O2	0.0197865	407500	8063
06E02	Estradiol-17 beta	C18H24O2	0.0202493	409100	8284
06E03	Clobutinol hydrochloride	C14H23Cl2NO	0.0195975	355300	6963
06E04	Gabazine bromide	C15H18BrN3O3	0.0203469	294000	5982
06E05	Oxcarbazepine	C15H12N2O2	0.022151	316600	7013
06E06	Cyclobenzaprine hydrochloride	C20H22ClN	0.0203234	361800	7353
06E07	Carteolol hydrochloride	C16H25ClN2O3	0.0198113	397400	7873
06E08	Hydrocortisone base	C21H30O5	0.0231615	473200	10960
06E09	Hydroxytacrine maleate (R,S)	C17H18N2O5	0.0210769	425300	8964
06E10	Pilocarpine nitrate	C11H17N3O5	0.0209164	372100	7783
06E11	Dicloxacillin sodium salt hydrate	C19H18Cl2N3NaO6S	0.0210226	508500	10690
06F02	Alizapride hydrochloride	C16H22ClN5O2	0.0196017	404200	7923
06F03	Stanozolol	C21H32N2O	0.020382	400500	8163
06F04	Calcipotriene	C27H40O3	0.0191067	397400	7593
06F05	Linezolid	C16H20FN3O4	0.0204227	402200	8214
06F06	Mebhydroline 1,5-naphtalenedisulfonate	C48H48N4O6S2	0.0214232	374500	8023
06F07	Meclocycline sulfosalicylate	C29H27ClN2O14S	0.0214675	381600	8192
06F08	Meclozine dihydrochloride	C25H29Cl3N2	0.0193023	391300	7553
06F09	Melatonin	C13H16N2O2	0.0198095	477800	9465
06F11	Dinoprost trometamol	C24H45NO8	0.0205411	499000	10250
06G02	Tropisetron hydrochloride	C17H21ClN2O2	0.0202272	400600	8103
06G03	Cefixime	C16H15N5O7S2	0.0205278	420600	8634
06G04	Metrizamide	C18H22I3N3O8	0.0192947	326100	6292
06G05	Quetiapine hemifumarate	C46H54N6O8S2	0.0215145	404100	8694
06G06	Tosufloxacin hydrochloride	C19H16ClF3N4O3	0.0201054	408000	8203
06G07	Efavirenz	C14H9ClF3NO2	0.0205687	388600	7993
06G08	Rifapentine	C47H64N4O12	0.0215634	395300	8524
06G09	Neostigmine bromide	C12H19BrN2O2	0.0214869	411600	8844
06G10	Niridazole	C6H6N4O3S	0.0201176	408300	8214
06G11	Ceforanide	C20H21N7O6S2	0.0212402	470100	9985
06H02	Vatalanib	C20H15ClN4	0.0195154	489100	9545
06H03	Itopride	C20H26N2O4	0.0213738	456400	9755
06H04	Cefotetan	C17H17N7O8S4	0.020143	447500	9014
06H05	Fentiazac	C17H12ClNO2S	0.0206405	430900	8894
06H06	Brompheniramine maleate	C20H23BrN2O4	0.0199604	454100	9064
06H07	Primaquine diphosphate	C15H27N3O9P2	0.0207085	494000	10230
06H08	Progesterone	C21H30O2	0.0200776	412600	8284
06H09	Felodipine	C18H19Cl2NO4	0.0216574	216600	4691
06H10	Raclopride	C15H20Cl2N2O3	0.016499	355900	5872
06H11	Closantel	C22H14Cl2I2N2O2	0.0209364	468800	9815
07A02	Serotonin hydrochloride	C10H13ClN2O	0.0212483	439800	9345
07A03	Cefotiam hydrochloride	C18H25Cl2N9O4S3	0.0205413	482200	9905
07A04	Rofecoxib	C17H14O4S	0.0193748	391900	7593
07A05	Benperidol	C22H24FN3O2	0.0201435	432100	8704
07A06	Cefaclor hydrate	C15H16ClN3O5S	0.0211565	423700	8964
07A07	Colistin sulfate	C52H100N16O17S	0.020938	424300	8884
07A08	Daunorubicin hydrochloride	C27H30ClNO10	0.0316907	927400	29390
07A09	Dosulepin hydrochloride	C19H22ClNS	0.0188139	453600	8534
07A10	Ceftazidime pentahydrate	C22H32N6O12S2	0.0196388	478900	9405
07A11	Iobenguane sulfate	C8H12IN3O4S	0.0191333	508800	9735
07B02	Metixene hydrochloride	C20H24ClNS	0.0212177	390900	8294
07B03	Nitrofural	C6H6N4O4	0.0182336	354400	6462
07B04	Omeprazole	C17H19N3O3S	0.0192509	328400	6322
07B05	Propylthiouracil	C7H10N2OS	0.0192579	328800	6332
07B06	Terconazole	C26H31Cl2N5O3	0.0189032	319100	6032
07B07	Tiaprofenic acid	C14H12O3S	0.0187668	304900	5722
07B08	Vancomycin hydrochloride	C66H76Cl3N9O24	0.0190329	379500	7223
07B09	Artemisinin	C15H22O5	0.0185261	359600	6662
07B10	Propafenone hydrochloride	C21H28ClNO3	0.0172537	329900	5692
07B11	Ethamivan	C12H17NO3	0.0187895	480800	9034
07C02	Vigabatrin hydrochloride	C6H12ClNO2	0.0192388	449300	8644
07C03	Biperiden hydrochloride	C21H30ClNO	0.0190571	360600	6872
07C04	Cetirizine dihydrochloride	C21H27Cl3N2O3	0.0182752	332800	6082
07C05	Etifenin	C16H22N2O5	0.0186909	368200	6882
07C06	Metaproterenol sulfate, orciprenaline sulfate	C22H36N2O10S	0.0212005	411500	8724
07C07	Sisomicin sulfate	C19H39N5O11S	0.0197637	351300	6943
07C08	Sibutramine hydrochloride	C17H27Cl2N	0.0199214	407200	8112
07C09	Acenocoumarol	C19H15NO6	0.0185494	396400	7353
07C10	Bromperidol	C21H23BrFNO2	0.0202531	383300	7763
07C11	Cyclizine hydrochloride	C18H23ClN2	0.0207307	466700	9675
07D02	Fluoxetine hydrochloride	C17H19ClF3NO	0.0202093	463400	9365
07D03	Iohexol	C19H26I3N3O9	0.018753	376100	7053
07D04	Norcyclobenzaprine	C19H19N	0.0191474	392900	7523
07D05	Pyrazinamide	C5H5N3O	0.018615	403600	7513
07D06	Trimethadione	C6H9NO3	0.020488	395500	8103
07D07	Lovastatin	C24H36O5	0.0211056	423300	8934
07D08	Nystatine	C47H75NO17	0.0206503	424400	8764
07D09	Budesonide	C25H34O6	0.0221264	498500	11030
07D10	Imipenem	C12H17N3O4S	0.0204256	383000	7823
07D11	Sulfasalazine	C18H14N4O5S	0.0203289	443900	9024
07E02	Lofexidine	C11H12Cl2N2O	0.0195571	381600	7463
07E03	Thiostrepton	C72H85N19O18S5	0.0229602	1581000	36300
07E04	Miglitol	C8H17NO5	0.0207286	403500	8364
07E05	Tiabendazole	C10H7N3S	0.0187719	393300	7383
07E06	Rifampicin	C43H58N4O12	0.0222329	374400	8324
07E07	Ethionamide	C8H10N2S	0.0219801	391900	8614
07E08	Tenoxicam	C13H11N3O4S2	0.0195848	438300	8584
07E09	Triflusal	C10H7F3O4	0.0204418	434600	8884
07E10	Mesoridazine besylate	C27H32N2O4S3	0.0183459	411700	7553
07E11	Trolox	C14H18O4	0.0189038	468900	8864
07F02	Pirenperone	C23H24FN3O2	0.0188414	474700	8944
07F03	Grepafloxacin	C19H22FN3O3	0.0202162	425600	8604
07F04	Phenacetin	C10H13NO2	0.0199806	412100	8234
07F05	Atovaquone	C22H19ClO3	0.0194281	176600	3431
07F06	Methoxamine hydrochloride	C11H18ClNO3	0.0188187	398700	7503
07F07	(S)-(-)-Atenolol	C14H22N2O3	0.0194252	441900	8584
07F08	Piracetam	C6H10N2O2	0.0192193	408600	7853
07F09	Phenindione	C15H10O2	0.0199812	425100	8494
07F10	Thiocolchicoside	C27H33NO10S	0.0186226	357200	6652
07F11	Clorsulon	C8H8Cl3N3O4S2	0.0187739	455100	8544
07G02	Ciclopirox ethanolamine	C14H24N2O3	0.0204895	398400	8163
07G03	Probenecid	C13H19NO4S	0.0199954	436300	8724
07G04	Betahistine mesylate	C10H20N2O6S2	0.0189487	427100	8093
07G05	Tobramycin	C18H37N5O9	0.0212535	434000	9224
07G06	Tetramisole hydrochloride	C11H13ClN2S	0.0203931	412100	8404
07G07	Pregnenolone	C21H32O2	0.0202448	396300	8023
07G08	Molsidomine	C9H14N4O4	0.0190374	446700	8504
07G09	Chloroquine diphosphate	C18H32ClN3O8P2	0.0212282	436400	9264
07G10	Trimetazidine dihydrochloride	C14H24Cl2N2O3	0.0193843	441800	8564
07G11	Parthenolide	C15H20O3	0.0189978	630600	11980
07H02	Hexetidine	C21H45N3	0.020323	439600	8934
07H04	Pentamidine isethionate	C23H36N4O10S2	0.0187316	413900	7753
07H05	Tolazamide	C14H21N3O3S	0.0201836	457500	9234
07H06	Nifuroxazide	C12H9N3O5	0.0184747	438600	8103
07H07	Mirtazapine	C17H19N3	0.0199227	401200	7993
07H08	Dirithromycin	C42H78N2O14	0.0194755	423300	8244
07H09	Gliclazide	C15H21N3O3S	0.0199297	469400	9355
07H10	DO 897/99	C26H33Cl2N3O2	0.0198813	454900	9044
07H11	Prenylamine lactate	C27H33NO3	0.0199967	602100	12040
08A02	Ziprasidone Hydrochloride	C21H22Cl2N4OS	0.0200515	368700	7393
08A03	Mevastatin	C23H34O5	0.0201117	402900	8103
08A04	Pyridostigmine iodide	C9H13IN2O2	0.0204908	376900	7723
08A06	Atropine sulfate monohydrate	C34H50N2O11S	0.0206245	382700	7893
08A07	Eserine hemisulfate salt	C30H44N6O8S	0.0207471	417600	8664
08A08	Itraconazole	C35H38Cl2N8O4	0.0230342	540500	12450
08A09	Acarbose	C25H43NO18	0.0194163	352900	6852
08A10	Entacapone	C14H15N3O5	0.0222932	339700	7573
08A11	Nicotinamide	C6H6N2O	0.0210866	384700	8112
08B02	Tetracaïne hydrochloride	C15H25ClN2O2	0.0198876	364700	7253
08B03	Mometasone furoate	C27H30Cl2O6	0.0212428	469100	9965
08B04	Troglitazone	C24H27NO5S	0.019097	476200	9094
08B05	Dacarbazine	C6H10N6O	0.0189882	382500	7263
08B06	Tenatoprazole	C16H18N4O3S	0.0195453	362900	7093
08B07	Acetopromazine maleate salt	C23H26N2O5S	0.0213448	356200	7603
08B08	Escitalopram oxalate	C22H23FN2O5	0.0181457	347300	6302
08B09	Ropinirole hydrochloride	C16H25ClN2O	0.0182452	361300	6592
08B10	Lacidipine	C26H33NO6	0.0211636	137500	2910
08B11	Argatroban	C23H36N6O5S	0.0196135	390700	7663
08C02	Reboxetine mesylate	C20H27NO6S	0.021747	396100	8614
08C03	Camylofine chlorhydrate	C19H34Cl2N2O2	0.0206267	473900	9775
08C04	Papaverine hydrochloride	C20H22ClNO4	0.0216176	438300	9475
08C05	Yohimbine hydrochloride	C21H27ClN2O3	0.0195893	367700	7203
08C06	Voriconazole	C16H14F3N5O	0.0211828	390600	8274
08C07	Alfacalcidol	C27H44O2	0.0214638	418100	8974
08C08	Cilostazol	C20H27N5O2	0.0198758	338200	6722
08C09	Galanthamine hydrobromide	C17H22BrNO3	0.0205197	363700	7463
08C10	Azelastine hydrochloride	C22H25Cl2N3O	0.0213567	356000	7603
08C11	Etretinate	C23H30O3	0.02127	381900	8123
08D02	Emedastine	C25H34N4O9	0.020116	431200	8674
08D03	Etofenamate	C18H18F3NO4	0.0208149	387800	8072
08D04	Zaleplon	C17H15N5O	0.0197968	359300	7113
08D05	Diclofenac sodium	C14H10Cl2NNaO2	0.0188478	295100	5562
08D06	Exemestane	C20H24O2	0.0198504	347700	6902
08D07	Fomepizole	C4H6N2	0.0189211	386500	7313
08D08	Temozolomide	C6H6N6O2	0.0192433	392500	7553
08D09	Xylazine	C12H16N2S	0.0196823	393400	7743
08D10	Celiprolol hydrochloride	C20H34ClN3O4	0.0214566	361800	7763
08D11	Zopiclone	C17H17ClN6O3	0.0219004	391500	8574
08E02	Tranilast	C18H17NO5	0.0177587	360500	6402
08E03	Tizanidine hydrochloride	C9H9Cl2N5S	0.0210079	416700	8754
08E04	Zafirlukast	C31H33N3O6S	0.020489	413100	8464
08E05	Butenafine Hydrochloride	C23H28ClN	0.0214572	389800	8364
08E06	Carbadox	C11H10N4O4	0.0204734	405600	8304
08E07	Rimantadine Hydrochloride	C12H22ClN	0.0196714	398700	7843
08E08	Eburnamonine (-)	C19H22N2O	0.0211259	428100	9044
08E09	Oxibendazol	C12H15N3O3	0.021305	1318000	28080
08E10	Ipsapirone	C19H23N5O3S	0.0216486	341500	7393
08E11	Hydroxychloroquine sulfate	C18H28ClN3O5S	0.0212582	368000	7823
08F02	Loracarbef	C16H16ClN3O4	0.0220124	420400	9254
08F03	Fenipentol	C11H16O	0.0217336	468400	10180
08F04	Diosmin	C28H32O15	0.01912	356800	6822
08F05	Carbidopa	C10H14N2O4	0.0215281	399200	8594
08F06	(-)-Emtricitabine	C8H10FN3O3S	0.0210919	370900	7823
08F07	Demecarium bromide	C32H52Br2N4O4	0.0210385	384200	8083
08F08	Quipazine dimaleate salt	C21H23N3O8	0.0238259	391800	9335
08F09	Acipimox	C6H6N2O3	0.0201854	372200	7513
08F10	Diflorasone Diacetate	C26H32F2O7	0.0212754	388900	8274
08F11	Acamprosate calcium	C10H20CaN2O8S2	0.0193918	342000	6632
08G02	Mizolastine	C24H25FN6O	0.0215254	388100	8354
08G03	Amisulpride	C17H27N3O4S	0.0218055	435900	9505
08G04	Pyridoxine hydrochloride	C8H12ClNO3	0.020946	352000	7373
08G05	Mercaptopurine	C5H4N4S	0.0211597	347500	7353
08G06	Cytarabine	C9H13N3O5	0.0179092	747100	13380
08G07	Racecadotril	C21H23NO4S	0.0187283	409700	7673
08G08	Folic acid	C19H19N7O6	0.0209634	349800	7333
08G09	Benazepril hydrochloride	C24H29ClN2O5	0.0203588	323300	6582
08G10	Aniracetam	C12H13NO3	0.0187564	373900	7013
08G11	Dimethisoquin hydrochloride	C17H25ClN2O	0.0196405	392200	7703
08H02	Alendronate sodium	C4H12NNaO7P2	0.0200411	364900	7313
08H03	Dipivefrin hydrochloride	C19H30ClNO5	0.0228301	464300	10600
08H04	Thiorphan	C12H15NO3S	0.0186817	355000	6632
08H05	Tomoxetine hydrochloride	C17H22ClNO	0.0191813	324900	6232
08H06	Aceclidine Hydrochloride	C9H16ClNO2	0.01987	307600	6112
08H07	Penciclovir	C10H15N5O3	0.0177898	314900	5602
08H08	Levetiracetam	C8H14N2O2	0.0180714	319400	5772
08H09	Dexfenfluramine hydrochloride	C12H17ClF3N	0.0170714	379700	6482
08H10	Etoricoxib	C18H15ClN2O2S	0.0204434	329300	6732
08H11	Sertindole	C24H26ClFN4O	0.0198125	330700	6552
09A02	Sulmazole	C14H13N3O2S	0.0201595	426300	8594
09A03	Gefitinib	C22H24ClFN4O3	0.0205407	410600	8434
09A04	Flunisolide	C24H31FO6	0.0222791	468600	10440
09A05	N-Acetyl-DL-homocysteine Thiolactone	C6H9NO2S	0.0211179	440100	9294
09A06	Flurandrenolide	C24H33FO6	0.0217259	444400	9655
09A07	Oxiconazole Nitrate	C18H14Cl4N4O4	0.0209398	388400	8133
09A08	Rebamipide	C19H15ClN2O4	0.0203815	408900	8334
09A09	Nilvadipine	C19H19N3O6	0.0231556	302000	6993
09A10	Etanidazole	C7H10N4O4	0.0218284	410200	8954
09A11	Pinaverium bromide	C26H41Br2NO4	0.0207987	346800	7213
09B02	Glimepiride	C24H34N4O5S	0.0181746	352800	6412
09B03	Picrotoxinin	C15H16O6	0.0203483	358900	7303
09B04	Mepenzolate bromide	C21H26BrNO3	0.020328	344500	7003
09B05	Benfotiamine	C19H23N4O6PS	0.0214995	364800	7843
09B06	Halcinonide	C24H32ClFO5	0.022754	459700	10460
09B07	Lanatoside C	C49H76O20	0.0112518	425800	4791
09B08	Benzamil hydrochloride	C13H15Cl2N7O	0.0215803	358800	7743
09B09	Suxibuzone	C24H26N2O6	0.0195947	382400	7493
09B10	6-Furfurylaminopurine	C10H9N5O	0.0201456	405200	8163
09B11	Avermectin B1a	C48H72O14	0.0195603	361600	7073
09C02	Pranlukast	C27H23N5O4	0.0212256	358200	7603
09C03	D,L-Penicillamine	C5H11NO2S	0.0174529	206900	3611
09C04	Zileuton	C11H12N2O2S	0.0178396	312900	5582
09C05	Loratadine	C22H23ClN2O2	0.0188441	359900	6782
09C06	Tetraethylenepentamine pentahydrochloride	C8H28Cl5N5	0.0182833	306400	5602
09C07	Nisoldipine	C20H24N2O6	0.0192227	324200	6232
09C08	Acefylline	C9H10N4O4	0.0205127	319900	6562
09C09	Acitretin	C21H26O3	0.0206738	421500	8714
09C10	Zonisamide	C8H8N2O3S	0.0187174	341500	6392
09C11	Irsogladine maleate	C13H11Cl2N5O4	0.0195566	408200	7983
09D02	Dydrogesterone	C21H28O2	0.0189293	253100	4791
09D03	Sumatriptan succinate	C18H27N3O6S	0.0192822	323200	6232
09D04	Opipramol dihydrochloride	C23H31Cl2N3O	0.0207027	284600	5892
09D05	Nalidixic acid sodium salt	C12H11N2NaO3	0.0211463	341100	7213
09D06	Oxacillin sodium	C19H18N3NaO5S	0.0210819	372500	7853
09D07	Beta-Escin	C55H86O24	0.0200063	319000	6382
09D08	Thiamine hydrochloride	C12H18Cl2N4OS	0.0197658	333000	6582
09D09	Tazobactam	C10H12N4O5S	0.0213327	326400	6963
09D10	Ibandronate sodium	C9H22NNaO7P2	0.0203708	318200	6482
09D11	Warfarin	C19H16O4	0.0182901	277800	5081
09E02	Pranoprofen	C15H13NO3	0.0247125	293900	7263
09E03	Secnidazole	C7H11N3O3	0.020222	333400	6742
09E04	Pempidine tartrate	C14H27NO6	0.0207394	275900	5722
09E05	Mirabegron	C21H24N4O2S	0.0173659	331800	5762
09E06	Ibutilide fumarate	C44H76N4O10S2	0.0181687	270300	4911
09E07	Tigecycline	C29H39N5O8	0.0203294	343000	6973
09E08	Tramadol hydrochloride	C16H26ClNO2	0.0198528	312400	6202
09E09	Estropipate	C22H32N2O5S	0.0200307	325600	6522
09E10	Butylscopolammonium (n-) bromide	C21H30BrNO4	0.0197625	303200	5992
09E11	Irinotecan hydrochloride trihydrate	C33H45ClN4O9	0.0168214	646200	10870
09F02	Tylosin	C46H77NO17	0.0199005	321700	6402
09F03	Citalopram Hydrobromide	C20H22BrFN2O	0.0206768	356100	7363
09F04	Promazine hydrochloride	C17H21ClN2S	0.0176288	308700	5442
09F05	Sulfamerazine	C11H12N4O2S	0.0194678	323200	6292
09F06	Venlafaxine	C17H27NO2	0.0175221	327700	5742
09F07	Ethotoin	C11H12N2O2	0.0193375	350200	6772
09F08	3-alpha-Hydroxy-5-beta-androstan-17-one	C19H30O2	0.019124	337900	6462
09F09	Tetrahydrozoline hydrochloride	C13H17ClN2	0.0202017	337200	6812
09F10	Hexestrol	C18H22O2	0.0207777	316300	6572
09F11	Cefmetazole sodium salt	C15H16N7NaO5S3	0.020108	314900	6332
09G02	Trihexyphenidyl-D,L Hydrochloride	C20H32ClNO	0.0186676	294200	5492
09G03	Succinylsulfathiazole	C13H13N3O5S2	0.0200928	355500	7143
09G04	Famprofazone	C24H31N3O	0.0193375	332100	6422
09G05	Bromopride	C14H22BrN3O2	0.0184396	364000	6712
09G06	Methyl benzethonium chloride	C28H44ClNO2	0.0182893	280000	5121
09G07	Chlorcyclizine hydrochloride	C18H22Cl2N2	0.0198577	386400	7673
09G08	Diphenylpyraline hydrochloride	C19H24ClNO	0.0221855	341800	7583
09G09	Benzethonium chloride	C27H42ClNO2	0.0203767	286700	5842
09G10	Trioxsalen	C14H12O3	0.0194663	249200	4851
09G11	Doxofylline	C11H14N4O4	0.0188954	306000	5782
09H02	Sulfabenzamide	C13H12N2O3S	0.0200892	347600	6983
09H03	Benzocaine	C9H11NO2	0.0197963	378000	7483
09H04	Dipyrone	C13H16N3NaO4S	0.0204007	361900	7383
09H05	Isosorbide dinitrate	C6H8N2O8	0.0204786	338500	6932
09H06	Sulfachloropyridazine	C10H9ClN4O2S	0.0210537	359700	7573
09H07	Pramoxine hydrochloride	C17H28ClNO3	0.02	309100	6182
09H08	Finasteride	C23H36N2O2	0.0175803	302100	5311
09H09	Fluorometholone	C22H29FO4	0.0205674	415900	8554
09H10	Cephalothin sodium salt	C16H15N2NaO6S2	0.0187591	288500	5412
09H11	Cefuroxime sodium salt	C16H15N4NaO8S	0.0194085	338100	6562
10A02	Althiazide	C11H14ClN3O4S3	0.0199414	341100	6802
10A03	Isopyrin hydrochloride	C14H20ClN3O	0.0197445	356200	7033
10A04	Phenethicillin potassium salt	C17H19KN2O5S	0.0205323	326900	6712
10A05	Sulfamethoxypyridazine	C11H12N4O3S	0.0195268	355000	6932
10A06	Deferoxamine mesylate	C26H52N6O11S	0.0203507	384900	7833
10A07	Mephentermine hemisulfate	C22H36N2O4S	0.0181592	353100	6412
10A08	Liranaftate	C18H20N2O2S	0.0207326	350800	7273
10A09	Sulfadimethoxine	C12H14N4O4S	0.0194968	345800	6742
10A10	Sulfanilamide	C6H8N2O2S	0.0184276	344700	6352
10A11	Balsalazide Sodium	C17H13N3Na2O6	0.0201386	331800	6682
10B02	Sulfaquinoxaline sodium salt	C14H11N4NaO2S	0.0196789	370600	7293
10B03	Streptozotocin	C8H15N3O7	0.0208416	362400	7553
10B04	Metoprolol-(+,-) (+)-tartrate salt	C34H56N2O12	0.022364	404400	9044
10B05	Flumethasone	C22H28F2O5	0.0236757	466300	11040
10B06	Flecainide acetate	C19H24F6N2O5	0.0190291	354300	6742
10B07	Cefazolin sodium salt	C14H13N8NaO4S3	0.0175291	352100	6172
10B08	Trimetozine	C14H19NO5	0.0188477	382700	7213
10B09	Folinic acid calcium salt	C20H21CaN7O7	0.0183077	428400	7843
10B10	Levonordefrin	C9H13NO3	0.0201604	411400	8294
10B11	Ebselen	C13H9NOSe	0.0188787	326400	6162
10C02	Nadide	C21H27N7O14P2	0.0225683	332900	7513
10C03	Sulfamethizole	C9H10N4O2S2	0.0223929	343100	7683
10C04	Medrysone	C22H32O3	0.0191597	345100	6612
10C05	Flunixin meglumine	C21H28F3N3O7	0.020927	315000	6592
10C06	Spiramycin	C43H73N2O14R	0.0197513	329700	6512
10C07	Glycopyrrolate	C19H28BrNO3	0.0186713	347700	6492
10C08	Aprepitant	C23H21F7N4O3	0.0187683	315000	5912
10C09	Monensin sodium salt	C36H61NaO11	0.0216587	546200	11830
10C10	Isoetharine mesylate salt	C14H25NO6S	0.01949	241200	4701
10C11	Mevalonic-D, L acid lactone	C6H10O3	0.0170438	214800	3661
10D02	Terazosin hydrochloride	C19H26ClN5O4	0.0210202	361700	7603
10D03	Phenazopyridine hydrochloride	C11H12ClN5	0.0220776	340300	7513
10D04	Demeclocycline hydrochloride	C21H22Cl2N2O8	0.0183702	348500	6402
10D05	Fenoprofen calcium salt dihydrate	C30H30CaO8	0.0198356	395400	7843
10D06	Piperacillin sodium salt	C23H26N5NaO7S	0.0199008	393100	7823
10D07	Diethylstilbestrol	C18H20O2	0.0193122	391100	7553
10D08	Chlorotrianisene	C23H21ClO3	0.0213116	383500	8173
10D09	Ribostamycin sulfate salt	C17H36N4O14S	0.0192104	298900	5742
10D10	Methacholine chloride	C8H18ClNO2	0.0205341	357600	7343
10D11	Pipenzolate bromide	C22H28BrNO3	0.0201257	334000	6722
10E02	Butamben	C11H15NO2	0.0207424	338100	7013
10E03	Sulfapyridine	C11H11N3O2S	0.0213739	363200	7763
10E04	Meclofenoxate hydrochloride	C12H17Cl2NO3	0.019962	316200	6312
10E05	Furaltadone hydrochloride	C13H17ClN4O6	0.0194342	346400	6732
10E06	Ethoxyquin	C14H19NO	0.0192903	343800	6632
10E07	Tinidazole	C8H13N3O4S	0.0181151	297100	5382
10E08	Guanadrel sulfate	C20H40N6O8S	0.0204635	323600	6622
10E09	Vidarabine	C10H13N5O4	0.0192298	303800	5842
10E10	Sulfameter	C11H12N4O3S	0.0191215	219700	4201
10E11	Isopropamide iodide	C23H33IN2O	0.017331	257400	4461
10F02	Alclometasone dipropionate	C28H37ClO7	0.0206022	340400	7013
10F03	Leflunomide	C12H9F3N2O2	0.0208517	344000	7173
10F04	Norgestrel-(-)-D	C21H28O2	0.0180372	306700	5532
10F05	Fluocinonide	C26H32F2O7	0.0215353	362800	7813
10F06	Sulfamethazine sodium salt	C12H13N4NaO2S	0.0199875	319800	6392
10F07	Guaifenesin	C10H14O4	0.0207214	302200	6262
10F08	Alexidine dihydrochloride	C26H58Cl2N10	0.0171042	332200	5682
10F09	Proadifen hydrochloride	C23H32ClNO2	0.019191	369600	7093
10F10	Zomepirac sodium salt	C15H13ClNNaO3	0.0205755	342300	7043
10F11	Cinoxacin	C12H10N2O5	0.0211739	341600	7233
10G02	Clobetasol propionate	C25H32ClFO5	0.0212835	343600	7313
10G03	Podophyllotoxin	C22H22O8	0.0255117	967400	24680
10G04	Clofibric acid	C10H11ClO3	0.0195947	296100	5802
10G05	Bendroflumethiazide	C15H14F3N3O4S2	0.0181604	293000	5321
10G06	Dicumarol	C19H12O6	0.0200806	545800	10960
10G07	Methimazole	C4H6N2S	0.018571	327500	6082
10G08	Merbromin	C20H8Br2HgNa2O6	0.0228643	280000	6402
10G09	Hexylcaine hydrochloride	C16H24ClNO2	0.0168123	270100	4541
10G10	Drofenine hydrochloride	C20H32ClNO2	0.0199336	301100	6002
10G11	Cycloheximide	C15H23NO4	0.0137785	118300	1630
10H02	(R) -Naproxen sodium salt	C14H13NaO3	#NUM!	0	0
10H03	Propidium iodide	C27H34I2N4	0.0218179	319600	6973
10H04	Cloperastine hydrochloride	C20H25Cl2NO	0.0192047	306800	5892
10H05	Eucatropine hydrochloride	C17H26ClNO3	0.0186923	312000	5832
10H06	Isocarboxazid	C12H13N3O2	#NUM!	0	30
10H07	Lithocholic acid	C24H40O3	#NUM!	0	0
10H08	Methotrimeprazine maleat salt	C23H28N2O5S	0.0204906	326100	6682
10H09	Dienestrol	C18H18O2	0.0205817	323200	6652
10H10	Pridinol methanesulfonate salt	C21H29NO4S	0.0197707	331400	6552
10H11	Amrinone	C10H9N3O	0.0217739	295400	6432
12A02	Niacin	C6H5NO2	0.020248	197600	4001
12A03	Bemegride	C8H13NO2	0.0223166	268500	5992
12A04	Digoxigenin	C23H34O5	0.0194223	335800	6522
12A05	Meglumine	C7H17NO5	0.0187712	253100	4751
12A06	Dolasetron mesilate	C20H26N2O7S	0.018578	259500	4821
12A07	Clioquinol	C9H5ClINO	0.0194681	253800	4941			12
12A08	Oxybenzone	C14H12O3	0.0193363	224500	4341
12A09	Promethazine hydrochloride	C17H21ClN2S	0.0215443	224700	4841
12A10	Diacerein	C19H12O8	0.0230402	224000	5161
12A11	Esmolol hydrochloride	C16H26ClNO4	0.0211338	264600	5592
12B02	Cortisol acetate	C23H32O6	0.0190852	254700	4861
12B03	Flubendazol	C16H12FN3O3	0.0215902	937000	20230
12B04	Felbinac	C14H12O2	0.0203939	231000	4711
12B05	Butylparaben	C11H14O3	0.021574	264300	5702
12B06	Aminohippuric acid	C9H10N2O3	0.0197929	280000	5542			12
12B07	N-Acetyl-L-leucine	C8H15NO3	0.0234221	266500	6242
12B08	Pipemidic acid	C14H17N5O3	0.0189941	203800	3871
12B09	Dioxybenzone	C14H12O4	0.0192897	212600	4101
12B10	Adrenosterone	C19H24O3	0.0214876	222500	4781
12B11	Methylatropine nitrate	C18H26N2O6	0.0224852	219300	4931
12C02	Hymecromone	C10H8O3	0.0187284	243000	4551
12C03	Abacavir Sulfate	C28H38N12O6S	0.0190895	251500	4801
12C04	Diloxanide furoate	C14H11Cl2NO4	0.0180771	207500	3751
12C05	Metyrapone	C14H14N2O	0.020889	212600	4441			12
12C06	Urapidil hydrochloride	C20H30ClN5O3	0.0186941	284100	5311
12C07	Fluspirilen	C29H31F2N3O	0.0201763	232500	4691
12C08	S-(+)-ibuprofen	C13H18O2	0.0182891	195800	3581
12C09	Ethynodiol diacetate	C24H32O4	0.0226174	238400	5392
12C10	Nabumetone	C15H16O2	0.0179137	264100	4731
12C11	Nisoxetine hydrochloride	C17H22ClNO2	0.0194272	286300	5562
12D02	(+)-Isoproterenol (+)-bitartrate salt	C15H23NO9	0.021255	272500	5792
12D03	Monobenzone	C13H12O2	0.0205676	317100	6522
12D04	2-Aminobenzenesulfonamide	C6H8N2O2S	0.0196331	264400	5191
12D05	Estrone	C18H22O2	0.01915	284700	5452
12D06	Lorglumide sodium salt	C22H31Cl2N2NaO4	0.0211441	309400	6542
12D07	Nitrendipine	C18H20N2O6	0.0186328	82650	1540
12D08	Flurbiprofen	C15H13FO2	0.0212695	256800	5462
12D09	Nimodipine	C21H26N2O7	0.0212034	104700	2220
12D10	Bacitracin	C66H103N17O16S	0.019251	288400	5552
12D11	L(-)-vesamicol hydrochloride	C17H26ClNO	0.0186928	336600	6292
12E02	Nizatidine	C12H21N5O2S2	0.018502	230300	4261
12E03	Thioperamide maleate	C19H28N4O4S	0.0210235	255000	5361
12E04	Xamoterol hemifumarate	C36H54N6O14	0.0215521	270600	5832
12E05	Rolipram	C16H21NO3	0.0211076	256400	5412
12E06	Thonzonium bromide	C32H55BrN4O	0.021694	237900	5161
12E07	Idazoxan hydrochloride	C11H13ClN2O2	0.0219728	250400	5502
12E08	Quinapril hydrochloride	C25H31ClN2O5	0.0181362	217300	3941
12E09	Nilutamide	C12H10F3N3O4	0.0187111	247500	4631
12E10	Ketorolac tromethamine	C19H24N2O6	0.0225797	269800	6092
12E11	Protriptyline hydrochloride	C19H22ClN	0.0229361	253400	5812
12F02	Propofol	C12H18O	0.0211024	242200	5111
12F03	S(-)Eticlopride hydrochloride	C17H26Cl2N2O3	0.0205785	229900	4731
12F04	Primidone	C12H14N2O2	0.0230787	264400	6102
12F05	Flucytosine	C4H4FN3O	0.0210059	237600	4991
12F06	(-)-MK 801 hydrogen maleate	C20H19NO4	0.0218911	279200	6112
12F07	Bephenium hydroxynaphthoate	C28H29NO4	0.018017	247600	4461
12F08	Dehydroisoandosterone 3-acetate	C21H30O3	0.0244075	171300	4181
12F09	Benserazide hydrochloride	C10H16ClN3O5	0.019913	195400	3891
12F10	Iodipamide	C20H14I6N2O6	0.0186014	195200	3631
12F11	Allopurinol	C5H4N4O	0.0217397	225900	4911
12G02	Pentetic acid	C14H23N3O10	0.0239033	239800	5732
12G03	Bretylium tosylate	C18H24BrNO3S	0.020556	224800	4621
12G04	Pralidoxime chloride	C7H9ClN2O	0.0220532	244500	5392
12G05	Phenoxybenzamine hydrochloride	C18H23Cl2NO	0.022552	201800	4551
12G06	Salmeterol	C25H37NO4	0.0208564	241700	5041
12G07	Altretamine	C9H18N6	0.0229274	229900	5271
12G08	Prazosin hydrochloride	C19H22ClN5O4	0.0199936	157100	3141
12G09	Timolol maleate salt	C17H28N4O7S	0.0201594	194500	3921
12G10	(+,-)-Octopamine hydrochloride	C8H12ClNO2	0.0197969	231400	4581
12G11	Stavudine	C10H12N2O4	0.022797	216300	4931
12H02	Crotamiton	C13H17NO	0.0210693	249700	5261
12H03	Toremifene	C26H28ClNO	0.0216874	232900	5051
12H04	(R)-(+)-Atenolol	C14H22N2O3	0.0216746	272300	5902
12H05	Tyloxapol	C59H96O12	0.0193922	268200	5201
12H06	Florfenicol	C12H14Cl2FNO4S	0.0222482	209500	4661
12H07	Megestrol acetate	C24H32O4	0.0216929	267000	5792
12H08	Deoxycorticosterone	C21H30O3	0.0207926	210700	4381
12H09	Urosiol	C24H40O4	0.0193441	236300	4571
12H10	Proparacaine hydrochloride	C16H27ClN2O3	0.0213547	228100	4871
12H11	Aminocaproic acid	C6H13NO2	0.0197673	253500	5011
13A02	Denatonium benzoate	C28H34N2O3	0.0192083	246300	4731
13A03	Canrenone	C22H28O3	0.0213975	303400	6492
13A04	Enilconazole	C14H14Cl2N2O	0.0199202	238000	4741
13A05	Methacycline hydrochloride	C22H23ClN2O8	0.0217586	259300	5642
13A06	Floxuridine	C9H11FN2O5	0.0219549	275200	6042
13A07	Sotalol hydrochloride	C12H21ClN2O3S	0.0215031	256800	5522
13A08	Gestrinone	C21H24O2	0.0208444	293700	6122
13A09	Decamethonium bromide	C16H38Br2N2	0.0183617	258200	4741
13A10	Darifenacin hydrobromide	C28H31BrN2O2	0.0189987	319600	6072
13A11	Indatraline hydrochloride	C16H16Cl3N	0.0193792	265800	5151
13B02	Remoxipride Hydrochloride	C16H24BrClN2O3	0.0211418	264500	5592
13B03	THIP Hydrochloride	C6H9ClN2O2	0.0213319	274800	5862
13B04	Pirlindole mesylate	C16H22N2O3S	0.0190659	236600	4511
13B05	Pronethalol hydrochloride	C15H20ClNO	0.0188229	262500	4941
13B06	Naftopidil dihydrochloride	C24H30Cl2N2O3	0.02109	252300	5321
13B07	Tracazolate hydrochloride	C16H25ClN4O2	0.0216719	254800	5522
13B08	Zardaverine	C12H10F2N2O3	0.0199425	278400	5552
13B09	Memantine Hydrochloride	C12H22ClN	0.0178555	267200	4771
13B10	Ozagrel hydrochloride	C13H13ClN2O2	0.0203692	257300	5241
13B11	Piribedil hydrochloride	C16H19ClN4O2	0.018901	230200	4351
13C02	Nitrocaramiphen hydrochloride	C18H27ClN2O4	0.0214203	276000	5912
13C03	Nandrolone	C18H26O2	0.0197914	306800	6072
13C04	Dimaprit dihydrochloride	C6H17Cl2N3S	0.0207057	256500	5311
13C05	Oxfendazol	C15H13N3O3S	0.021801	264300	5762
13C06	Guaiacol	C7H8O2	0.0207032	275900	5712
13C07	Proscillaridin A	C30H42O8	0.0103803	223500	2320
13C08	Pramipexole dihydrochloride	C10H19Cl2N3S	0.019477	269600	5251
13C09	Norgestimate	C23H31NO3	0.0205277	221700	4551
13C10	Chlormadinone acetate	C23H29ClO4	0.0213977	259000	5542
13C11	Phenylbutazone	C19H20N2O2	0.0211924	210500	4461
13D02	Gliquidone	C27H33N3O6S	0.0197579	338700	6692
13D03	Pizotifen malate	C23H27NO5S	0.0213204	298400	6362
13D04	Ribavirin	C8H12N4O5	0.0218755	343900	7523
13D05	Cyclopenthiazide	C13H18ClN3O4S2	0.0225498	301200	6792
13D06	Fluvoxamine maleate	C19H25F3N2O6	0.0202147	246900	4991
13D07	Prothionamide	C9H12N2S	0.0198313	266800	5291
13D08	Fluticasone propionate	C25H31F3O5S	0.0228839	315200	7213
13D09	Zuclopenthixol dihydrochloride	C22H27Cl3N2OS	0.0217183	258400	5612
13D10	Proguanil hydrochloride	C11H17Cl2N5	0.0227498	250200	5692
13D11	Lymecycline	C29H38N4O10	0.0201537	240700	4851
13E02	Alfadolone acetate	C23H34O5	0.022209	269800	5992
13E03	Alfaxalone	C21H32O3	0.0221546	317000	7023
13E04	Azapropazone	C16H20N4O2	0.0211843	255000	5402
13E05	Meptazinol hydrochloride	C15H24ClNO	0.020806	292800	6092
13E06	Apramycin	C21H41N5O11	0.0210753	297600	6272
13E07	Darunavir	C27H37N3O7S	0.0192288	278800	5361
13E08	Fursultiamine Hydrochloride	C17H27ClN4O3S2	0.0213461	261500	5582
13E09	Gabexate mesilate	C17H27N3O7S	0.019929	267500	5331
13E10	Pivampicillin	C22H29N3O6S	0.0244786	259900	6362
13E11	Lodoxamide	C11H6ClN3O6	0.0196372	234300	4601
13F02	Flucloxacillin sodium	C19H16ClFN3NaO5S	0.0208689	278500	5812
13F03	Trapidil	C10H15N5	0.0210669	286800	6042
13F04	Deptropine citrate	C29H35NO8	0.02064	229700	4741
13F05	Sertraline	C17H17Cl2N	0.0211052	298600	6302
13F06	Ethamsylate	C10H17NO5S	0.0200727	275100	5522
13F07	Moxonidine	C9H12ClN5O	0.0197595	274400	5422
13F08	Etilefrine hydrochloride	C10H16ClNO2	0.0213526	312000	6662
13F09	Alprostadil	C20H34O5	0.0210063	286200	6012
13F10	Tribenoside	C29H34O6	0.0213181	249600	5321
13F11	Rimexolone	C24H34O3	0.0203168	284100	5772
13G02	Isradipine	C19H21N3O5	0.0267346	62840	1680
13G03	Nifekalant	C19H27N5O5	0.0192547	292500	5632
13G04	Isometheptene mucate	C24H48N2O8	0.0204781	267700	5482
13G05	Nifurtimox	C10H13N3O5S	0.0218765	244600	5351
13G06	Letrozole	C17H11N5	0.0217369	272900	5932
13G07	Arbutin	C12H16O7	0.0210298	258300	5432
13G08	Tocainide hydrochloride	C11H17ClN2O	0.0217034	272400	5912
13G09	Benzathine benzylpenicillin	C48H56N6O10S2	0.0199202	263100	5241
13G10	Risperidone	C23H27FN4O2	0.0185989	229100	4261
13G11	Torsemide	C16H20N4O3S	0.0220918	230900	5101
13H02	Halofantrine hydrochloride	C26H31Cl3F3NO	0.0202937	221300	4491
13H03	Articaine hydrochloride	C13H21ClN2O3S	0.0194825	286000	5572
13H04	Nomegestrol acetate	C23H30O4	0.0211376	234700	4961
13H05	Pancuronium bromide	C35H60Br2N2O4	0.0186968	263200	4921
13H06	Molindone hydrochloride	C16H25ClN2O2	0.0184045	257600	4741
13H07	Alcuronium chloride	C44H50Cl2N4O2	0.0197113	239000	4711
13H08	Zalcitabine	C9H13N3O3	0.0190964	264500	5051
13H09	Methyldopate hydrochloride	C12H18ClNO4	0.0209051	228700	4781
13H10	Levocabastine hydrochloride	C26H30ClFN2O2	0.0188247	247600	4661
13H11	Pyrvinium pamoate	C75H70N6O6	0.0296914	178200	5291
14A02	Etomidate	C14H16N2O2	0.018885	143500	2710
14A03	Tridihexethyl chloride	C21H36ClNO	0.0183161	183500	3361
14A04	Penbutolol sulfate	C36H60N2O8S	0.0187875	150100	2820
14A05	Prednicarbate	C27H36O8	0.020016	187900	3761
14A06	Sertaconazole nitrate	C20H16Cl3N3O4S	0.0199729	184800	3691
14A07	Repaglinide	C27H36N2O4	0.0192391	166900	3211
14A08	Piretanide	C17H18N2O5S	0.0192853	180500	3481
14A09	Piperacetazine	C24H30N2O2S	0.0202206	167700	3391
14A10	Oxyphenbutazone	C19H20N2O3	0.0184917	211500	3911
14A11	Quinethazone	C10H12ClN3O3S	0.017851	244300	4361
14B02	Moricizine hydrochloride	C22H26ClN3O4S	0.0194205	167400	3251
14B03	Iopanoic acid	C11H12I3NO2	0.0215738	233200	5031
14B04	Pivmecillinam hydrochloride	C21H34ClN3O5S	0.0209205	207500	4341
14B06	Piperidolate hydrochloride	C21H26ClNO2	0.0197803	186600	3691
14B07	Trifluridine	C10H11F3N2O5	0.0211138	205600	4341
14B08	Oxprenolol hydrochloride	C15H24ClNO3	0.0179637	203800	3661
14B09	Ondansetron Hydrochloride	C18H20ClN3O	0.0204167	189600	3871
14B10	Propoxycaine hydrochloride	C16H27ClN2O3	0.0201594	194500	3921
14B11	Oxaprozin	C18H15NO3	0.0190608	184200	3511
14C02	Phensuximide	C11H11NO2	0.020905	200000	4181
14C03	Ioxaglic acid	C24H21I6N5O8	0.0211868	211500	4481
14C04	Naftifine hydrochloride	C21H22ClN	0.0210269	186000	3911
14C05	Meprylcaine hydrochloride	C14H22ClNO2	0.020304	213800	4341
14C06	Milrinone	C12H9N3O	0.0205589	216500	4451
14C07	Methantheline bromide	C21H26BrNO3	0.0196434	210300	4131
14C08	Ticarcillin sodium	C15H15N2NaO6S2	0.0224814	188200	4231
14C09	Thiethylperazine dimalate	C30H41N3O10S2	0.0175803	158700	2790
14C10	Mesalamine	C7H7NO3	0.0188316	196000	3691
14C11	Vorinostat	C14H20N2O3	0.0204089	591900	12080
14D02	Imidurea	C11H16N8O8	0.0209694	209400	4391
14D03	Lansoprazole	C16H14F3N3O2S	0.0198106	195400	3871
14D04	Bethanechol chloride	C7H17ClN2O2	0.0212976	199600	4251
14D05	Cyproterone acetate	C24H29ClO4	0.0222397	184400	4101
14D06	(R)-Propranolol hydrochloride	C16H22ClNO2	0.0204981	210800	4321
14D07	Ciprofibrate	C13H14Cl2O3	0.0201884	185800	3751
14D08	Formestane	C19H26O3	0.0202948	173000	3511
14D09	Benzylpenicillin sodium	C16H17N2NaO4S	0.0206482	158900	3281
14D10	Methicillin sodium	C17H19N2NaO6S	0.0212696	191400	4071
14D11	Methiazole	C12H15N3O2S	0.0181037	605400	10960
14E02	(S)-propranolol hydrochloride	C16H22ClNO2	0.018541	192600	3571
14E03	(-)-Eseroline fumarate salt	C17H22N2O5	0.0220163	232600	5121
14E04	Isosorbide mononitrate	C6H9NO6	0.0218126	244400	5331
14E05	Levalbuterol hydrochloride	C13H22ClNO3	0.0232374	232900	5412
14E06	Topiramate	C12H21NO8S	0.0204988	202500	4151
14E07	D-cycloserine	C3H6N2O2	0.0211142	212700	4491
14E08	Nelarabine	C11H15N5O5	0.0208737	200300	4181
14E09	(+,-)-Synephrine	C9H13NO2	0.022202	224800	4991
14E10	(S)-(-)-Cycloserine	C3H6N2O2	0.020618	241100	4971
14E11	Homosalate	C16H22O3	0.0206795	207500	4291
14F02	Spaglumic acid	C11H16N2O8	0.0204896	177700	3641
14F03	Ranolazine	C24H33N3O4	0.0230598	210800	4861
14F04	Misoprostol	C22H38O5	0.0202367	215500	4361
14F05	Sulfadoxine	C12H14N4O4S	0.0239493	201300	4821
14F06	Cyclopentolate hydrochloride	C17H26ClNO3	0.0208136	202800	4221
14F07	Estriol	C18H24O3	0.0208908	198700	4151
14F08	(-)-Isoproterenol hydrochloride	C11H18ClNO3	0.0212244	205000	4351
14F09	Sarafloxacin	C20H17F2N3O3	0.0214165	213900	4581
14F10	Nialamide	C16H18N4O2	0.0198956	201100	4001
14F11	Toltrazuril	C18H14F3N3O4S	0.0218519	186300	4071
14G02	Perindopril	C19H32N2O5	0.0206617	161700	3341
14G03	Fexofenadine hydrochloride	C32H40ClNO4	0.0224754	192700	4331
14G04	4-aminosalicylic acid	C7H7NO3	0.0194674	200900	3911
14G05	Clonixin Lysinate	C19H25ClN4O4	0.0213082	193400	4121
14G06	Verteporfin	C41H42N4O8	0.0272354	38920	1060
14G07	Meropenem	C17H25N3O5S	0.0204788	219300	4491
14G08	Ramipril	C23H32N2O5	0.0183553	204900	3761
14G09	Mephenytoin	C12H14N2O2	0.0204549	257200	5261
14G10	Rifabutin	C46H62N4O11	0.0188927	230300	4351
14G11	Parbendazole	C13H17N3O2	0.0223395	587300	13120
14H02	Mecamylamine hydrochloride	C11H22ClN	0.0230182	192500	4431
14H03	Procarbazine hydrochloride	C12H20ClN3O	0.0218594	196300	4291
14H04	Viomycin sulfate	C25H45N13O14S	0.0221952	210000	4661
14H05	Saquinavir mesylate	C39H54N6O8S	0.0212461	190200	4041
14H06	Ronidazole	C6H8N4O4	0.0218412	201500	4401
14H07	Dorzolamide hydrochloride	C10H17ClN2O4S3	0.0211397	174600	3691
14H08	Azaperone	C19H22FN3O	0.0185047	169200	3131
14H09	Cefepime hydrochloride	C19H25ClN6O5S2	0.0202705	218100	4421
14H10	Clocortolone pivalate	C27H36ClFO5	0.02328	256100	5962
14H11	Nadifloxacin	C19H21FN2O4	0.0185378	186700	3461
15A02	Buspirone hydrochloride	C21H32ClN5O2	0.020996	327300	6872
15A03	Anastrozole	C17H19N5	0.0201795	278600	5622
15A04	Doxycycline hydrochloride	C22H25ClN2O8	0.0221803	244000	5412
15A05	Sulbactam	C8H11NO5S	0.0209749	230800	4841
15A06	Fleroxacin	C17H18F3N3O3	0.0211332	221500	4681
15A07	Clavulanate potassium salt	C8H8KNO5	0.0207355	232500	4821
15A08	Valproic acid	C8H16O2	0.0202341	226400	4581
15A09	Mepivacaine hydrochloride	C15H23ClN2O	0.0200883	271900	5462
15A10	Rifaximin	C43H51N3O11	0.0241751	276400	6682
15A11	Estradiol Valerate	C23H32O3	0.0204773	297500	6092
15B02	Acetylcysteine	C5H9NO3S	0.0197386	306100	6042
15B03	Melengestrol acetate	C25H32O4	0.0194115	273600	5311
15B04	Bromhexine hydrochloride	C14H21Br2ClN2	0.0197655	260100	5141
15B05	Anethole-trithione	C10H8OS3	0.0228389	250100	5712
15B06	Amcinonide	C28H35FO7	0.0227106	288500	6552
15B07	Caffeine	C8H10N4O2	0.0205334	223100	4581
15B08	Carvedilol	C24H26N2O4	0.0184106	207000	3811
15B09	Methenamine	C6H12N4	0.0197989	253600	5021
15B11	Diclazuril	C17H9Cl3N4O2	0.0205424	215700	4431
15C02	Famciclovir	C14H19N5O4	0.0206818	272800	5642
15C03	Dopamine hydrochloride	C8H12ClNO2	0.020533	315200	6472
15C04	Cefdinir	C14H13N5O5S2	0.0197753	244800	4841
15C05	Carprofen	C15H12ClNO2	0.0211984	295400	6262
15C06	Celecoxib	C17H14F3N3O2S	0.0203472	204500	4161
15C07	Candesartan	C24H20N6O3	0.0238204	271700	6472
15C08	Fludarabine	C10H12FN5O4	0.0192895	246300	4751
15C09	Cladribine	C10H12ClN5O3	0.0222238	415500	9234
15C10	Vardenafil	C23H32N6O4S	0.0188379	274500	5171
15C11	Fluconazole	C13H12F2N6O	0.0203745	243000	4951
15D02	5-fluorouracil	C4H3FN2O2	0.0201342	283200	5702
15D03	Mesna	C2H5NaO3S2	0.0198375	270800	5372
15D04	Mitotane	C14H10Cl4	0.0204469	257300	5261
15D05	Ambrisentan	C22H22N2O4	0.0190304	273300	5201
15D06	Triclosan	C12H7Cl3O2	0.0213753	257400	5502
15D07	Enoxacin	C15H17FN4O3	0.0188258	235900	4441
15D08	Olopatadine hydrochloride	C21H24ClNO3	0.0208876	249000	5201
15D09	Granisetron	C18H24N4O	0.0197764	228100	4511
15D10	Anthralin	C14H10O3	0.0225286	271300	6112
15D11	Lamotrigine	C9H7Cl2N5	0.0196038	282700	5542
15E02	Clofibrate	C12H15ClO3	0.019622	251300	4931
15E03	Cyclophosphamide	C7H15Cl2N2O2P	0.0215645	277400	5982
15E04	Aripiprazole	C23H27Cl2N3O2	0.0211324	204000	4311
15E05	Ethinylestradiol	C20H24O2	0.0232506	286100	6652
15E06	Fluocinolone acetonide	C24H30F2O6	0.0235648	289500	6822
15E07	Sparfloxacin	C19H22F2N4O3	0.0202607	234000	4741
15E08	Desloratadine	C19H19ClN2	0.0233658	235900	5512
15E09	Clarithromycin	C38H69NO13	0.022126	220600	4881
15E10	Tripelennamine hydrochloride	C16H22ClN3	0.0218535	244400	5341
15E11	Tulobuterol	C12H18ClNO	0.0219659	269600	5922
15F02	Topotecan	C23H23N3O5	0.0304012	555900	16900
15F03	Atorvastatin	C33H35FN2O5	0.0236256	271400	6412
15F04	Azithromycin	C38H72N2O12	0.0203758	252800	5151
15F05	Ibudilast	C14H18N2O	0.0217978	249200	5432
15F06	Losartan	C22H23ClN6O	0.0226185	257400	5822
15F07	Benztropine mesylate	C22H29NO4S	0.0218535	229300	5011
15F08	Vecuronium bromide	C34H57BrN2O4	0.0214467	212200	4551
15F09	Telmisartan	C33H30N4O2	0.021281	262300	5582
15F10	Nalmefene hydrochloride	C21H26ClNO3	0.0204327	256500	5241
15F11	Bifonazole	C22H18N2	0.0205263	245100	5031
15G02	Gatifloxacin	C19H22FN3O4	0.0195742	256000	5011
15G03	Bosentan	C27H29N5O6S	0.0204797	256400	5251
15G04	Gemcitabine	C9H11F2N3O4	0.0243169	371100	9024
15G05	Olmesartan	C29H30N6O6	0.0212198	248400	5271
15G06	Racepinephrine hydrochloride	C9H14ClNO3	0.0256676	296600	7613
15G07	Montelukast	C35H36ClNO3S	0.0206808	198300	4101
15G08	Docetaxel	C43H53NO14	0.0203506	570500	11610
15G09	Cilnidipine	C27H28N2O7	0.0193436	74960	1450
15G10	Imiquimod	C14H16N4	0.0241352	278100	6712
15G11	Fosinopril	C30H46NO7P	0.0222456	232900	5181
15H02	Imatinib	C29H31N7O	0.0212696	222900	4741
15H03	Moxifloxacin	C21H24FN3O4	0.0200887	214100	4301
15H04	Formoterol fumarate	C42H52N4O12	0.0229037	315800	7233
15H05	Rufloxacin	C17H18FN3O3S	0.0216659	229900	4981
15H06	Pravastatin	C23H36O7	0.021061	244100	5141
15H07	Rosiglitazone Hydrochloride	C18H20ClN3O3S	0.0206364	253000	5221
15H08	Rivastigmine	C14H22N2O2	0.0211356	208700	4411
15H09	Sildenafil	C22H30N6O4S	0.0195028	231300	4511
15H10	Acetylsalicylic acid	C9H8O4	0.0223905	315000	7053
15H11	Hexachlorophene	C13H6Cl6O2	0.0254997	296200	7553
