# Supplementary material for: The Ragulator complex and lysosomal calcium release are crucial for cell migration
Source: Life Sci Alliance. 2025 Jun 10;8(8):e202403015. doi: 10.26508/lsa.202403015 (PMC12152492; doi:10.26508/lsa.202403015)
Supplement: Supplementary file 20 [file LSA-2024-03015_SdataFS3.2.xlsx]

## Sheet: Figure S3D
The Western Blot shown in Figure S3D represents Replicate 1 (highlighted in yellow)
※ pPS6K/B-act signal , expressed as fold change relative to the mean of the control group
	Rapamycin	Ouabain	Replicate 1	Replicate 2	Replicate 3	Replicate 4	Mean	STDEV	p-value
A	−	0	0.942245	0.964108	1.07575	1.01805	1.00004	0.0516926	0.727938	B-A	ns
B	−	6hr	0.827051	0.922234	1.12816	1.01705	0.973624	0.111683	0.629866	C-A	ns
C	−	12hr	0.882795	0.92234	1.07099	1.01699	0.97328	0.0745662	0.0397361	D-A	*
D	−	24hr	0.734516	0.82811	0.964055	0.858179	0.846215	0.0819054	0.000260377	E-A	***
E	−	48hr	0.628587	0.658126	0.75765	0.699418	0.685945	0.0484431	1.1993e-05	F-A	****
F	＋	0	0.290842	0.248491	0.149921	0.340445	0.257425	0.070082

## Sheet: Figure S3E
The Western Blot shown in Figure S3E represents Replicate 1 (highlighted in yellow)
※ LC-3/B-act signal , expressed as fold change relative to the mean of the control group
LC-3 Evaluation
	Replicate 1	Replicate 2	Replicate 3	Replicate 4	Replicate 5	Mean	STDEV	p-value
Ctrl	1.13126	1.39855	0.676629	0.97381	0.81975	1	0.250526	0.940689	ns
Ouabain 50nM	1.11416	1.52642	0.713603	0.960099	0.759821	1.01482	0.293378	0.952707	ns
Ouabain 100nM	1.15406	1.53073	0.633493	1.11123	0.635495	1.013	0.341799	0.993762	ns
Ctrl + Bafilomycin	2.82376	2.62317	1.51302	1.4363	2.03543	2.08633	0.563172	0.0078	**

## Sheet: FigureS3F
Viable cells % of THP-1 cells and HEK 293T cells with Ouabain pretreatment
Cytotoxicity(THP-1 cells)
Ouabain	Replicate 1	Replicate 2	Replicate 3	Replicate 4	Replicate 5	Mean	STDEV		p-value
0 (nM)	0.98	0.94	0.96	0.93	0.97	0.956	0.0185472	A	0.773206	ns	A-B
25(nM)	0.94	0.94	0.98	0.93	0.97	0.952	0.0193907	B	0.474605	ns	A-C
50(nM)	0.93	0.97	0.94	0.89	0.98	0.942	0.0318748	C	0.00980675	**	A-D
100(nM)	0.83	0.89	0.92	0.78	0.82	0.848	0.0503587	D
Cytotoxicity(HEK293T)
Ouabain	Replicate 1	Replicate 2	Replicate 3	Replicate 4	Replicate 5	Mean	STDEV		p-value
0 (nM)	0.82	0.81	0.93	0.98	0.84	0.876	0.0671118	A	0.549808	ns	A-B
25(nM)	0.89	0.83	0.92	0.98	0.89	0.902	0.0487442	B	0.889366	ns	A-C
50(nM)	0.92	0.81	0.87	0.82	0.93	0.87	0.0493964	C	0.316064	ns	A-D
100(nM)	0.88	0.89	0.95	0.93	0.93	0.916	0.026533	D
