# Supplementary material for: The Ragulator complex and lysosomal calcium release are crucial for cell migration
Source: Life Sci Alliance. 2025 Jun 10;8(8):e202403015. doi: 10.26508/lsa.202403015 (PMC12152492; doi:10.26508/lsa.202403015)
Supplement: Supplementary file 22 [file LSA-2024-03015_SdataF4.2.xlsx]

## Sheet: Figure 4A
The chemotaxis in response to CCL2 with Ouabain
Ouabain		Replicate1	Replicate2	Replicate3	Replicate4	Replicate5	Mean	STDEV		p-value
CCL2: 0 (ng/mL)	0(nM)	2.601	2.418	3.48	3.24	4.08	3.1638	0.603021	A	0.211653	ns	A-B
	50(nM)	2.231	2.214	2.863	2.933	3.123	2.6728	0.377424	B	0.0227997	*	A-C
	100(nM)	1.94	2.32	2.234	1.843	1.784	2.0242	0.214071	C
		Replicate1	Replicate2	Replicate3	Replicate4	Replicate5	Mean	STDEV		p-value
CCL2: 25 (ng/mL)	0(nM)	9.9	16.32	9.43	8.5854	11.6034	11.1678	2.75793	A	0.0293549	*	A-B
	50(nM)	7.029	8.8128	4.4334	5.52	7.824	6.72384	1.57242	B	0.00412435	**	A-C
	100(nM)	2.178	4.45536	3.582	3.84	4.704	3.75187	0.884889	C
												*
												**

## Sheet: Figure 4B
The Western Blot shown in Figure 4B represents Replicate 1 (highlighted in yellow)
※ PMLC/B-act signal , expressed as fold change relative to the mean of the control group
Ouabain	Replicate1	Replicate2	Replicate3	Replicate4	Replicate5	Mean	STDEV		p-value
0(nM)	1.09563	0.789232	1.09727	0.964316	1.05392	1.00007	0.115939	A	0.0181064	*	A-B
50(nM)	0.66038	0.0788872	0.680648	0.527193	0.792394	0.5479	0.24918	B	2.37981e-05	****	A-C
100(nM)	0.352297	0.0464747	0.354488	0.272557	0.0791142	0.220986	0.132896	C

## Sheet: Figure 4C
The Western Blot shown in Figure 4C(Left) represents Replicate 1 (highlighted in yellow)
※ Rac-IP /Rac-Total signal , expressed as fold change relative to the mean of the control group
Rac
	Ouabain	Replicate1	Replicate2	Replicate3	Replicate4	Replicate5	Mean	STDEV		p-value
	0(nM)	0.920682	1.10199	0.953912	0.875677	1.14794	1.00004	0.105982	A	0.634495	ns	A-B
	50(nM)	0.947618	1.01123	1.06226	0.883798	0.942474	0.969478	0.061483	B	0.282509	ns	A-C
	100(nM)	0.880008	0.896657	1.03506	0.87121	0.95804	0.928194	0.0614396	C
The Western Blot shown in Figure 4C(Right) represents Replicate 1 (highlighted in yellow)
※ RhoA-GTP/RhoA-Total signal , expressed as fold change relative to the mean of the control group
RhoA
Ouabain	GDP	Replicate1	Replicate2	Replicate3	Replicate4	Replicate5	Mean	STDEV		p-value
0(nM)	−	1.09149	1.08748	0.994298	0.906144	0.820589	1	0.130653	A	0.813163	ns	A-B
50(nM)	−	1.09447	0.973843	0.882127	0.991122	0.967564	0.981825	0.0677963	B	0.47828	ns	A-C
100(nM)	−	0.818702	0.982442	0.908947	1.02779	0.842306	0.936037	0.111542	C	0.000144989	***	A-D
0(nM)	＋	0.263558	0.279584	0.351601	0.348005	0.226912	0.293932	0.0487233	D

## Sheet: Figure 4D
DC migrating ratio relative to the mean of the control group (LPS+/Ouabain - )
Ouabain	LPS	Replicate1	Replicate2	Replicate3	Replicate4	Replicate5	Mean	STDEV		p-value
−	−	0	0.1	0	0	0.1	0.04	0.0489898	A	0.000671443	***	A-B
−	＋	0.992063	1.22024	0.922619	1.23016	0.634921	1	0.219459	B	0.00237435	**	B-C
＋	＋	0.277778	0.426587	0.31746	0.615079	0.287698	0.384921	0.126643	C

## Sheet: Figure 4E
Acute gouty arthritis model, feet size of Figure 4E mouse represents Replicate 1 (highlighted in yellow)
Feet size
	DMSO	Ouabain
Replicate1	1.3	0.5
Replicate2	0.61	0.71
Replicate3	1.37	0.61		Mann-whitney
Replicate4	1.31	0.69		p=0.0233		**
Replicate5	0.7	0.1
Replicate6	1.16	0.99
Replicate7	1.3	0.7

## Sheet: Figure 4F
The lung injury scores (ALI score), Lung score of Figure 4F mouse lung tissue represents Replicate 1 (highlighted in yellow)
ALI score	A	B	C
Oua	−	−	＋
LPS	−	＋	＋
Repricate 1	0.0972222	0.694444	0.277778
Repricate 2	0	0.194444	0.222222		Mann-whitney
Repricate 3	0	0.722222	0.0277778		p=0.0006	***	B-A
Repricate 4	0	0.375	0		p=0.0047	**	C-B
Repricate 5	0.0972222	0.222222	0
Repricate 6	0	0.5	0.0277778
Repricate 7	0	0.791667	0.125

## Sheet: Figure 4G
Percentage of CD11b+ Ly6G+ neutrophils in the infiltrating cells, Figure 4G represents Replicate 1 (highlighted in yellow)
Neutrophi percentege (peritonitis)
	DMSO	Ouabain
Repricate 1	28.8	16.5		Mann-whitney
Repricate 2	25	16.8		p=0.0041	**
Repricate 3	30.2	15.6
Repricate 4	33.2	17.3
Repricate 5	19	20.3
Repricate 6	33.2	19.2
Repricate 7	26.3	22.1
