# Supplementary material for: The Ragulator complex and lysosomal calcium release are crucial for cell migration
Source: Life Sci Alliance. 2025 Jun 10;8(8):e202403015. doi: 10.26508/lsa.202403015 (PMC12152492; doi:10.26508/lsa.202403015)
Supplement: Supplementary file 24 [file LSA-2024-03015_SdataFS4.2.xlsx]

## Sheet: FigureS4A
Chemotaxis of MPRIP KO cells in response to CCL2
	CCL2						Mean	STDEV		p-value
WT	0	2.893	2.982	4.324	3.921	4.284	3.6808	0.623571	A	0.402463	A-C	ns
	25	12.321	10.323	11.931	11.353	13.243	11.8342	0.974304	B	0.0656298	B-D	ns
MPRIP KO	0	2.823	2.793	5.322	5.321	5.223	4.2964	1.21584	C
	25	11.232	8.324	9.425	11.943	9.321	10.049	1.33279	D

## Sheet: FigureS4B
Effect of ouabain on migration of Lamtor1-KO-THP1 (left) and MPRIP-KO-THP1 (right) cells.
Lamtor1 KO
	Ouabain	Replicate1	Replicate2	Replicate3	Replicate4	Replicate5	Mean	STDEV		p-value
CCL2: 0 (ng/mL)	0(nM)	0.588	1.065	1.047	0.714	1.041	0.891	0.200125	A	0.313326	ns	A-B	ns
	50(nM)	0.843	0.394	0.421	0.548	1.232	0.6876	0.315368	B	0.300703	ns	A-C	ns
	100(nM)	0.321	0.456	1.343	0.534	0.646	0.66	0.357519	C
	Ouabain	Replicate1	Replicate2	Replicate3	Replicate4	Replicate5	Mean	STDEV		p-value
CCL2: 25 (ng/mL)	0(nM)	3.453	2.166	1.9	2.3	1.308	2.2254	0.701941	A	0.639543	ns	A-B	ns
	50(nM)	3.254	2.434	2.148	2.2	2.1	2.4272	0.429017	B	0.872877	ns	A-C	ns
	100(nM)	3.56	1.784	2.148	1.83	2.2	2.3044	0.649271	C
MPRIP KO
	Ouabain	Replicate1	Replicate2	Replicate3	Replicate4	Replicate5	Mean	STDEV		p-value
CCL2: 0 (ng/mL)	0(nM)	0.632	0.984	1.523	0.739	1.242	1.024	0.326501	A	0.66342	ns	A-B	ns
	50(nM)	1.325	0.523	0.843	0.414	1.423	0.9056	0.408796	B	0.697874	ns	A-C	ns
	100(nM)	1.321	0.532	0.952	0.352	1.425	0.9164	0.421889	C
	Ouabain	Replicate1	Replicate2	Replicate3	Replicate4	Replicate5	Mean	STDEV		p-value
CCL2: 25 (ng/mL)	0(nM)	8.2	9.3	7.5	7.38	8.1	8.096	0.682396	A	0.229732	ns	A-B	ns
	50(nM)	7.1	9.2	6.06	6.96	7.08	7.28	1.03437	B	0.851502	ns	A-C	ns
	100(nM)	6.9	7.3	10.26	11.34	5.778	8.3156	2.11672	C

## Sheet: FigureS4C
The Western Blot shown in FigureS4C represents Replicate 1 (highlighted in yellow)
※ PMLC/B-act signal , expressed as fold change relative to the mean of the control group
Lamtor1 KO
Ouabain	Replicate1	Replicate2	Replicate3	Replicate4	Replicate5	Mean	STDEV		p-value
0(nM)	0.90589	0.697823	1.15557	1.01366	1.22706	1	0.187676	A	0.628175	ns	A-B
50(nM)	0.841869	1.00192	1.14597	1.17371	1.12036	1.05676	0.122364	B	0.72592	ns	A-C
100(nM)	0.726633	0.733035	1.14597	0.976312	1.17371	0.951131	0.192926	C
MPRIP KO
Ouabain	Replicate1	Replicate2	Replicate3	Replicate4	Replicate5	Mean	STDEV		p-value
0(nM)	1.01285	1.14872	0.926383	0.911561	1.00049	1	0.084288	A	0.229732	ns	A-B
50(nM)	0.876976	1.13636	0.748518	0.859684	0.874506	0.899209	0.127763	B	0.851502	ns	A-C
100(nM)	0.852273	0.90168	1.26729	1.40069	0.713686	1.02712	0.261452	C

## Sheet: FigureS4D
TNFα Concentration preincubated with ouabain
Ouabain	LPS	Replicate1	Replicate2	Replicate3	Replicate4	Replicate5	Mean	STDEV		p-value
0(μM)	−	82.9	57.3	82.1	94.9	104.2	84.28	15.7745	A	4.09389e-05	A-B	****
0(μM)	＋	1364	1282	1233	1076	1048	1200.6	120.985	B	0.48555	B-C	ns
50(μM)	＋	1433	1303	1095	1283	1192	1261.2	113.269	C	0.838044	B-D	ns
100(μM)	＋	1521	1250	1023	1344	989	1225.4	199.45	D	0.988631	B-E	ns
200(μM)	＋	1249	1355	1233	1143	1029	1201.8	109.534	E	0.0764862	B-F	*
500(μM)	＋	1620	1721	1217	1539	1200	1459.4	212.889	F

## Sheet: FigureS4E
Expression of CD80/CD86 in BMDCs upon ouabain treatment
MFI score was expressed as fold change relative to the mean of the control group
CD80
6hr	LPS	Ouabain	Replicate1	Replicate2	Replicate3	average	STDEV		p-value
	-	-	0.975953	0.957185	1.06804	1.00039	0.0484415	A	8.57259e-05	****	A-B
	+	-	1.75748	1.81965	1.88504	1.82072	0.0520841	B	0.349456	ns	B-C
	+	+	1.76745	1.8132	1.74252	1.70772	0.030892	C
24hr	LPS	Ouabain	Replicate1	Replicate2	Replicate3	average	STDEV		p-value
	-	-	0.975572	0.956811	1.06762	1	0.0484225	A	9.78238e-05	****	A-B
	+	-	2.74882	2.94958	2.92144	2.87328	0.0887539	B	0.331373	ns	B-C
	+	+	3.10201	3.03811	2.82763	2.98925	0.117221	C
CD86
6hr	LPS	Ouabain	Replicate1	Replicate2	Replicate3	average	STDEV		p-value
	-	-	1.05197	0.990225	0.95784	1.00001	0.0390447	A	0.00463976	**	A-B
	+	-	1.31338	1.31734	1.20576	1.27883	0.0516905	B	0.174035	ns	B-C
	+	+	1.36853	1.35902	1.32901	1.35218	0.0168432	C
24hr	LPS	Ouabain	Replicate1	Replicate2	Replicate3	average	STDEV		p-value
	-	-	1.05197	0.990225	0.95784	1.00001	0.0390447	A	9.34312e-05	****	A-B
	+	-	1.92776	1.94372	1.97403	1.9485	0.0191899	B	0.841866	ns	B-C
	+	+	1.93718	1.99199	1.89613	1.94177	0.0392709	C
